# Supplementary material for: Tyloxapol inhibits ESX-1 secretion in Mycobacterium marinum
Source: J Bacteriol. 2026 Apr 22;208(5):e00136-26. doi: 10.1128/jb.00136-26 (PMC13192266; doi:10.1128/jb.00136-26)
Supplement: Data set S1 — Each sheet is a different comparison between tyloxapol levels. Null = 0%, low = 0.0027%, and high = 0.0054%. [file jb.00136-26-s0001.xlsx]

## Sheet: Key
Each sheet is a different comparison between Tyloxapol levels. Null = 0%, Low = 0.0027%, High = 0.0054%
Accession	uniprot Accession ID
Gene	gene name as annotated by Uniprot
logFC	Log2 fold change from Reference to experimental. Negative values mean abundance was lower in experimental condition (First one listed in the comparison column/sheet name)
CI.L	95% confidence interval lower limit of LogFC
CI.R	95% confidence interval upper limit of LogFC
AveExpr	Average abundance of protein across all samples.
t	moderated t statistic as calculated by limma
P.Value	p value as calculated by limma
adj.P.Val	Benjamini Hochberg adjustment of the p-value as calculated by limma
B	log-odds that the gene is differentially expressed as calculated by limma
ExpQuant	Average (n=4) of the center.median normalized Log2 abundance for the experimental condition (first condition listed in comparison)
RefQuant	Average (n=4) of the center.median normalized Log2 abundance for the experimental condition (second condition listed in comparison)
ExpSD	standard deviation of ExpQuant
RefSD	standard deviation of RefQuant
ExpCount	Count of non-NA quantificaiton values (out of 4 possible) for the experimental condition
RefCount	Count of non-NA quantificaiton values (out of 4 possible) for the reference condition condition
ExpCI95	95% confidence interval (one way) of ExpQuant
RefCI95	95% confidence interval (one way) of RefQuant
infinite	infinite 'status'. 'x' is normal, or not infinite. 'inf' means that there were no quantificaiton values in the reference condition, and >0 the experimental condition. 'neginf' means there were no quant values in the experimental condition and > 0 in the reference condition.
signficant	True if LFC > 1 or < -1 and adj.P.Val < 0.05. Otherwise False
Comparison	Which strains are being compared, first is experimental, second is reference. Same as sheet name.

## Sheet: High vs Null Tylox
Accession	Gene	Notes	logFC	CI.L	CI.R	AveExpr	t	P.Value	adj.P.Val	B	ExpQuant	RefQuant	ExpSD	RefSD	ExpCount	RefCount	ExpCI95	RefCI95	infinite	signficant	Comparison
B2HCW3	mmsA		-1.16897	-1.92591	-0.41204	-0.27115	-3.30646	0.00508	0.039859	-2.49911	-1.00767	0.161305	0.195503	0.777093	4	4	0.311088	1.23653	x	TRUE	High - Null
B2HCX0	rpmJ		1.12933	0.381133	1.87753	-0.1098	3.28073	0.006396	0.045855	-2.49995	0.148872	-0.98046	0.444587	0.043119	4	2	0.707437	0.387412	x	TRUE	High - Null
B2HCX8	MMAR_1094	PPE	2.82491	1.93878	3.71104	1.61492	6.82537	7.47e-06	0.000513	3.98933	2.65854	-0.16637	0.434005	0.792438	4	4	0.690599	1.26095	x	TRUE	High - Null
B2HCY1	cut4		2.59748	1.59147	3.60349	4.81214	5.528	6.94e-05	0.002974	1.76359	5.67734	3.07986	0.440412	1.17749	4	4	0.700794	1.87365	x	TRUE	High - Null
B2HD02	gadB		-1.16119	-1.94389	-0.37848	-0.88424	-3.19844	0.006831	0.047504	-2.69532	-1.49804	-0.33686	0.641589	0.218376	3	4	1.5938	0.347485	x	TRUE	High - Null
B2HD77	MMAR_2772		2.54279	1.42083	3.66474	4.37197	4.85234	0.000243	0.005953	0.512295	5.25096	2.70817	0.156695	1.42695	4	4	0.249337	2.2706	x	TRUE	High - Null
B2HD91	MMAR_2786		1.45498	0.632106	2.27785	2.37183	3.78566	0.001946	0.022261	-1.55672	2.94062	1.48564	0.404439	0.763148	4	4	0.643553	1.21434	x	TRUE	High - Null
B2HDC4	aceAb		-1.24853	-2.08044	-0.41662	2.56954	-3.2132	0.006126	0.044265	-2.68136	2.08075	3.32927	0.302383	0.844427	4	4	0.481159	1.34367	x	TRUE	High - Null
B2HDH2	MMAR_4449		1.70949	0.638173	2.78081	0.266927	3.44019	0.004272	0.036504	-2.29945	0.674929	-1.03456	0.790204	0.891778	4	4	1.25739	1.41902	x	TRUE	High - Null
B2HDH6	esxP	ESX	4.21346	3.18123	5.24569	4.79344	8.73936	4.18e-07	8.19e-05	6.83497	6.37265	2.15919	0.31348	0.758798	4	4	0.498817	1.20742	x	TRUE	High - Null
B2HDH7	esxN_1	ESX	3.31851	2.35202	4.285	6.22224	7.35127	3.23e-06	0.000277	4.82201	7.3329	4.01439	0.240724	1.15468	4	4	0.383045	1.83736	x	TRUE	High - Null
B2HDJ7	MMAR_4475	PGRS	2.22243	1.29859	3.14627	0.112286	5.18639	0.000164	0.004731	0.996514	0.895586	-1.32684	0.789892	0.37096	4	3	1.2569	0.921516	x	TRUE	High - Null
B2HDL1	MMAR_4489		2.66853	1.66507	3.67199	1.10397	5.78014	8.01e-05	0.002974	1.81344	1.31952	-1.34901	0.654808	0.451376	4	2	1.04195	4.05546	x	TRUE	High - Null
B2HDL4	arcA		-1.01143	-1.52586	-0.49699	-0.28548	-4.20943	0.000841	0.013739	-0.72525	-0.66102	0.35041	0.163591	0.167997	4	4	0.26031	0.267321	x	TRUE	High - Null
B2HDR8	folD		-1.07063	-1.75473	-0.38653	-0.94086	-3.35073	0.004649	0.038067	-2.41239	-1.39978	-0.32914	0.201833	0.675302	4	4	0.321161	1.07456	x	TRUE	High - Null
B2HDS7	metC		-1.64009	-2.39604	-0.88413	0.364487	-4.64504	0.000361	0.007736	0.11751	-0.26964	1.37044	0.401908	0.398005	4	4	0.639525	0.633314	x	TRUE	High - Null
B2HDW6	lpdA		-1.13225	-1.74856	-0.51594	0.387652	-3.93333	0.00145	0.018436	-1.26618	-0.1124	1.01985	0.125586	0.544366	4	4	0.199836	0.866208	x	TRUE	High - Null
B2HDX7	MMAR_1235	PPE	1.4988	0.705246	2.29235	-0.73298	4.19346	0.001744	0.021003	-1.12826	-0.40305	-1.90185	0.260861	0.317989	4	2	0.415088	2.85702	x	TRUE	High - Null
B2HDZ8	MMAR_2838		1.68087	0.596962	2.76477	0.049008	3.37061	0.005406	0.041233	-2.33611	0.321369	-1.3595	0.469761	1.3546	4	2	0.747495	12.1706	x	TRUE	High - Null
B2HE54	MMAR_2894	PE	-1.48889	-2.40887	-0.56891	1.81267	-3.46498	0.003696	0.033609	-2.18806	1.02119	2.51008	0.793625	0.520931	4	4	1.26283	0.828918	x	TRUE	High - Null
B2HE57	MMAR_2897		1.75875	0.769527	2.74798	0.255098	3.83304	0.002002	0.022527	-1.49076	0.75349	-1.00526	0.282882	1.21521	4	3	0.450128	3.01876	x	TRUE	High - Null
B2HE63	MMAR_2903		-1.0262	-1.69669	-0.3557	-0.08345	-3.29967	0.005611	0.042102	-2.56727	-0.58881	0.437384	0.06571	0.551309	4	4	0.104559	0.877255	x	TRUE	High - Null
B2HE68	MMAR_2908		1.76584	0.666313	2.86537	2.47955	3.43845	0.003898	0.034805	-2.2402	3.02506	1.25922	0.330407	1.35455	4	4	0.525751	2.15539	x	TRUE	High - Null
B2HE73	katG		-1.28229	-1.96943	-0.59515	0.168965	-3.99539	0.001282	0.017354	-1.14427	-0.3452	0.937094	0.222863	0.579047	4	4	0.354625	0.921392	x	TRUE	High - Null
B2HE76	MMAR_2917		1.60058	0.978309	2.22286	0.713752	5.50697	7.21e-05	0.002974	1.72554	1.35745	-0.24313	0.255836	0.378414	4	4	0.407092	0.602141	x	TRUE	High - Null
B2HEB0	mprA		1.5709	0.763282	2.37851	0.363272	4.16447	0.000918	0.014233	-0.81304	0.969156	-0.60174	0.492535	0.779957	4	4	0.783733	1.24108	x	TRUE	High - Null
B2HED0	sucD		-1.10522	-1.80882	-0.40162	2.1611	-3.36311	0.004535	0.037733	-2.38811	1.73737	2.84258	0.262257	0.63297	4	4	0.417309	1.0072	x	TRUE	High - Null
B2HED5	MMAR_4554	PPE	2.12313	1.32062	2.92565	7.24823	5.66421	5.44e-05	0.002408	2.00858	7.94933	5.8262	0.384949	0.837999	4	4	0.61254	1.33344	x	TRUE	High - Null
B2HED8	pgi		-1.10835	-1.75014	-0.46656	0.314916	-3.69743	0.00232	0.025086	-1.73048	-0.1718	0.93655	0.104514	0.57252	4	4	0.166304	0.911007	x	TRUE	High - Null
B2HEI9	MMAR_4611	PE	-1.76691	-2.5685	-0.96532	0.050548	-4.894	0.000582	0.010653	-0.00851	-0.79376	0.973148	0.009433	0.254312	2	3	0.084754	0.631746	x	TRUE	High - Null
B2HEL3	fadE25		-1.34805	-2.07646	-0.61965	-0.09832	-3.96234	0.001369	0.017733	-1.20918	-0.88517	0.462881	0.538655	0.20321	4	4	0.857121	0.323352	x	TRUE	High - Null
B2HEQ0	mtrA		1.81438	0.927978	2.70079	1.09208	4.38242	0.000599	0.010814	-0.38869	1.9032	0.088814	0.379557	0.879945	4	4	0.603959	1.40019	x	TRUE	High - Null
B2HEW7	MMAR_2946		-1.01917	-1.64041	-0.39793	-1.33376	-3.53688	0.003542	0.032862	-2.11493	-1.70513	-0.68596	0.269334	0.302034	4	4	0.428571	0.480604	x	TRUE	High - Null
B2HEX2	MMAR_2951		3.0747	1.24325	4.90615	7.38953	3.59439	0.002852	0.027967	-1.93342	8.66637	5.59166	0.889707	1.88229	4	4	1.41572	2.99515	x	TRUE	High - Null
B2HF84	citA		-1.30166	-1.86053	-0.7428	-0.07554	-4.98665	0.000188	0.005104	0.765539	-0.66121	0.640451	0.122791	0.380813	4	4	0.195388	0.605958	x	TRUE	High - Null
B2HF85	MMAR_4644		2.04916	1.17778	2.92054	3.26641	5.03485	0.000172	0.004824	0.855902	4.10112	2.05196	0.232107	0.886827	4	4	0.369335	1.41114	x	TRUE	High - Null
B2HFC4	MMAR_4682		1.50922	0.780486	2.23795	1.22679	4.46497	0.000606	0.010814	-0.30636	1.75154	0.242328	0.28406	0.587976	4	3	0.452003	1.46061	x	TRUE	High - Null
B2HFG4	plcB_6		1.55037	0.695555	2.40519	2.07997	3.88311	0.001602	0.01982	-1.36492	2.78884	1.23847	0.227114	0.713488	4	4	0.36139	1.13532	x	TRUE	High - Null
B2HFL6	MMAR_1402	PPE	1.83813	0.759563	2.9167	5.85735	3.64877	0.002558	0.026403	-1.82633	6.39581	4.55767	0.307691	1.26256	4	4	0.489605	2.00901	x	TRUE	High - Null
B2HFR9	MMAR_1461	PPE	3.0116	2.10088	3.92232	2.58089	7.07996	4.95e-06	0.000364	4.39741	3.74398	0.732385	0.256615	0.652993	4	4	0.408332	1.03906	x	TRUE	High - Null
B2HFV6	prcB		-1.20328	-1.85968	-0.54687	-0.00299	-3.92475	0.001475	0.018581	-1.28305	-0.49722	0.706056	0.04742	0.645894	4	4	0.075456	1.02776	x	TRUE	High - Null
B2HG92	lpqR		2.97082	1.43758	4.50406	5.73975	4.14843	0.000948	0.014233	-0.84441	6.76128	3.79047	0.178273	2.08922	4	4	0.283673	3.32441	x	TRUE	High - Null
B2HGD4	MMAR_1469	PPE	1.79264	0.669831	2.91545	3.35685	3.41826	0.004059	0.035276	-2.27988	3.90593	2.11329	0.436008	1.27221	4	4	0.693786	2.02438	x	TRUE	High - Null
B2HGE9	MMAR_1484	PPE	2.23418	1.50823	2.96012	1.30889	6.58917	1.1e-05	0.000688	3.60229	2.24409	0.009914	0.486615	0.550552	4	4	0.774313	0.876051	x	TRUE	High - Null
B2HGH8	MMAR_1513	PPE	2.1988	1.40186	2.99575	2.47018	5.90711	3.53e-05	0.001733	2.43902	3.28258	1.08378	0.169886	0.323475	4	4	0.270327	0.514721	x	TRUE	High - Null
B2HGH9	MMAR_1514	PPE	2.14476	1.12752	3.16201	4.38522	4.5141	0.000464	0.00951	-0.1341	5.42582	3.28105	0.366957	0.399412	4	4	0.58391	0.635554	x	TRUE	High - Null
B2HGI6	MMAR_1521		2.50461	1.71237	3.29684	1.30277	6.76866	8.19e-06	0.000536	3.89715	2.37726	-0.12735	0.454422	0.507725	4	4	0.723087	0.807904	x	TRUE	High - Null
B2HGK3	MMAR_1538	PE	-2.44106	-3.48982	-1.3923	0.178085	-5.01807	0.000221	0.005522	0.698312	-0.95424	1.48682	0.329142	0.629382	3	4	0.817634	1.00149	x	TRUE	High - Null
B2HGL6	MMAR_1550	PPE	2.37963	1.58197	3.1773	2.91778	6.38718	1.55e-05	0.000884	3.26486	3.74153	1.3619	0.372999	0.781733	4	4	0.593525	1.24391	x	TRUE	High - Null
B2HGV2	MMAR_3229		1.29931	0.422827	2.1758	0.241746	3.17385	0.006628	0.046912	-2.75806	0.793406	-0.50591	0.343494	0.860529	4	4	0.546575	1.36929	x	TRUE	High - Null
B2HH42	cfp29		-1.49579	-2.26372	-0.72786	0.218543	-4.17027	0.000908	0.014233	-0.80171	-0.40631	1.08948	0.154434	0.728766	4	4	0.245739	1.15963	x	TRUE	High - Null
B2HH61	MMAR_4912		-1.052	-1.69271	-0.41129	0.078646	-3.51538	0.003341	0.031949	-2.08895	-0.38159	0.670411	0.296275	0.555665	4	4	0.47144	0.884186	x	TRUE	High - Null
B2HHD7	MMAR_1619		2.03971	1.15348	2.92595	1.98404	4.92763	0.000211	0.00545	0.654504	2.65889	0.619173	0.417278	0.983891	4	4	0.663983	1.56559	x	TRUE	High - Null
B2HHF6	MMAR_1638		1.33195	0.496984	2.16692	-0.32107	3.43917	0.004281	0.036504	-2.23884	0.046819	-1.28513	0.41303	0.731796	4	3	0.657222	1.81788	x	TRUE	High - Null
B2HHI3	MMAR_1665		1.44788	0.508886	2.38687	6.5186	3.30132	0.005133	0.039993	-2.50917	6.87119	5.42331	0.432359	1.01739	4	4	0.68798	1.6189	x	TRUE	High - Null
B2HHK6	wrbA		-1.53134	-2.35745	-0.70523	0.356726	-3.96873	0.001352	0.017701	-1.19663	-0.23192	1.29942	0.233557	0.856881	4	4	0.371642	1.36349	x	TRUE	High - Null
B2HHL7	glnA1		-1.45035	-2.30303	-0.59768	2.0466	-3.64172	0.002594	0.026578	-1.84022	1.411	2.86135	0.158455	0.813765	4	4	0.252138	1.29488	x	TRUE	High - Null
B2HHM2	glnA2		-1.22033	-2.00143	-0.43924	0.035216	-3.3683	0.004911	0.039315	-2.43655	-0.60141	0.618926	0.175007	0.786026	4	4	0.278476	1.25074	x	TRUE	High - Null
B2HHM3	MMAR_3295		1.94085	0.796026	3.08567	4.67401	3.6297	0.002657	0.026789	-1.86389	5.26315	3.32231	0.26816	1.47963	4	4	0.426703	2.35442	x	TRUE	High - Null
B2HHR4	fabD		1.08165	0.38146	1.78184	0.40136	3.30741	0.005071	0.039859	-2.49725	0.846925	-0.23472	0.271929	0.444633	4	4	0.4327	0.70751	x	TRUE	High - Null
B2HHR6	kasA		-1.12482	-1.88091	-0.36873	-0.73592	-3.18513	0.00648	0.0461	-2.73608	-1.1684	-0.04358	0.31725	0.32838	4	4	0.504816	0.522526	x	TRUE	High - Null
B2HHR7	kasB		-1.17278	-1.91454	-0.43101	0.852611	-3.38506	0.004339	0.036775	-2.34504	0.275212	1.44799	0.298693	0.467002	4	4	0.475287	0.743104	x	TRUE	High - Null
B2HHS8	adhE2		-1.08049	-1.79529	-0.36569	-0.81634	-3.23633	0.005848	0.043167	-2.63622	-1.11628	-0.0358	0.070333	0.610903	4	4	0.111915	0.972083	x	TRUE	High - Null
B2HHY3	MMAR_4979		1.21477	0.39956	2.02998	6.8268	3.19038	0.006412	0.045855	-2.72586	7.21167	5.99691	0.5571	0.760221	4	4	0.88647	1.20968	x	TRUE	High - Null
B2HI17	MMAR_5013	PGRS	2.73034	1.60502	3.85566	3.18943	5.19468	0.000128	0.004102	1.15351	4.40538	1.67504	0.641095	1.03365	4	4	1.02012	1.64476	x	TRUE	High - Null
B2HI47	dnaN		-1.18279	-1.88105	-0.48454	2.58457	-3.62671	0.002673	0.026789	-1.86979	2.03946	3.22226	0.29391	0.642176	4	4	0.467677	1.02184	x	TRUE	High - Null
B2HIA1	mtc28		1.4445	0.726441	2.16257	3.96556	4.30699	0.000694	0.011768	-0.53518	4.50142	3.05691	0.275127	0.691406	4	4	0.437789	1.10018	x	TRUE	High - Null
B2HIB7	rpsF		1.61163	0.763152	2.46011	3.10234	4.0667	0.001113	0.015442	-1.0044	3.8363	2.22467	0.394063	0.862863	4	4	0.627043	1.37301	x	TRUE	High - Null
B2HIS1	MMAR_3402	PGRS	1.96829	1.16827	2.7683	3.17559	5.26755	0.000112	0.003916	1.28813	3.75054	1.78225	0.097488	0.898037	4	4	0.155125	1.42898	x	TRUE	High - Null
B2HIU5	MMAR_3427	PE	-1.57263	-2.63987	-0.5054	2.45373	-3.15489	0.006885	0.047504	-2.79495	1.8474	3.42003	0.778392	0.84335	4	4	1.23859	1.34196	x	TRUE	High - Null
B2HIW1	MMAR_3443	PPE	2.73102	1.94921	3.51282	1.96	7.47902	2.65e-06	0.00026	5.01829	2.97706	0.246048	0.231747	0.764592	4	4	0.368762	1.21664	x	TRUE	High - Null
B2HIW2	MMAR_3444	PPE	2.45407	1.75841	3.14973	1.63084	7.55277	2.36e-06	0.00026	5.13057	2.58565	0.131582	0.244257	0.562625	4	4	0.388668	0.895262	x	TRUE	High - Null
B2HIX6	MMAR_3461		-1.74441	-2.69024	-0.79858	0.434871	-4.00867	0.001662	0.020372	-1.26637	-0.32406	1.42035	0.409374	0.506712	4	3	0.651405	1.25874	x	TRUE	High - Null
B2HIX8	MMAR_3465	PPE	2.00741	1.26367	2.75116	5.30099	5.77867	4.43e-05	0.002029	2.21246	6.00356	3.99614	0.168702	0.718135	4	4	0.268443	1.14271	x	TRUE	High - Null
B2HJ05	bphD		-1.26887	-1.99962	-0.53812	-1.20794	-3.74355	0.002377	0.025107	-1.66046	-1.94183	-0.67296	0.469859	0.355356	4	3	0.747651	0.882752	x	TRUE	High - Null
B2HJ08	MMAR_5067		1.47107	0.572505	2.36965	4.30462	3.5051	0.003411	0.032198	-2.10918	4.80209	3.33102	0.510149	0.85425	4	4	0.81176	1.3593	x	TRUE	High - Null
B2HJ24	MMAR_5083		1.96154	1.14895	2.77414	0.808603	5.16821	0.000134	0.004145	1.10444	1.60983	-0.35172	0.587287	0.576011	4	4	0.934505	0.916563	x	TRUE	High - Null
B2HJ62	MMAR_5121	PPE	2.35295	1.50813	3.19776	-0.31402	6.00461	4.05e-05	0.001917	2.38961	0.551499	-1.80145	0.479785	0.464131	4	3	0.763444	1.15297	x	TRUE	High - Null
B2HJ68	dacB1		1.89313	0.914027	2.87223	1.34044	4.13971	0.000964	0.014233	-0.86146	2.0472	0.154075	0.163969	1.18504	4	4	0.260912	1.88567	x	TRUE	High - Null
B2HJT8	mtr		-1.0418	-1.73303	-0.35056	0.142842	-3.22683	0.00596	0.043763	-2.65477	-0.26877	0.773021	0.204852	0.675602	4	4	0.325966	1.07503	x	TRUE	High - Null
B2HJV7	MMAR_3480		1.31538	0.698147	1.93262	-1.16197	4.59447	0.000477	0.0096	-0.06799	-0.60437	-1.91976	0.249929	0.164622	4	3	0.397692	0.408943	x	TRUE	High - Null
B2HJX0	MMAR_3493		1.02361	0.380644	1.66657	1.67229	3.40851	0.00414	0.035747	-2.29901	2.12042	1.09681	0.356615	0.521336	4	4	0.567455	0.829562	x	TRUE	High - Null
B2HK25	MMAR_3550	PGRS	5.19929	3.93171	6.46687	1.64131	8.84307	6.3e-07	0.000108	6.47338	3.32221	-1.87708	0.375373	0.937009	4	3	0.597303	2.32766	x	TRUE	High - Null
B2HK27	MMAR_3552		2.60985	1.38616	3.83353	3.62358	4.56627	0.00042	0.008863	-0.03365	4.5016	1.89175	0.282903	1.59064	4	4	0.450162	2.53106	x	TRUE	High - Null
B2HK41	plcB		1.46468	0.764878	2.16448	7.09356	4.4811	0.000495	0.009703	-0.19775	7.55502	6.09034	0.252147	0.625741	4	4	0.401222	0.995694	x	TRUE	High - Null
B2HK71	nth		4.24604	2.8802	5.61188	-0.79707	7.29627	0.000136	0.004145	1.51543	1.33987	-2.90618	0.21175	NA	2	1	1.9025	NA	x	TRUE	High - Null
B2HKC8	MMAR_5220		1.5123	0.790221	2.23437	-1.00229	4.51532	0.000552	0.01039	-0.21347	-0.48994	-2.00223	0.133025	0.217826	4	3	0.211672	0.541111	x	TRUE	High - Null
B2HKE1	MMAR_5233		3.33965	2.35997	4.31933	5.39456	7.29852	3.51e-06	0.000283	4.74028	6.62209	3.28244	0.092624	0.998043	4	4	0.147385	1.58811	x	TRUE	High - Null
B2HKF6	MMAR_0191	PPE	2.24779	1.25348	3.24211	1.08117	4.84004	0.000249	0.005986	0.489004	1.9384	-0.30939	0.193177	0.580842	4	4	0.307387	0.924249	x	TRUE	High - Null
B2HKS3	rbfA		1.27248	0.523452	2.0215	0.148674	3.63723	0.002617	0.026619	-1.84906	0.665896	-0.60658	0.333457	0.614738	4	4	0.530604	0.978185	x	TRUE	High - Null
B2HKT1	echA16_2		-1.65647	-2.41137	-0.90157	-1.04795	-4.69797	0.000326	0.007215	0.218753	-1.78645	-0.12998	0.419144	0.623643	4	4	0.666952	0.992355	x	TRUE	High - Null
B2HKW6	dapB		-1.25148	-1.9514	-0.55156	-0.74801	-3.82816	0.001788	0.021342	-1.47304	-1.28694	-0.03546	0.288546	0.65889	4	4	0.459141	1.04844	x	TRUE	High - Null
B2HKX5	MMAR_1947	PPE	-2.52253	-4.05848	-0.98659	-0.24163	-3.69886	0.004686	0.038067	-1.96178	-1.06326	1.45927	0.8337	0.74906	2	2	7.4905	6.73004	x	TRUE	High - Null
B2HKX7	MMAR_1949	PE	3.83367	2.8144	4.85295	1.13461	8.05268	1.12e-06	0.00017	5.87168	2.40356	-1.43011	0.163112	1.23694	4	4	0.259548	1.96825	x	TRUE	High - Null
B2HKX8	MMAR_1950	PPE	2.59151	1.46244	3.72057	1.33431	5.0961	0.000429	0.008934	0.350301	1.98646	-0.60504	0.468975	NA	4	1	0.746244	NA	x	TRUE	High - Null
B2HKZ0	thyX		-1.06677	-1.72833	-0.4052	-1.376	-3.47642	0.003982	0.035113	-2.23033	-1.96899	-0.90222	0.559134	0.267427	4	4	0.889707	0.425536	x	TRUE	High - Null
B2HKZ1	dapA		-1.06749	-1.65366	-0.48132	0.446726	-3.89903	0.001552	0.019377	-1.33362	0.00289	1.07038	0.269602	0.422065	4	4	0.428998	0.6716	x	TRUE	High - Null
B2HL19	esxK	ESX	3.29593	2.34653	4.24533	1.22927	7.43271	2.85e-06	0.00026	4.9474	2.58784	-0.70809	0.897766	0.344155	4	4	1.42855	0.547628	x	TRUE	High - Null
B2HL20	esxN_6	ESX	3.08804	2.51908	3.657	4.78365	11.6203	1.15e-08	1.09e-05	10.272	5.9197	2.83166	0.186405	0.401379	4	4	0.296612	0.638684	x	TRUE	High - Null
B2HL85	cysK1		-1.30239	-1.89796	-0.70682	0.105586	-4.68193	0.000336	0.007322	0.188106	-0.39728	0.905105	0.068563	0.348302	4	4	0.1091	0.554227	x	TRUE	High - Null
B2HL96	plcB_5		1.83259	1.07689	2.58829	5.35386	5.19197	0.000128	0.004102	1.14849	6.00442	4.17183	0.307894	0.669397	4	4	0.489928	1.06516	x	TRUE	High - Null
B2HL97	plcB_4		1.74158	0.983443	2.49972	5.51693	4.91828	0.000214	0.00545	0.636878	6.18636	4.44478	0.259206	0.685474	4	4	0.412455	1.09074	x	TRUE	High - Null
B2HL99	esxN_4	ESX	2.9847	2.3718	3.5976	4.84605	10.4262	4.64e-08	1.59e-05	8.95605	5.89721	2.91252	0.258707	0.188902	4	4	0.411661	0.300585	x	TRUE	High - Null
B2HLA0	esxP_3	ESX	3.80401	2.96397	4.64404	2.28532	9.69529	1.16e-07	3.19e-05	8.07738	3.68766	-0.11635	0.305521	0.898681	4	4	0.486152	1.43	x	TRUE	High - Null
B2HLA6	MMAR_3666	PPE	3.05176	1.75951	4.344	7.10224	5.05619	0.000165	0.004731	0.895818	8.23349	5.18173	0.346058	1.49686	4	4	0.550656	2.38184	x	TRUE	High - Null
B2HLE4	acrA1_1		3.37884	1.60601	5.15167	-3.83562	4.10899	0.001183	0.016239	-1.02688	-2.1591	-5.53794	0.646303	0.921069	4	4	1.02841	1.46563	x	TRUE	High - Null
B2HLH9;B2HLI0	NA		-2.38819	-3.58858	-1.1878	-2.19328	-4.56201	0.001695	0.02059	-0.82525	-3.25223	-0.86404	NA	0.09511	1	2	NA	0.854532	x	TRUE	High - Null
B2HLK3	MMAR_5331	PPE	2.71832	1.76307	3.67357	1.57105	6.09256	2.56e-05	0.001405	2.76199	2.78297	0.064648	0.423605	0.547927	4	4	0.67405	0.871875	x	TRUE	High - Null
B2HLP2	pepA		1.16181	0.40784	1.91577	9.18327	3.29913	0.005156	0.039993	-2.51347	9.5736	8.41179	0.321536	0.722648	4	4	0.511635	1.14989	x	TRUE	High - Null
B2HLP8	MMAR_0330		1.28944	0.629742	1.94913	0.565405	4.18479	0.000882	0.014085	-0.77334	1.08154	-0.2079	0.299876	0.364637	4	4	0.47717	0.580218	x	TRUE	High - Null
B2HLT7	MMAR_0369	PE	1.52217	0.741338	2.30301	1.28464	4.23712	0.001099	0.015442	-0.77122	1.46839	-0.05379	0.254061	0.160006	4	2	0.404267	1.43759	x	TRUE	High - Null
B2HLY8	ideR		1.53543	0.79245	2.27842	-0.64613	4.45539	0.000617	0.010867	-0.32407	0.013775	-1.52166	0.193218	0.358045	4	3	0.307452	0.889434	x	TRUE	High - Null
B2HM04	MMAR_2018		1.12134	0.467312	1.77537	0.192162	3.67078	0.002447	0.025457	-1.78298	0.643848	-0.47749	0.307132	0.36456	4	4	0.488716	0.580097	x	TRUE	High - Null
B2HM33	MMAR_2047		1.5804	0.642538	2.51826	6.86067	3.60783	0.002776	0.027421	-1.90697	7.28397	5.70357	0.302486	1.10035	4	4	0.481323	1.7509	x	TRUE	High - Null
B2HMB7	MMAR_3721		-1.37651	-2.04244	-0.71057	0.056861	-4.42548	0.000551	0.01039	-0.30527	-0.5051	0.871409	0.538483	0.392704	4	4	0.856847	0.624879	x	TRUE	High - Null
B2HMK8	glf		-1.38397	-2.01357	-0.75436	-0.2796	-4.70624	0.000321	0.007215	0.234536	-0.90952	0.474443	0.373213	0.470858	4	4	0.593865	0.74924	x	TRUE	High - Null
B2HMN5	MMAR_5399		2.03823	0.850024	3.22643	-1.07391	3.76458	0.003003	0.029238	-1.56355	-0.73497	-2.77319	0.226575	NA	4	1	0.360532	NA	x	TRUE	High - Null
B2HMS7	MMAR_5439	EspE (ESX-1 Group III)	-3.37037	-4.69432	-2.04641	4.91711	-5.45032	8e-05	0.002974	1.62273	3.80477	7.17513	0.863213	1.42592	4	4	1.37356	2.26895	x	TRUE	High - Null
B2HMT0	MMAR_5442		-1.29474	-2.15491	-0.43456	0.286441	-3.22263	0.006011	0.043813	-2.66296	-0.34501	0.949726	0.306909	0.833996	4	4	0.488361	1.32707	x	TRUE	High - Null
B2HMU4	lprK		1.04926	0.347039	1.75148	-1.12871	3.24769	0.006804	0.047504	-2.56015	-0.65268	-1.70194	0.097239	0.019901	4	2	0.154728	0.178802	x	TRUE	High - Null
B2HMW3	MMAR_0435		1.49584	0.652009	2.33968	6.48752	3.7953	0.001909	0.022021	-1.53774	6.93984	5.44399	0.43114	0.885912	4	4	0.686041	1.40968	x	TRUE	High - Null
B2HMX9	pckG		-1.17542	-1.94726	-0.40357	1.42864	-3.26046	0.005572	0.042032	-2.5891	0.975822	2.15124	0.166934	0.741573	4	4	0.265629	1.18001	x	TRUE	High - Null
B2HN15	gabD1		-1.05715	-1.73908	-0.37522	1.30398	-3.31904	0.004954	0.039315	-2.47449	0.868134	1.92528	0.291949	0.577377	4	4	0.464557	0.918736	x	TRUE	High - Null
B2HN70	gabT		-1.27205	-1.99507	-0.54904	0.680061	-3.76681	0.00202	0.02255	-1.59383	0.239346	1.5114	0.27859	0.599137	4	4	0.4433	0.95336	x	TRUE	High - Null
B2HNB0	MMAR_2159		1.28965	0.506327	2.07297	-0.92465	3.54948	0.003457	0.032289	-2.02916	-0.52473	-1.81438	0.218589	0.712398	4	3	0.347824	1.7697	x	TRUE	High - Null
B2HNE5	pyrR		1.88906	0.954128	2.82399	0.292748	4.35613	0.000743	0.012437	-0.50806	0.832319	-1.05674	0.342369	1.00942	4	3	0.544786	2.50753	x	TRUE	High - Null
B2HNF8	mobA		1.96039	1.17746	2.74331	-0.14318	5.36088	9.41e-05	0.003401	1.45954	0.678839	-1.28155	0.41443	0.648503	4	4	0.659451	1.03191	x	TRUE	High - Null
B2HNI0	plcB_1		2.51625	1.75429	3.27821	5.08669	7.07029	5.03e-06	0.000364	4.38208	6.0303	3.51405	0.23264	0.697244	4	4	0.370183	1.10947	x	TRUE	High - Null
B2HNK8	scoB		-1.24879	-2.05347	-0.44412	0.418377	-3.32267	0.004918	0.039315	-2.46737	0.054352	1.30314	0.339894	0.683764	4	4	0.540848	1.08802	x	TRUE	High - Null
B2HNQ0	MMAR_5448	PPE68 (ESX-1 Group I)	-2.08105	-3.17558	-0.98651	1.51622	-4.07071	0.001105	0.015442	-0.99655	0.515801	2.59685	0.763282	1.07537	4	4	1.21455	1.71116	x	TRUE	High - Null
B2HNQ5	MMAR_5453	EspJ (ESX-1 Group II)	-1.4671	-2.33738	-0.59681	4.79431	-3.60923	0.002768	0.027421	-1.90421	3.8806	5.3477	0.753696	0.326534	4	4	1.1993	0.519589	x	TRUE	High - Null
B2HNQ9	espB	EspB (ESX-1 Group II)	-2.15169	-3.1175	-1.18589	8.68808	-4.76991	0.000284	0.006608	0.355871	7.69904	9.85074	0.796999	0.574978	4	4	1.2682	0.914919	x	TRUE	High - Null
B2HNW6	MMAR_0544		1.17428	0.51613	1.83244	3.21607	3.81999	0.001817	0.021505	-1.48912	3.42458	2.2503	0.323806	0.490331	4	4	0.515247	0.780226	x	TRUE	High - Null
B2HNW8	esxG	ESX	2.58631	1.7368	3.43581	2.16998	6.51824	1.24e-05	0.00074	3.48448	2.98984	0.403537	0.315986	0.77678	4	4	0.502805	1.23603	x	TRUE	High - Null
B2HNY1	MMAR_0559		2.5826	1.2369	3.92829	4.36188	4.10891	0.001024	0.014806	-0.92173	5.47941	2.89681	0.807486	1.21392	4	4	1.28489	1.93162	x	TRUE	High - Null
B2HNY7	MMAR_0565		2.85459	1.40566	4.30352	-0.29613	4.28214	0.001014	0.014806	-0.69145	0.734274	-2.12031	0.815046	0.714246	4	2	1.29692	6.41725	x	TRUE	High - Null
B2HNY8	MMAR_0566		-1.21422	-1.95135	-0.4771	0.258059	-3.52676	0.003266	0.031575	-2.06656	-0.29123	0.92299	0.224845	0.754543	4	4	0.357778	1.20065	x	TRUE	High - Null
B2HP18	pcp		-1.65972	-2.44362	-0.87582	-1.42726	-4.70088	0.000782	0.012938	-0.30133	-2.39679	-0.73706	0.297887	0.173609	2	3	2.6764	0.431268	x	TRUE	High - Null
B2HP46	mihF		1.91595	0.659912	3.17199	3.1581	3.26586	0.005512	0.041808	-2.57853	4.13203	2.21608	0.885998	1.10558	4	4	1.40982	1.75922	x	TRUE	High - Null
B2HP50	metK		-1.46316	-2.29357	-0.63276	0.811845	-3.77241	0.001998	0.022527	-1.5828	0.186477	1.64964	0.193565	0.674681	4	4	0.308005	1.07357	x	TRUE	High - Null
B2HP75	whiA		2.04021	1.05693	3.02348	-2.84458	4.75782	0.001306	0.017409	-0.66979	-1.83901	-3.87922	0.414832	0.394078	2	3	3.72711	0.978945	x	TRUE	High - Null
B2HP96	opcA		-1.38928	-2.27142	-0.50715	-1.06149	-3.3719	0.004455	0.037299	-2.37087	-1.92856	-0.53927	0.33624	0.303507	4	4	0.535033	0.482948	x	TRUE	High - Null
B2HPC9	iipA		1.87058	0.917665	2.82349	5.31349	4.20281	0.000852	0.013755	-0.73817	6.06169	4.19111	0.70464	0.870246	4	4	1.12124	1.38476	x	TRUE	High - Null
B2HPD0	iipB		3.55036	2.82206	4.27866	5.01842	10.4371	4.58e-08	1.59e-05	8.96872	6.42957	2.8792	0.239869	0.442523	4	4	0.381685	0.704153	x	TRUE	High - Null
B2HPL2	bcp		1.85162	0.595981	3.10726	0.288096	3.15722	0.006853	0.047504	-2.79042	1.06334	-0.78828	0.874869	1.19108	4	4	1.39211	1.89527	x	TRUE	High - Null
B2HPL9	MMAR_3963		1.45824	0.611603	2.30488	6.3857	3.68764	0.002366	0.025107	-1.74976	6.96902	5.51078	0.19849	0.939717	4	4	0.315841	1.4953	x	TRUE	High - Null
B2HQ37	MMAR_2331		-1.569	-2.31649	-0.82151	2.24446	-4.49404	0.000482	0.0096	-0.17278	1.59315	3.16215	0.150062	0.768549	4	4	0.238781	1.22293	x	TRUE	High - Null
B2HQ38	ilvB1_3		1.46025	0.706711	2.21379	1.74758	4.14895	0.000947	0.014233	-0.84338	2.32775	0.8675	0.545474	0.393302	4	4	0.867971	0.625831	x	TRUE	High - Null
B2HQ46	pks5		-1.5997	-2.45751	-0.74188	0.990923	-3.99264	0.001289	0.017354	-1.14968	0.425538	2.02523	0.189598	0.814043	4	4	0.301693	1.29532	x	TRUE	High - Null
B2HQ47	fadD25		-1.3265	-2.01196	-0.64104	-0.38313	-4.14325	0.000957	0.014233	-0.85454	-1.09461	0.231892	0.396912	0.384894	4	4	0.631576	0.612452	x	TRUE	High - Null
B2HQ62	ileS		-1.01296	-1.6464	-0.37952	-0.91896	-3.42377	0.004015	0.035113	-2.26905	-1.51134	-0.49838	0.427808	0.386781	4	4	0.680738	0.615455	x	TRUE	High - Null
B2HQ74	MMAR_2368		1.36376	0.536586	2.19094	0.460532	3.55447	0.003424	0.032198	-2.01968	1.03921	-0.32455	0.387236	0.791751	4	3	0.616179	1.96682	x	TRUE	High - Null
B2HQ87	MMAR_2381		2.9642	1.80496	4.12344	7.56085	5.47457	7.65e-05	0.002974	1.66678	8.58415	5.61995	0.180626	1.46253	4	4	0.287416	2.32721	x	TRUE	High - Null
B2HQB7	bcpB		1.96338	1.15624	2.77053	0.133067	5.20801	0.000125	0.004102	1.17818	1.00653	-0.95685	0.581747	0.484574	4	4	0.925689	0.771065	x	TRUE	High - Null
B2HQJ0	fadA4		-1.51158	-2.14075	-0.88241	0.635717	-5.14375	0.00014	0.004193	1.05903	-0.06335	1.44823	0.335799	0.473432	4	4	0.534332	0.753336	x	TRUE	High - Null
B2HQS0	putA_1		-1.70677	-2.44004	-0.97351	0.55795	-4.98346	0.00019	0.005104	0.759542	-0.17438	1.53239	0.380438	0.648827	4	4	0.605362	1.03243	x	TRUE	High - Null
B2HQT3	fadB2		-1.27404	-2.0675	-0.48057	0.272808	-3.43774	0.003904	0.034805	-2.24161	-0.3456	0.928437	0.320896	0.836458	4	4	0.510618	1.33099	x	TRUE	High - Null
B2HQU6	MMAR_0806	PGRS	1.59911	0.848188	2.35003	-1.61673	4.62861	0.000549	0.01039	-0.08526	-1.02045	-2.61956	0.141766	0.517305	4	2	0.225581	4.6478	x	TRUE	High - Null
B2HQV4	gpmA		-1.30193	-2.15512	-0.44874	-0.3988	-3.28984	0.00572	0.042679	-2.52227	-0.97255	0.329376	0.359828	0.930442	4	3	0.572567	2.31135	x	TRUE	High - Null
B2HQW6	proC		-1.5761	-2.34122	-0.81098	-0.51926	-4.41034	0.000568	0.01053	-0.33459	-1.1628	0.413303	0.311988	0.770366	4	4	0.496443	1.22582	x	TRUE	High - Null
B2HQX7	trpC		1.43575	0.669163	2.20234	1.83358	4.03786	0.001354	0.017701	-1.10375	2.36663	0.930873	0.376511	0.184029	4	3	0.599113	0.457154	x	TRUE	High - Null
B2HQX9	trpA		1.46202	0.559508	2.36454	0.122442	3.4683	0.003672	0.033608	-2.18154	0.794743	-0.66728	0.471828	0.72716	4	4	0.750784	1.15707	x	TRUE	High - Null
B2HR04	MMAR_2440		2.66762	1.90195	3.4333	3.44629	7.45928	2.73e-06	0.00026	4.98811	4.40716	1.73954	0.143758	0.823459	4	4	0.228751	1.31031	x	TRUE	High - Null
B2HR80	lysA		-1.42226	-2.06058	-0.78394	-0.52885	-4.77042	0.000284	0.006608	0.356829	-1.14226	0.279994	0.433066	0.44967	4	4	0.689104	0.715525	x	TRUE	High - Null
B2HR92	MMAR_4116	PGRS	-2.25383	-3.36293	-1.14474	0.266445	-4.35081	0.000637	0.010938	-0.45003	-0.39753	1.85631	0.516316	0.520808	4	4	0.821573	0.828721	x	TRUE	High - Null
B2HRE2	espA	ESX-1 (Group IV)	1.51458	0.694378	2.33479	6.7916	3.95356	0.001393	0.017876	-1.22644	7.25752	5.74293	0.866023	0.330257	4	4	1.37804	0.525512	x	TRUE	High - Null
B2HRE3	MMAR_4167	EspC (ESX-1 Group IV)	4.96218	3.83235	6.09202	4.75215	9.40317	1.7e-07	3.89e-05	7.70934	6.63711	1.67492	0.458215	1.38617	4	4	0.729122	2.2057	x	TRUE	High - Null
B2HRK4	MMAR_0858		1.51197	0.524521	2.49942	4.89236	3.27828	0.005376	0.041233	-2.55425	5.43059	3.91862	0.285291	1.17267	4	4	0.453961	1.86599	x	TRUE	High - Null
B2HRR5	MMAR_0920		1.83476	0.889819	2.77971	1.92203	4.1571	0.000932	0.014233	-0.82745	2.67756	0.842793	0.74215	0.566831	4	4	1.18093	0.901955	x	TRUE	High - Null
B2HRT7	MMAR_2516	PPE	2.53676	1.56104	3.51248	-1.02689	5.60515	7.92e-05	0.002974	1.72153	-0.30794	-2.8447	0.491292	0.763209	4	3	0.781756	1.89592	x	TRUE	High - Null
B2HRT8	MMAR_2517	PPE	3.20351	2.06224	4.34478	6.4642	6.00972	2.95e-05	0.001502	2.61835	7.70875	4.50524	0.415163	1.30225	4	4	0.660618	2.07216	x	TRUE	High - Null
B2HRW1	MMAR_2543		1.20432	0.683569	1.72507	-0.23619	4.95141	0.000201	0.005316	0.699299	0.250877	-0.95344	0.174032	0.123068	4	4	0.276924	0.195829	x	TRUE	High - Null
B2HS02	MMAR_2586		1.99069	0.846708	3.13468	3.4822	3.72564	0.002193	0.024091	-1.67491	4.45914	2.46845	0.537807	1.02597	4	4	0.855772	1.63255	x	TRUE	High - Null
B2HS47	MMAR_4217		1.11938	0.428452	1.81031	-1.09423	3.46866	0.003669	0.033608	-2.18083	-0.62422	-1.7436	0.195792	0.376507	4	4	0.311549	0.599106	x	TRUE	High - Null
B2HS66	dapD		-1.10045	-1.73413	-0.46676	0.555864	-3.71801	0.002227	0.024267	-1.68995	0.14442	1.24487	0.186961	0.476364	4	4	0.297496	0.758001	x	TRUE	High - Null
B2HS70	MMAR_4240	PPE	2.32284	1.49651	3.14916	0.931033	6.01844	2.91e-05	0.001502	2.6335	1.87163	-0.4512	0.394788	0.556309	4	4	0.628196	0.885212	x	TRUE	High - Null
B2HSB1	MMAR_4280	PE	3.27693	2.36104	4.19283	4.84237	7.66016	2.01e-06	0.00026	5.2927	6.23493	2.958	0.244219	0.645029	4	4	0.388608	1.02639	x	TRUE	High - Null
B2HSG7	MMAR_0969		1.2919	0.487468	2.09633	2.32178	3.43841	0.003899	0.034805	-2.24029	2.89444	1.60254	0.246438	0.720816	4	4	0.392138	1.14698	x	TRUE	High - Null
B2HSN9	rpmC		1.77464	1.06527	2.48401	0.353529	5.39352	0.000114	0.003916	1.35821	0.937554	-0.83709	0.06461	0.595467	4	3	0.102809	1.47922	x	TRUE	High - Null
B2HSU3	esxM	ESX	4.04617	3.28192	4.81042	4.40882	11.3351	1.59e-08	1.09e-05	9.97039	5.76675	1.72058	0.160305	0.805115	4	4	0.255081	1.28112	x	TRUE	High - Null
B2HSV2	MMAR_2683	PPE	2.89303	2.10175	3.68432	1.17057	7.88235	2.3e-06	0.00026	5.21629	2.09765	-0.79538	0.537198	0.373077	4	3	0.854802	0.926775	x	TRUE	High - Null
B2HSX7	gcvB		-1.237	-2.02813	-0.44588	-1.21846	-3.34767	0.004677	0.038067	-2.41838	-1.66313	-0.42613	0.386739	0.763022	4	4	0.615389	1.21414	x	TRUE	High - Null
B2HSY6	gnd1		-1.31797	-2.05944	-0.57651	0.782023	-3.80571	0.001869	0.02186	-1.51724	0.280588	1.59856	0.208702	0.626177	4	4	0.332092	0.996387	x	TRUE	High - Null
B2HT04	MMAR_4319	PPE	1.41352	0.591273	2.23578	4.71603	3.68058	0.0024	0.025154	-1.76368	5.08903	3.6755	0.215832	0.848965	4	4	0.343436	1.35089	x	TRUE	High - Null
B2HT47	MMAR_4361		1.53836	0.744277	2.33244	1.84188	4.17664	0.001041	0.014884	-0.84301	2.25097	0.712609	0.420399	0.625052	4	3	0.668948	1.55271	x	TRUE	High - Null
B2HT54	fum		-1.08892	-1.75239	-0.42545	1.5467	-3.51391	0.003351	0.031949	-2.09183	1.0733	2.16222	0.247571	0.587212	4	4	0.393941	0.934385	x	TRUE	High - Null
B2HT57	MMAR_4371		1.92506	0.841354	3.00876	5.96173	3.80321	0.001879	0.02186	-1.52216	6.54867	4.62361	0.239313	1.3689	4	4	0.3808	2.17822	x	TRUE	High - Null
B2HT76	cbs		-1.17073	-1.90284	-0.43863	0.21682	-3.42374	0.004015	0.035113	-2.26911	-0.23359	0.937139	0.17007	0.717506	4	4	0.270619	1.14171	x	TRUE	High - Null
B2HT82	echA8		-1.30483	-1.94568	-0.66398	1.49527	-4.35926	0.000627	0.010895	-0.43362	0.959653	2.26448	0.231058	0.512525	4	4	0.367665	0.815541	x	TRUE	High - Null
B2HT96	aslA		-1.57498	-2.28468	-0.86528	0.531458	-4.75134	0.000294	0.006732	0.320526	-0.20089	1.37409	0.280748	0.69225	4	4	0.446733	1.10153	x	TRUE	High - Null
B2HCS8	MMAR_1042		-0.27081	-1.11729	0.575667	-0.63886	-0.68974	0.502245	0.729718	-6.44259	-0.72618	-0.45537	0.503408	0.462443	4	3	0.801035	1.14877	x	FALSE	High - Null
B2HCT1	rplN		1.16787	-0.14124	2.47698	-1.62009	2.04562	0.073874	0.226911	-4.58799	-1.01151	-2.17937	0.118401	0.770041	2	2	1.06379	6.91854	x	FALSE	High - Null
B2HCT2	rplX		1.26283	0.11779	2.40786	0.879488	2.36125	0.032938	0.137458	-4.2866	1.61447	0.351638	1.22464	0.628507	4	4	1.94868	1.00009	x	FALSE	High - Null
B2HCT3	rplE		1.19945	0.195506	2.20338	0.44543	2.55794	0.022505	0.10582	-3.92986	0.970295	-0.22915	0.77143	0.874549	4	4	1.22752	1.3916	x	FALSE	High - Null
B2HCT4	rpsZ		0.142327	-1.6645	1.94915	-2.29139	0.199422	0.849402	0.927833	-6.06964	-2.04028	-2.18261	NA	NA	1	1	NA	NA	x	FALSE	High - Null
B2HCT5	rpsH		0.261653	-0.68009	1.2034	-0.31194	0.594853	0.561257	0.770487	-6.58147	-0.26019	-0.52184	0.515862	0.861467	4	4	0.820851	1.37079	x	FALSE	High - Null
B2HCT6	rplF		1.25943	0.177155	2.34171	0.943446	2.49146	0.025616	0.11382	-4.05168	1.54035	0.280921	1.14209	0.580821	4	4	1.81733	0.924215	x	FALSE	High - Null
B2HCT7	rplR		0.701241	-0.11781	1.52029	0.886574	1.83305	0.08774	0.2489	-5.17499	1.25893	0.557693	0.679258	0.455525	4	4	1.08085	0.724841	x	FALSE	High - Null
B2HCT8	rpsE		0.333519	-0.89686	1.5639	-0.43287	0.58036	0.570724	0.772975	-6.59025	-0.17339	-0.50691	1.23574	0.481397	4	4	1.96634	0.766009	x	FALSE	High - Null
B2HCT9	rpmD		-0.50902	-2.46921	1.45118	-1.83442	-0.57655	0.576663	0.773916	-6.14386	-2.24007	-1.73105	NA	0.296244	1	4	NA	0.471391	x	FALSE	High - Null
B2HCU0	rplO		0.639889	-0.30762	1.5874	0.460037	1.45598	0.16865	0.377742	-5.64984	0.762513	0.122624	0.739824	0.544152	4	3	1.17723	1.35175	x	FALSE	High - Null
B2HCU4	MMAR_1058		-1.0098	-1.96694	-0.05267	3.49804	-2.27456	0.040146	0.154768	-4.38313	2.98181	3.99161	0.709037	0.655666	4	3	1.12824	1.62877	x	FALSE	High - Null
B2HCU9	serA2		-1.80701	-3.12752	-0.48651	-1.94712	-3.21171	0.014085	0.074382	-2.79469	-3.0866	-1.27959	NA	0.103878	1	2	NA	0.933308	x	FALSE	High - Null
B2HCV1	MMAR_1067		0.811195	-0.13476	1.75716	0.607312	1.83599	0.087282	0.248628	-5.1704	0.906183	0.094987	0.117496	0.933544	4	4	0.186963	1.48548	x	FALSE	High - Null
B2HCV3	MMAR_1069		0.432554	-0.26544	1.13054	-0.47207	1.33606	0.203993	0.424367	-5.80406	-0.13409	-0.56664	0.378012	0.420268	4	3	0.601501	1.044	x	FALSE	High - Null
B2HCV5	adk		1.46539	0.349547	2.58124	3.26253	2.81169	0.013655	0.073784	-3.45514	3.83916	2.37376	0.472029	1.30753	4	4	0.751103	2.08058	x	FALSE	High - Null
B2HCW2	fadE9		-0.1769	-1.56474	1.21093	-0.69262	-0.28301	0.782793	0.89119	-6.4721	-0.86418	-0.68728	1.81441	0.224203	2	3	16.3018	0.556952	x	FALSE	High - Null
B2HCW5	rmlC		-0.59088	-1.26075	0.079002	-0.84334	-1.8885	0.07946	0.235633	-5.08757	-1.07469	-0.48381	0.490998	0.322987	4	4	0.781287	0.513945	x	FALSE	High - Null
B2HCW7	MMAR_1083		-0.46206	-1.12913	0.205013	0.248982	-1.483	0.159823	0.36811	-5.68693	0.051249	0.513305	0.362294	0.553626	4	4	0.57649	0.880942	x	FALSE	High - Null
B2HCW9	infA		1.09521	-0.04304	2.23346	1.05784	2.06004	0.058121	0.197037	-4.80771	1.58311	0.487905	0.96889	0.891916	4	4	1.54172	1.41924	x	FALSE	High - Null
B2HCX1	rpsM		0.648299	-0.45658	1.75317	1.54993	1.25626	0.229201	0.454686	-5.97612	1.9258	1.2775	1.01517	0.639442	4	4	1.61536	1.0175	x	FALSE	High - Null
B2HCX2	rpsK		0.265012	-1.42691	1.95694	0.401562	0.343747	0.737365	0.868269	-6.62701	0.608041	0.34303	1.53816	0.830047	4	3	2.44756	2.06195	x	FALSE	High - Null
B2HCX3	rpsD		0.362483	-0.71244	1.4374	0.718848	0.721986	0.481969	0.710787	-6.49573	0.875751	0.513268	0.802421	0.735811	4	4	1.27683	1.17084	x	FALSE	High - Null
B2HCX4	rpoA		0.693698	-0.16062	1.54802	2.00133	1.73847	0.103649	0.275908	-5.32035	2.30822	1.61452	0.284643	0.730861	4	4	0.452931	1.16296	x	FALSE	High - Null
B2HCX5	rplQ		-0.05908	-0.96219	0.844033	-0.1646	-0.14104	0.889958	0.950645	-6.6795	-0.13653	-0.07745	0.67474	0.313893	4	3	1.07366	0.779753	x	FALSE	High - Null
B2HCX9	MMAR_1095	PPE	0.700236	-0.20796	1.60844	-1.55987	1.67583	0.11905	0.304387	-5.22841	-1.36624	-2.06648	0.480425	0.225887	4	2	0.764463	2.02952	x	FALSE	High - Null
B2HCY2	cut3		0.508024	-0.13753	1.15358	8.92917	1.68488	0.11375	0.295234	-5.40051	9.07359	8.56556	0.262421	0.519892	4	4	0.41757	0.827265	x	FALSE	High - Null
B2HCZ0	rplM		1.41149	0.123047	2.69993	0.249278	2.36182	0.034102	0.141456	-4.23159	0.888391	-0.5231	0.994511	0.85017	4	3	1.58249	2.11194	x	FALSE	High - Null
B2HCZ1	rpsI		1.26623	0.257032	2.27543	1.59236	2.68629	0.017496	0.087672	-3.69151	2.11911	0.852875	0.798948	0.838692	4	4	1.2713	1.33455	x	FALSE	High - Null
B2HCZ2	glmM		-0.2155	-1.78582	1.35481	-3.52989	-0.3047	0.766681	0.881619	-6.57451	-4.00772	-3.79222	1.73034	0.428241	3	3	4.2984	1.06381	x	FALSE	High - Null
B2HCZ8	glmS		0.150955	-1.23715	1.53906	1.85666	0.234456	0.81821	0.90833	-6.66098	1.67709	1.52613	0.829306	1.52787	4	3	1.31961	3.79545	x	FALSE	High - Null
B2HD07	rimI		0.053334	-0.62058	0.727249	-0.97978	0.170621	0.867096	0.940667	-6.67463	-0.83698	-0.89031	0.217606	0.367157	4	3	0.34626	0.912069	x	FALSE	High - Null
B2HD09	groES		-0.27293	-1.24671	0.700841	5.11066	-0.60009	0.557858	0.768211	-6.57825	5.01836	5.29129	0.279966	1.11267	4	4	0.445488	1.7705	x	FALSE	High - Null
B2HD10	groEL1		0.203366	-0.53029	0.937023	0.30119	0.593477	0.562153	0.770487	-6.58231	0.367689	0.164323	0.470598	0.342946	4	4	0.748826	0.545704	x	FALSE	High - Null
B2HD13	MMAR_1129	PPE	0.853231	-0.65739	2.36385	9.5641	1.20928	0.246211	0.476794	-6.03132	9.97085	9.11762	0.588989	1.66432	4	4	0.937213	2.64831	x	FALSE	High - Null
B2HD15	MMAR_1130	PPE	0.854471	-0.03499	1.74393	1.89897	2.05679	0.058471	0.19725	-4.81314	2.24997	1.3955	0.244694	0.927823	4	4	0.389362	1.47637	x	FALSE	High - Null
B2HD16	MMAR_1131		-0.63592	-1.75648	0.484639	-1.5458	-1.27813	0.232284	0.457569	-5.70088	-1.98725	-1.35133	0.561207	0.19646	3	2	1.39411	1.76512	x	FALSE	High - Null
B2HD20	MMAR_1135		0.008121	-0.74418	0.760424	0.439917	0.023112	0.981881	0.992726	-6.76574	0.377277	0.369156	0.335491	0.684582	4	4	0.533841	1.08932	x	FALSE	High - Null
B2HD22	guaB2		0.155639	-0.91307	1.22434	-0.81548	0.313975	0.758422	0.877499	-6.63802	-0.56068	-0.71632	0.689386	0.646068	3	4	1.71253	1.02804	x	FALSE	High - Null
B2HD23	guaB3		-0.07084	-1.34852	1.20683	-2.0219	-0.13013	0.899991	0.952496	-6.22031	-2.04739	-1.97655	NA	0.014571	1	2	NA	0.130914	x	FALSE	High - Null
B2HD24	MMAR_1139	PPE	1.39796	0.239867	2.55606	3.58429	2.58445	0.021369	0.102781	-3.88095	3.89157	2.49361	0.347379	1.42158	4	4	0.552757	2.26205	x	FALSE	High - Null
B2HD28	MMAR_1143		-0.81724	-1.6524	0.017922	-0.33664	-2.09506	0.05447	0.190783	-4.74895	-0.78223	0.035009	0.402875	0.83503	4	4	0.641065	1.32872	x	FALSE	High - Null
B2HD29	MMAR_1144		-0.04757	-0.91783	0.822698	1.42501	-0.11702	0.908477	0.958017	-6.75879	1.39145	1.43901	0.566128	0.858879	4	4	0.900836	1.36667	x	FALSE	High - Null
B2HD35	MMAR_2730		0.217086	-0.7652	1.19937	-0.30474	0.476462	0.641495	0.811902	-6.57085	-0.08913	-0.30622	0.634764	0.32447	4	3	1.01005	0.806028	x	FALSE	High - Null
B2HD42	apa		0.380134	-0.55267	1.31294	7.01923	0.872497	0.397382	0.650026	-6.37451	7.0752	6.69507	0.625746	0.951958	4	4	0.995702	1.51478	x	FALSE	High - Null
B2HD44	adhA		-1.88973	-3.1696	-0.60987	-2.41186	-3.46539	0.009869	0.059689	-2.44909	-3.58275	-1.69302	NA	0.028292	1	2	NA	0.254191	x	FALSE	High - Null
B2HD55	MMAR_2750		1.16305	0.300413	2.02568	0.002427	2.88661	0.011767	0.066761	-3.31251	0.567785	-0.59526	0.648531	0.638293	4	4	1.03196	1.01567	x	FALSE	High - Null
B2HD59	ahpD		-0.12154	-0.85503	0.611957	0.126607	-0.35723	0.726537	0.862174	-6.62278	0.054194	0.175732	0.254154	0.516448	4	3	0.404416	1.28293	x	FALSE	High - Null
B2HD60	ahpC		-0.05192	-0.83811	0.734277	-0.23334	-0.14138	0.889544	0.950645	-6.75547	-0.29285	-0.24093	0.302314	0.689561	4	4	0.48105	1.09725	x	FALSE	High - Null
B2HD63	MMAR_2758		0.538897	-0.17802	1.25581	0.246972	1.62059	0.128617	0.318182	-5.42294	0.463283	-0.07561	0.502878	0.151091	4	3	0.800191	0.375331	x	FALSE	High - Null
B2HD66	bfrA		-1.39434	-2.72988	-0.05879	-0.94978	-2.31799	0.042284	0.160617	-4.03965	-1.80065	-0.40632	NA	0.730027	1	4	NA	1.16164	x	FALSE	High - Null
B2HD67	MMAR_2762		-0.26691	-1.01815	0.484333	-0.32423	-0.76598	0.4571	0.690426	-6.38611	-0.37014	-0.10323	0.33548	0.607422	4	3	0.533824	1.50892	x	FALSE	High - Null
B2HD78	MMAR_2773		0.545894	-0.08816	1.17994	0.858768	1.85618	0.085769	0.245774	-5.07111	0.852723	0.306829	0.265344	0.148749	4	3	0.422221	0.369513	x	FALSE	High - Null
B2HD82	fbpB		0.059056	-0.87897	0.997079	4.88949	0.134794	0.894658	0.950645	-6.75643	4.80427	4.74521	0.755359	0.740865	4	4	1.20194	1.17888	x	FALSE	High - Null
B2HD96	MMAR_2791		-0.54266	-1.21463	0.129314	1.63645	-1.75526	0.104131	0.27654	-5.22886	1.39641	1.93907	0.306187	0.259659	4	3	0.487213	0.645029	x	FALSE	High - Null
B2HDA7	MMAR_2802		0.249582	-0.62346	1.12262	2.83538	0.612065	0.550125	0.765269	-6.57078	2.8637	2.61411	0.363607	0.847073	4	4	0.57858	1.34788	x	FALSE	High - Null
B2HDC5	MMAR_2822	PPE	1.25581	0.2955	2.21612	4.11164	2.79982	0.01398	0.074382	-3.47765	4.24872	2.99291	0.305344	1.1039	4	4	0.485871	1.75656	x	FALSE	High - Null
B2HDD9	MMAR_4416		-0.15057	-0.73579	0.434656	0.569279	-0.55084	0.590264	0.784426	-6.60749	0.517127	0.667694	0.238152	0.429847	4	4	0.378952	0.683983	x	FALSE	High - Null
B2HDG3	MMAR_4440		-0.21595	-1.04236	0.610469	-0.50142	-0.57346	0.577599	0.773916	-6.51628	-0.51291	-0.29696	0.27439	0.687866	4	3	0.436616	1.70875	x	FALSE	High - Null
B2HDI0	MMAR_4457		-1.32399	-2.72485	0.076868	-1.56422	-2.1672	0.061001	0.202795	-4.29031	-2.5111	-1.1871	NA	0.612831	1	3	NA	1.52236	x	FALSE	High - Null
B2HDI2	MMAR_4459		0.074969	-0.5496	0.699541	-1.31469	0.256989	0.800856	0.89982	-6.73123	-1.31604	-1.39101	0.334709	0.463273	4	4	0.532597	0.73717	x	FALSE	High - Null
B2HDI5	eno		-0.38201	-1.09911	0.335095	0.997248	-1.14053	0.272848	0.506928	-6.109	0.806858	1.18886	0.051094	0.484692	4	4	0.081302	0.771252	x	FALSE	High - Null
B2HDJ1	prsA		-1.20048	-2.07402	-0.32695	0.913005	-2.94236	0.010531	0.061525	-3.20577	0.385298	1.58578	0.238079	0.983393	4	4	0.378836	1.5648	x	FALSE	High - Null
B2HDJ2	MMAR_4469		-0.26893	-1.23237	0.694508	0.339743	-0.6126	0.552305	0.766749	-6.1231	0.219793	0.488726	0.264491	NA	4	1	0.420864	NA	x	FALSE	High - Null
B2HDJ3	lpqT		-0.012	-0.66005	0.636056	0.870401	-0.03963	0.968934	0.987636	-6.76519	0.840186	0.852183	0.291004	0.533728	4	4	0.463052	0.84928	x	FALSE	High - Null
B2HDJ4	rplY		-0.26169	-1.46821	0.944827	-0.83424	-0.46438	0.649381	0.815126	-6.653	-0.90516	-0.64347	0.774371	0.713631	4	4	1.2322	1.13555	x	FALSE	High - Null
B2HDJ6	MMAR_4474		0.344324	-0.20042	0.889068	0.239006	1.35329	0.197014	0.415516	-5.85686	0.482517	0.138194	0.189472	0.171677	4	4	0.301493	0.273177	x	FALSE	High - Null
B2HDJ9	ispE		0.598352	-0.16517	1.36188	-0.51847	1.68954	0.114462	0.296523	-5.32309	-0.26726	-0.86561	0.214528	0.576231	4	3	0.341362	1.43144	x	FALSE	High - Null
B2HDK1	rpfB		-0.24365	-1.21287	0.725568	-1.06311	-0.5464	0.594586	0.786196	-6.41015	-1.21054	-0.96689	0.397221	0.092061	4	2	0.632068	0.827137	x	FALSE	High - Null
B2HDK2	tatD		0.936671	-0.50332	2.37666	-2.28306	1.57525	0.164156	0.371925	-5.07185	-1.59341	-2.53008	NA	0.368478	1	2	NA	3.31064	x	FALSE	High - Null
B2HDK3	metS		-0.2858	-0.97947	0.407877	-0.66484	-0.88825	0.390223	0.643447	-6.28436	-0.79384	-0.50805	0.344299	0.126734	4	3	0.547857	0.314825	x	FALSE	High - Null
B2HDK7	MMAR_4485		0.046723	-0.55766	0.651103	-1.41566	0.165515	0.870861	0.94149	-6.75157	-1.4852	-1.53192	0.412783	0.275374	4	4	0.656829	0.438181	x	FALSE	High - Null
B2HDK9	MMAR_4487		-0.18893	-1.04029	0.662424	3.83004	-0.47513	0.641888	0.811902	-6.64776	3.60414	3.79307	0.650503	0.608155	4	4	1.0351	0.96771	x	FALSE	High - Null
B2HDL6	MMAR_4494		0.0186	-0.75133	0.788527	-0.58231	0.051722	0.959467	0.985302	-6.76461	-0.60731	-0.62591	0.18945	0.782336	4	4	0.301458	1.24487	x	FALSE	High - Null
B2HDL7	MMAR_4495		-0.18413	-1.08705	0.718782	-1.57242	-0.44325	0.665298	0.825162	-6.52078	-1.50633	-1.3222	0.463835	0.259622	3	3	1.15223	0.644937	x	FALSE	High - Null
B2HDP0	guaA		-0.67914	-1.47742	0.119147	0.701256	-1.82145	0.089567	0.251998	-5.19308	0.402365	1.0815	0.43171	0.727698	4	4	0.686946	1.15793	x	FALSE	High - Null
B2HDP1	MMAR_1149		0.06446	-0.93001	1.05893	0.261357	0.139744	0.890962	0.950645	-6.6797	0.099193	0.034734	0.555803	0.980894	4	3	0.884406	2.43668	x	FALSE	High - Null
B2HDP7	MMAR_1155		-0.79458	-1.3704	-0.21875	-0.03266	-2.95437	0.010281	0.060846	-3.18271	-0.35323	0.441347	0.204409	0.4407	4	4	0.325261	0.701252	x	FALSE	High - Null
B2HDP8	otsB		-0.01334	-0.68832	0.661636	0.772584	-0.04232	0.966827	0.987581	-6.76508	0.687873	0.701216	0.158897	0.682345	4	4	0.252841	1.08576	x	FALSE	High - Null
B2HDQ2	MMAR_1160		0.572965	-0.18092	1.32685	-0.01229	1.63854	0.124794	0.313813	-5.39721	0.11125	-0.46171	0.075611	0.521562	4	3	0.120313	1.29563	x	FALSE	High - Null
B2HDQ3	MMAR_1161	PGRS	-0.65434	-1.96499	0.656315	2.59727	-1.06889	0.30287	0.542165	-6.18592	2.10957	2.76391	0.77919	1.3816	4	4	1.23987	2.19843	x	FALSE	High - Null
B2HDQ8	MMAR_1166		-0.11493	-1.57925	1.34938	-1.09554	-0.16922	0.868177	0.94081	-6.67488	-1.38707	-1.27213	1.15006	0.716991	4	3	1.83	1.7811	x	FALSE	High - Null
B2HDR6	MMAR_1174		-0.71357	-1.74069	0.31355	-1.52476	-1.56467	0.151124	0.355297	-5.34058	-1.80325	-1.08968	0.694304	0.03641	3	2	1.72475	0.327128	x	FALSE	High - Null
B2HDS0	MMAR_1178		0.793279	0.06639	1.52017	7.04185	2.33655	0.034534	0.142818	-4.33057	7.30001	6.50673	0.280543	0.698906	4	4	0.446407	1.11211	x	FALSE	High - Null
B2HDS1	MMAR_1179		0.263916	-0.43055	0.958386	8.04033	0.813633	0.429224	0.671198	-6.4244	8.14656	7.88265	0.307421	0.619528	4	4	0.489175	0.985807	x	FALSE	High - Null
B2HDS8	icd1		-0.05241	-0.88162	0.776802	-0.5712	-0.13627	0.893656	0.950645	-6.6802	-0.7649	-0.71249	0.609866	0.205099	3	4	1.51499	0.326358	x	FALSE	High - Null
B2HDT0	trpS		-0.18873	-0.88915	0.511682	-0.54001	-0.57691	0.57299	0.773875	-6.59231	-0.59724	-0.4085	0.366173	0.615066	4	4	0.582663	0.978707	x	FALSE	High - Null
B2HDT4	dacC		-0.10197	-0.78532	0.581392	2.94287	-0.31946	0.754004	0.876112	-6.71232	2.82916	2.93112	0.553066	0.218529	4	4	0.880052	0.347728	x	FALSE	High - Null
B2HDU1	MMAR_1199	PGRS	0.538413	-0.35426	1.43109	-0.23222	1.29134	0.217115	0.442284	-5.93381	-0.01866	-0.55707	0.556782	0.882721	4	4	0.885964	1.40461	x	FALSE	High - Null
B2HDU3	sdhA		-0.98349	-1.96727	0.000291	-0.882	-2.17289	0.050058	0.178519	-4.56857	-1.28725	-0.30376	0.93249	0.338594	4	3	1.4838	0.841113	x	FALSE	High - Null
B2HDU6	cdd		-0.38917	-1.52957	0.751226	-0.91023	-0.78252	0.455733	0.689881	-5.91152	-1.18351	-0.79433	NA	0.016382	1	2	NA	0.147187	x	FALSE	High - Null
B2HDU8	add		-0.59852	-1.33056	0.133525	-1.14323	-1.76269	0.100957	0.271872	-5.2867	-1.41015	-0.81163	0.303959	0.631667	4	4	0.483666	1.00512	x	FALSE	High - Null
B2HDV1	MMAR_1209		-1.14782	-2.27343	-0.02221	-1.19499	-2.29665	0.046457	0.168537	-4.07167	-1.90059	-0.75277	NA	0.331049	1	3	NA	0.822372	x	FALSE	High - Null
B2HDV2	alc		-0.91034	-1.53923	-0.28145	0.092041	-3.09919	0.007698	0.051809	-2.90315	-0.28766	0.622683	0.076924	0.600965	4	4	0.122403	0.956269	x	FALSE	High - Null
B2HDV3	MMAR_1211		-0.22158	-2.09565	1.65249	-1.38673	-0.26629	0.795845	0.899338	-6.47664	-1.67899	-1.45741	0.130678	1.78019	2	3	1.17409	4.42223	x	FALSE	High - Null
B2HDV7	MMAR_1215		1.00363	-0.02432	2.03159	-0.57242	2.09035	0.054948	0.191379	-4.75688	-0.12386	-1.12749	0.407008	0.706648	4	4	0.64764	1.12444	x	FALSE	High - Null
B2HDV8	MMAR_1216		0.2522	-0.67305	1.17745	6.39514	0.583586	0.56861	0.772975	-6.58831	6.62284	6.37064	0.41158	0.996584	4	4	0.654916	1.58579	x	FALSE	High - Null
B2HDV9	upp		-0.01564	-0.61746	0.586182	-1.08114	-0.05602	0.95616	0.983377	-6.68837	-1.17258	-1.15694	0.104073	0.163171	4	3	0.165604	0.405339	x	FALSE	High - Null
B2HDW2	amiB1		-0.2828	-1.16316	0.597557	-0.93091	-0.71322	0.4916	0.71958	-6.24851	-1.12284	-0.84004	0.463929	0.043745	3	2	1.15246	0.393034	x	FALSE	High - Null
B2HDY2	pcd		-0.37348	-1.88752	1.14055	-1.77835	-0.56565	0.586653	0.782014	-6.25457	-2.11193	-1.73845	1.11271	0.013995	2	2	9.99727	0.125738	x	FALSE	High - Null
B2HDY5	lat		1.56824	-2.20218	5.33866	1.8502	0.904041	0.383382	0.635729	-6.26887	2.51625	0.948009	4.4189	1.07463	3	4	10.9772	1.70998	x	FALSE	High - Null
B2HDY9	rsbW		0.380819	-0.25918	1.02082	-0.3741	1.28285	0.221501	0.449219	-5.94338	-0.30773	-0.68855	0.248134	0.376776	4	4	0.394837	0.599535	x	FALSE	High - Null
B2HDZ3	accA3		-0.31339	-1.15475	0.527973	0.858706	-0.79748	0.438244	0.6776	-6.43754	0.657306	0.970696	0.342135	0.608162	4	4	0.544413	0.967722	x	FALSE	High - Null
B2HDZ5	fadD31		0.133585	-0.9226	1.18978	-1.08006	0.274904	0.787964	0.894851	-6.58431	-1.23192	-1.36551	0.6038	1.02685	3	3	1.49992	2.55084	x	FALSE	High - Null
B2HDZ7	MMAR_2837		-0.09784	-0.66733	0.471648	-0.15576	-0.36783	0.718396	0.859524	-6.69491	-0.1578	-0.05996	0.228496	0.368136	4	4	0.363588	0.585786	x	FALSE	High - Null
B2HDZ9	MMAR_2839		0.344422	-0.35345	1.04229	6.78981	1.05666	0.30823	0.54961	-6.19862	6.8398	6.49538	0.275938	0.62001	4	4	0.439078	0.986574	x	FALSE	High - Null
B2HE00	atsD_2		-0.66997	-1.31411	-0.02584	-1.39567	-2.2269	0.042544	0.160638	-4.52323	-1.77329	-1.10332	0.468706	0.397681	4	4	0.745816	0.632799	x	FALSE	High - Null
B2HE04	MMAR_2844		0.042347	-0.60975	0.694448	-0.8436	0.139036	0.891365	0.950645	-6.75582	-0.8616	-0.90395	0.284732	0.509939	4	4	0.453072	0.811426	x	FALSE	High - Null
B2HE05	ahpC_1		0.511192	-1.36521	2.38759	0.067627	0.604871	0.558394	0.768211	-6.12669	0.214812	-0.29638	1.19933	NA	4	1	1.90841	NA	x	FALSE	High - Null
B2HE06	MMAR_2846		0.517851	-0.64509	1.68079	-0.9555	1.00289	0.341376	0.591059	-5.77628	-0.80127	-1.31912	NA	0.279313	1	3	NA	0.693853	x	FALSE	High - Null
B2HE09	MMAR_2849		-0.49813	-1.77218	0.775927	-1.00066	-0.84292	0.414209	0.662179	-6.32366	-1.32036	-0.82223	1.05157	0.52027	3	4	2.61224	0.827865	x	FALSE	High - Null
B2HE10	MMAR_2850		-0.52728	-1.5172	0.462645	-0.33227	-1.15772	0.26902	0.503908	-6.01314	-0.87682	-0.34954	0.627236	0.823269	3	4	1.55814	1.31001	x	FALSE	High - Null
B2HE20	tpx		0.315828	-0.4717	1.10336	3.06842	0.858618	0.404745	0.654938	-6.38656	3.13291	2.81709	0.401752	0.769562	4	4	0.639277	1.22454	x	FALSE	High - Null
B2HE33	mce3R		0.060672	-1.2156	1.33694	-1.16717	0.109008	0.915796	0.962777	-6.50842	-1.17631	-1.23698	0.89662	0.352414	3	2	2.22733	3.16632	x	FALSE	High - Null
B2HE34	MMAR_2874		2.05297	0.680727	3.42521	-2.49752	3.62304	0.010249	0.060846	-2.40333	-1.12888	-3.18184	NA	0.000108	1	2	NA	0.000969	x	FALSE	High - Null
B2HE35	MMAR_2875		-0.17879	-1.04425	0.686656	-1.53952	-0.45869	0.656014	0.818825	-6.4545	-1.59887	-1.42008	0.185457	0.473288	2	4	1.66627	0.753106	x	FALSE	High - Null
B2HE37	cyp278A1		-1.11355	-2.0703	-0.1568	1.47484	-2.49189	0.025594	0.11382	-4.0509	0.923699	2.03725	0.750712	0.458323	4	4	1.19455	0.729294	x	FALSE	High - Null
B2HE38	MMAR_2878		-0.90834	-1.92535	0.108677	-0.52073	-1.94127	0.075547	0.229482	-4.88237	-0.91043	-0.00209	0.41915	0.604249	3	3	1.04123	1.50104	x	FALSE	High - Null
B2HE50	MMAR_2890		-0.58594	-1.53429	0.362409	0.515514	-1.32283	0.206703	0.426771	-5.89505	0.098735	0.684678	0.851928	0.538895	4	4	1.35561	0.857502	x	FALSE	High - Null
B2HE51	MMAR_2891		0.570762	-0.3507	1.49222	3.86111	1.32615	0.205626	0.425828	-5.89091	3.91309	3.34233	0.601933	0.916935	4	4	0.95781	1.45905	x	FALSE	High - Null
B2HE56	MMAR_2896		-0.44335	-1.39336	0.506649	-1.24992	-1.07012	0.314803	0.556274	-5.84127	-1.31449	-0.87113	0.010955	0.177112	2	2	0.098426	1.59129	x	FALSE	High - Null
B2HE60	MMAR_2900		0.305539	-0.37317	0.984247	0.206293	0.96383	0.351183	0.601965	-6.29096	0.330358	0.024819	0.322035	0.587027	4	4	0.51243	0.934091	x	FALSE	High - Null
B2HE62	MMAR_2902		0.102151	-0.61936	0.823663	4.05641	0.303123	0.766171	0.881619	-6.71766	4.01893	3.91678	0.349503	0.625485	4	4	0.556137	0.995286	x	FALSE	High - Null
B2HE80	MMAR_2921		-0.50761	-1.37182	0.356596	0.611807	-1.25757	0.228742	0.454504	-5.97456	0.444717	0.952329	0.450585	0.889066	4	4	0.716982	1.4147	x	FALSE	High - Null
B2HE88	MMAR_2929		0.797976	-0.17783	1.77378	6.91146	1.75083	0.101435	0.272137	-5.30162	7.18062	6.38264	0.444611	1.12479	4	4	0.707476	1.78979	x	FALSE	High - Null
B2HE89	cyp147G1		-0.62209	-1.57525	0.331072	-1.19173	-1.43232	0.179202	0.391791	-5.56214	-1.80753	-1.18544	0.186469	0.685457	2	4	1.67536	1.09072	x	FALSE	High - Null
B2HE90	MMAR_2931		0.43194	-0.98576	1.84964	-0.46248	0.676462	0.513695	0.738352	-6.27468	0.013921	-0.41802	1.01728	0.719097	2	3	9.13993	1.78634	x	FALSE	High - Null
B2HE92	pecA		0.623404	-0.62966	1.87647	7.12371	1.06516	0.304498	0.544369	-6.18981	7.30608	6.68267	0.552222	1.53142	4	4	0.878709	2.43683	x	FALSE	High - Null
B2HE93	cfp21		0.377429	-1.56965	2.32451	1.18339	0.41502	0.6843	0.842643	-6.67562	0.995731	0.618302	1.7249	2.10069	4	4	2.7447	3.34267	x	FALSE	High - Null
B2HE96	MMAR_2937		-0.21337	-1.17342	0.746675	0.061578	-0.47916	0.639623	0.811902	-6.5695	-0.02639	0.186989	0.124519	1.20175	4	3	0.198138	2.98532	x	FALSE	High - Null
B2HEA7	moaB2		0.183444	-0.47077	0.837663	2.05185	0.60034	0.557695	0.768211	-6.57809	2.03109	1.84765	0.101968	0.607646	4	4	0.162253	0.9669	x	FALSE	High - Null
B2HEA8	pepD		0.533857	-0.10826	1.17597	2.17181	1.78004	0.096367	0.265289	-5.25706	2.38128	1.84743	0.192472	0.579421	4	4	0.306266	0.921988	x	FALSE	High - Null
B2HEB1	rpmF		1.25246	-0.0983	2.60323	0.511956	1.99903	0.066516	0.21148	-4.8443	1.11742	-0.13504	1.104	0.944946	4	3	1.7567	2.34738	x	FALSE	High - Null
B2HEB5	accA2		-0.20046	-1.761	1.36008	-1.95966	-0.31108	0.765829	0.881619	-6.17602	-1.73177	-1.53131	NA	0.62732	1	2	NA	5.63625	x	FALSE	High - Null
B2HEC3	purH		0.90214	-0.15453	1.95881	-0.30296	1.92283	0.085721	0.245774	-4.6319	0.364418	-0.53772	NA	0.131465	1	3	NA	0.326577	x	FALSE	High - Null
B2HEC4	purN		-0.07936	-1.16529	1.00656	-1.0854	-0.15756	0.877172	0.945336	-6.67689	-1.00247	-0.92311	0.420574	0.357715	4	3	0.669227	0.888613	x	FALSE	High - Null
B2HED1	sucC		-0.77101	-1.63123	0.08921	2.47052	-1.91897	0.075216	0.229482	-5.03888	2.17125	2.94227	0.298581	0.909166	4	4	0.475109	1.44669	x	FALSE	High - Null
B2HED7	fbpC_2		0.690519	-0.15029	1.53133	0.642178	1.75831	0.100116	0.271123	-5.29027	0.940261	0.249742	0.216012	0.93277	4	4	0.343724	1.48425	x	FALSE	High - Null
B2HEE3	MMAR_4562	PGRS	0.751579	-0.12712	1.63027	2.99181	1.83128	0.088017	0.24917	-5.17776	3.1579	2.40632	0.589712	0.591669	4	4	0.938363	0.941477	x	FALSE	High - Null
B2HEE5	MMAR_4564		0.099147	-0.61599	0.814287	8.98698	0.296828	0.770875	0.882745	-6.71964	8.96677	8.86762	0.374476	0.376294	4	4	0.595874	0.598768	x	FALSE	High - Null
B2HEF0	MMAR_4570		-0.06071	-0.90303	0.781607	-0.78032	-0.15539	0.878851	0.946402	-6.67725	-0.96181	-0.9011	0.743888	0.375883	4	3	1.18369	0.933744	x	FALSE	High - Null
B2HEF1	MMAR_4571	PGRS	-0.98434	-2.85553	0.886859	-0.91911	-1.27393	0.24788	0.479351	-5.42845	-1.24722	-0.26289	1.07388	NA	2	1	9.64847	NA	x	FALSE	High - Null
B2HEF2	MMAR_4572		-0.55798	-1.14973	0.033764	-1.27787	-2.03291	0.062572	0.205529	-4.86044	-1.52227	-0.96429	0.409926	0.225386	4	4	0.652284	0.35864	x	FALSE	High - Null
B2HEF6	pstS2		-0.18676	-0.88504	0.511515	1.56121	-0.57264	0.575801	0.773916	-6.59484	1.43832	1.62508	0.272239	0.616594	4	4	0.433193	0.981139	x	FALSE	High - Null
B2HEG0	phoS2		-0.3029	-0.92163	0.315839	2.8827	-1.04811	0.312018	0.552775	-6.20743	2.72703	3.02993	0.179047	0.470154	4	4	0.284904	0.74812	x	FALSE	High - Null
B2HEG3	MMAR_4583		-0.8196	-1.61569	-0.0235	-0.77624	-2.20422	0.044405	0.163454	-4.56255	-1.1758	-0.35621	0.190633	0.903877	4	4	0.30334	1.43827	x	FALSE	High - Null
B2HEI3	MMAR_4605		0.048286	-0.64332	0.739893	-0.5779	0.15052	0.882618	0.948228	-6.67804	-0.49341	-0.54169	0.142603	0.257641	4	3	0.226913	0.640016	x	FALSE	High - Null
B2HEJ0	MMAR_4612	PPE	0.064517	-0.92285	1.05189	1.80867	0.139897	0.890697	0.950645	-6.75569	1.70096	1.63645	0.261315	1.20012	4	4	0.41581	1.90965	x	FALSE	High - Null
B2HEJ2	MMAR_4614		-0.84547	-1.43714	-0.25379	-1.11019	-3.05936	0.008336	0.055126	-2.98028	-1.38276	-0.5373	0.261266	0.415098	4	4	0.415733	0.660514	x	FALSE	High - Null
B2HEJ5	MMAR_4617		-0.21901	-1.54126	1.10324	-1.89105	-0.38875	0.708601	0.854112	-6.14776	-2.05216	-1.83315	0.36979	NA	2	1	3.32243	NA	x	FALSE	High - Null
B2HEJ7	MMAR_4619		-0.15113	-1.07317	0.770917	-1.21851	-0.35625	0.727704	0.862814	-6.62279	-1.13709	-0.98596	0.457931	0.245888	4	3	0.728671	0.610819	x	FALSE	High - Null
B2HEJ8	MMAR_4620		-0.22476	-1.05026	0.600747	-0.12726	-0.58293	0.569042	0.772975	-6.58871	-0.16521	0.059545	0.384952	0.792185	4	4	0.612545	1.26054	x	FALSE	High - Null
B2HEJ9	MMAR_4621	PPE	-1.29199	-2.36355	-0.22044	0.575156	-2.58145	0.021494	0.102829	-3.8865	0.177068	1.46906	0.594929	1.13465	4	4	0.946664	1.80547	x	FALSE	High - Null
B2HEK1	MMAR_4623		-0.0527	-1.17015	1.06475	-1.98442	-0.10471	0.918623	0.964427	-6.50904	-2.00493	-1.95223	0.666474	0.111171	3	2	1.65561	0.998828	x	FALSE	High - Null
B2HEK3	echA6		-0.15356	-1.2959	0.988775	-1.03992	-0.28982	0.776434	0.886892	-6.64569	-1.11965	-0.96609	0.985095	0.261186	4	3	1.5675	0.648821	x	FALSE	High - Null
B2HEK4	sseA		0.394832	-0.46252	1.25218	-0.22321	0.98599	0.340563	0.590396	-6.26959	-0.13425	-0.52908	0.13071	0.948705	4	4	0.207988	1.5096	x	FALSE	High - Null
B2HEK5	MMAR_1254		0.221247	-0.53458	0.977075	-0.86877	0.636238	0.53631	0.753682	-6.47798	-0.82914	-1.05039	0.157246	0.574227	4	3	0.250213	1.42646	x	FALSE	High - Null
B2HEK7	accD5		-0.7593	-1.49763	-0.02096	-1.63363	-2.21713	0.044663	0.163526	-4.48153	-1.95296	-1.19366	0.185489	0.421248	3	4	0.460781	0.6703	x	FALSE	High - Null
B2HEK8	birA		-0.32834	-0.91521	0.258524	-0.6193	-1.19786	0.250491	0.48304	-6.04448	-0.72288	-0.39454	0.314542	0.255149	4	4	0.500506	0.405999	x	FALSE	High - Null
B2HEL1	purK		-0.67297	-1.33836	-0.00758	-0.86036	-2.18048	0.047792	0.171326	-4.54375	-1.11051	-0.43754	0.361479	0.125201	4	3	0.575193	0.311016	x	FALSE	High - Null
B2HEL2	purE		-0.43304	-1.04905	0.18297	-0.57271	-1.52794	0.15189	0.355998	-5.55344	-0.87656	-0.44352	0.306462	0.17154	3	4	0.761293	0.272959	x	FALSE	High - Null
B2HEM3	MMAR_1272		0.280716	-0.56676	1.12819	-0.66052	0.719955	0.485043	0.712287	-6.41974	-0.56539	-0.8461	0.223233	0.339426	4	3	0.355213	0.843182	x	FALSE	High - Null
B2HEM4	MMAR_1273		0.442923	-1.04613	1.93198	-0.93498	0.698124	0.506813	0.734798	-5.83757	-0.61395	-1.05688	NA	NA	1	1	NA	NA	x	FALSE	High - Null
B2HEM5	MMAR_1274		1.04025	0.311543	1.76897	2.79398	3.05634	0.008387	0.055126	-2.98614	3.12685	2.08659	0.244861	0.756241	4	4	0.389629	1.20335	x	FALSE	High - Null
B2HEM8	manB		-0.51332	-1.3978	0.371161	-0.07331	-1.24256	0.234064	0.459099	-5.99239	-0.14678	0.366537	0.144334	0.87705	4	4	0.229668	1.39558	x	FALSE	High - Null
B2HEN2	fbiA		-0.64974	-1.55896	0.259482	-0.90224	-1.58662	0.142884	0.341776	-5.30919	-1.36565	-0.71592	0.108126	0.389366	2	3	0.971471	0.967239	x	FALSE	High - Null
B2HEN6	pmmA		-0.14439	-0.66811	0.37933	0.11393	-0.59027	0.56424	0.77076	-6.58427	0.0211	0.165488	0.255389	0.116381	4	4	0.406381	0.185188	x	FALSE	High - Null
B2HEN7	MMAR_1286		0.042291	-0.63549	0.720071	-1.01221	0.134521	0.89501	0.950645	-6.68045	-0.98805	-1.03034	0.321718	0.378077	4	3	0.511926	0.939195	x	FALSE	High - Null
B2HEN8	manA		0.149962	-0.47048	0.7704	-0.78682	0.52535	0.608704	0.789294	-6.5447	-0.78425	-0.93421	0.280855	0.248448	3	4	0.697683	0.395336	x	FALSE	High - Null
B2HEP6	ahcY		-0.21335	-1.05765	0.63096	0.811434	-0.54101	0.596849	0.786883	-6.61304	0.625465	0.838811	0.25675	0.628658	4	4	0.408546	1.00033	x	FALSE	High - Null
B2HEQ2	lpqB		0.110462	-0.45943	0.68035	-0.91142	0.414992	0.68432	0.842643	-6.67563	-0.82477	-0.93523	0.359292	0.213619	4	4	0.571714	0.339915	x	FALSE	High - Null
B2HEQ5	hpf		0.138755	-1.03986	1.31737	-0.24133	0.261386	0.798962	0.89982	-6.52989	-0.40265	-0.54141	0.835524	0.034931	4	2	1.3295	0.313847	x	FALSE	High - Null
B2HEQ6	secA		0.6296	0.032166	1.22703	0.606488	2.25628	0.040242	0.154768	-4.47204	0.997498	0.367898	0.327806	0.250377	4	4	0.521612	0.398406	x	FALSE	High - Null
B2HEQ9	MMAR_1308		0.349975	-0.45988	1.15983	-1.84138	0.959478	0.359364	0.608394	-6.14931	-1.60718	-1.95715	0.455711	0.375613	3	3	1.13205	0.933073	x	FALSE	High - Null
B2HES1	aroA		-0.254	-0.947	0.439006	-0.80611	-0.78471	0.445457	0.68109	-6.44776	-0.7713	-0.5173	0.138825	0.643918	4	4	0.220902	1.02462	x	FALSE	High - Null
B2HET5	MMAR_1333		0.09577	-0.57874	0.770278	0.11974	0.303991	0.765523	0.881619	-6.71738	0.06926	-0.02651	0.240201	0.530639	4	4	0.382214	0.844365	x	FALSE	High - Null
B2HEU3	MMAR_1341		0.250452	-0.36412	0.865028	-0.5434	0.872503	0.397379	0.650026	-6.37451	-0.42391	-0.67436	0.383439	0.296721	4	4	0.610137	0.472149	x	FALSE	High - Null
B2HEU5	gpm2		-0.20012	-0.83298	0.432733	-0.48246	-0.67703	0.509214	0.736513	-6.52782	-0.55327	-0.35314	0.344183	0.443936	4	4	0.547672	0.706402	x	FALSE	High - Null
B2HEU6	MMAR_1344		0.282153	-0.74372	1.30802	-0.76212	0.597802	0.560845	0.770487	-6.43719	-0.57683	-0.85898	0.930579	0.433852	3	3	2.31169	1.07775	x	FALSE	High - Null
B2HEV0	MMAR_1348		0.718477	-0.2055	1.64245	0.382998	1.66483	0.117744	0.301609	-5.43008	0.697955	-0.02052	0.332277	1.08386	4	4	0.528728	1.72466	x	FALSE	High - Null
B2HEV1	MMAR_1349		-0.50726	-1.42754	0.41301	0.476833	-1.18014	0.257245	0.489872	-6.0647	0.204291	0.711554	0.041916	1.06437	4	4	0.066698	1.69366	x	FALSE	High - Null
B2HEV3	MMAR_1351		0.148729	-0.68582	0.98328	1.52062	0.381557	0.708412	0.854112	-6.68953	1.50334	1.35461	0.367176	0.836332	4	4	0.58426	1.33079	x	FALSE	High - Null
B2HEV5	MMAR_1353		0.644149	-0.01699	1.30529	0.949806	2.08598	0.055395	0.191581	-4.76423	1.19239	0.548236	0.242431	0.529211	4	4	0.385762	0.842093	x	FALSE	High - Null
B2HEW4	MMAR_2943		0.612549	-0.05778	1.28288	-0.34504	1.9701	0.070063	0.219125	-4.89097	-0.07664	-0.68919	0.288118	0.234711	4	3	0.45846	0.583054	x	FALSE	High - Null
B2HEW5	MMAR_2944	PPE	-0.51223	-1.9568	0.932352	-1.2241	-0.8587	0.422121	0.667709	-5.84162	-1.56558	-1.05335	NA	0.381057	1	2	NA	3.42366	x	FALSE	High - Null
B2HEW9	MMAR_2948	PGRS	-0.82662	-1.85374	0.2005	0.80746	-1.84541	0.100987	0.271872	-4.95736	0.510007	1.33663	0.406924	0.49165	2	3	3.65606	1.22133	x	FALSE	High - Null
B2HEX0	MMAR_2949		0.458609	-0.12727	1.04449	7.62569	1.67591	0.115521	0.29758	-5.41376	7.74322	7.28461	0.321663	0.394427	4	4	0.511837	0.627621	x	FALSE	High - Null
B2HEX4	MMAR_2953		1.27331	0.34406	2.20256	3.39873	2.93372	0.010713	0.062328	-3.22234	4.04359	2.77028	0.62861	0.882209	4	4	1.00026	1.40379	x	FALSE	High - Null
B2HEZ0	MMAR_2970	PGRS	-0.45286	-1.75197	0.846245	-0.30422	-0.76502	0.459979	0.691732	-6.26211	-0.43664	0.016223	0.941035	0.762519	4	2	1.4974	6.85096	x	FALSE	High - Null
B2HEZ3	MMAR_2973	PGRS	0.991255	0.177688	1.80482	-0.06219	2.67391	0.021245	0.102781	-3.62758	0.344093	-0.64716	0.161825	0.246723	4	2	0.2575	2.21672	x	FALSE	High - Null
B2HF09	MMAR_2989		0.957996	-1.45448	3.37047	1.35231	0.85612	0.407127	0.654938	-6.31241	0.892793	-0.0652	2.01811	1.20032	4	3	3.21126	2.98176	x	FALSE	High - Null
B2HF11	MMAR_2991		1.09968	0.183019	2.01634	0.584808	2.56847	0.022047	0.104726	-3.91045	0.973957	-0.12572	0.290613	0.766745	4	4	0.46243	1.22006	x	FALSE	High - Null
B2HF13	MMAR_2993		-0.48021	-1.3081	0.347684	-0.07706	-1.26073	0.230855	0.456064	-5.89483	-0.40812	0.072088	0.476048	0.442485	4	3	0.757498	1.09919	x	FALSE	High - Null
B2HF15	MMAR_2995		-0.35253	-1.80955	1.1045	-2.1881	-0.5548	0.59372	0.786196	-6.26096	-2.58862	-2.2361	0.921885	0.083439	2	2	8.28281	0.749672	x	FALSE	High - Null
B2HF26	MMAR_3006	PPE	1.6146	0.487207	2.742	-0.23019	3.08762	0.008472	0.055126	-2.90441	0.43168	-1.18292	0.652618	1.31264	4	3	1.03846	3.26077	x	FALSE	High - Null
B2HF28	MMAR_3008	PGRS	-1.08017	-2.25735	0.097023	1.39821	-1.96454	0.069249	0.217572	-4.96521	0.674061	1.75423	1.03726	0.624857	4	4	1.6505	0.994286	x	FALSE	High - Null
B2HF40	lppI		0.030578	-0.73546	0.796613	-1.91514	0.085463	0.933081	0.969811	-6.76217	-1.66975	-1.70033	0.512815	0.597883	4	4	0.816004	0.951365	x	FALSE	High - Null
B2HF44	pks12		-0.15688	-1.21222	0.898467	-1.80956	-0.3231	0.752062	0.876112	-6.63467	-1.80465	-1.64777	0.49767	0.584347	4	3	0.791904	1.4516	x	FALSE	High - Null
B2HF46	rbpA		0.692436	-0.23575	1.62062	-0.97102	1.60835	0.131284	0.32188	-5.44039	-0.53584	-1.22828	0.700877	0.011945	4	3	1.11525	0.029673	x	FALSE	High - Null
B2HF52	MMAR_3033		0.245613	-0.46245	0.95368	1.22158	0.742665	0.469735	0.698775	-6.48032	1.15189	0.90628	0.305081	0.614517	4	4	0.485452	0.977834	x	FALSE	High - Null
B2HF64	cobH		-0.70877	-2.53076	1.11323	-1.5394	-0.892	0.397608	0.650026	-5.87569	-1.7918	-1.08303	1.05462	NA	3	1	2.61983	NA	x	FALSE	High - Null
B2HF73	MMAR_4632		0.728125	-0.03653	1.49278	-1.55791	2.05294	0.060343	0.201585	-4.75636	-1.32262	-2.05075	0.301914	0.743541	4	3	0.480413	1.84706	x	FALSE	High - Null
B2HF74	prrA		0.561238	-0.14786	1.27033	0.43302	1.69457	0.111862	0.290883	-5.38613	0.705764	0.144526	0.302332	0.680554	4	4	0.481077	1.08291	x	FALSE	High - Null
B2HF78	ompA		0.118887	-0.53153	0.769303	0.08164	0.391345	0.701324	0.849355	-6.68558	0.058061	-0.06083	0.396397	0.436616	4	4	0.630755	0.694753	x	FALSE	High - Null
B2HF81	gltA2		-1.10451	-2.05101	-0.15801	1.25126	-2.49843	0.025271	0.113774	-4.03896	0.841946	1.94646	0.081913	0.880076	4	4	0.130342	1.4004	x	FALSE	High - Null
B2HF83	pdxH		-0.29132	-1.18641	0.603768	-1.4997	-0.71426	0.489596	0.717412	-6.49801	-1.65225	-1.36093	0.50864	0.737358	4	4	0.80936	1.1733	x	FALSE	High - Null
B2HF86	MMAR_4645		-0.44196	-1.19837	0.314453	0.420798	-1.25967	0.229496	0.454686	-5.89705	0.093084	0.53504	0.324714	0.538046	4	3	0.516692	1.33658	x	FALSE	High - Null
B2HF89	serC		-0.90341	-1.67759	-0.12922	1.44366	-2.49837	0.025274	0.113774	-4.03906	1.09171	1.99512	0.238403	0.786143	4	4	0.379352	1.25093	x	FALSE	High - Null
B2HFA2	cspB		0.590861	-0.4106	1.59232	0.601844	1.28239	0.223407	0.451109	-5.86897	0.882863	0.292002	0.885508	0.351681	4	3	1.40904	0.873623	x	FALSE	High - Null
B2HFA6	rpfA		0.042188	-1.24355	1.32792	1.00507	0.071319	0.944293	0.97608	-6.62164	0.790538	0.74835	0.729267	1.2244	3	3	1.8116	3.04157	x	FALSE	High - Null
B2HFA8	mog		-0.75241	-1.3497	-0.15511	-0.96467	-2.697	0.017131	0.086791	-3.67144	-1.35311	-0.60071	0.386489	0.11987	4	4	0.61499	0.19074	x	FALSE	High - Null
B2HFB8	fadB		0.176944	-0.54379	0.897675	0.736925	0.52563	0.607218	0.789294	-6.62153	0.747794	0.57085	0.267542	0.57177	4	4	0.425719	0.909814	x	FALSE	High - Null
B2HFB9	fadA		-0.21492	-0.86174	0.431899	-0.21869	-0.71139	0.488307	0.716288	-6.50346	-0.38799	-0.17307	0.164887	0.271667	4	4	0.262371	0.432283	x	FALSE	High - Null
B2HFC0	MMAR_4678		-1.14776	-2.58949	0.29398	-0.92581	-1.76753	0.106791	0.281375	-4.84765	-1.6944	-0.54664	NA	0.646208	1	3	NA	1.60527	x	FALSE	High - Null
B2HFC3	far		-1.14355	-3.2759	0.98879	-1.70505	-1.22972	0.25264	0.485818	-5.48333	-2.55966	-1.41611	NA	0.316922	1	2	NA	2.84743	x	FALSE	High - Null
B2HFD3	echA8_2		0.303281	-0.90279	1.50936	-1.78328	0.576606	0.57956	0.774816	-6.248	-1.63441	-1.93769	0.694038	0.646983	2	2	6.23568	5.81291	x	FALSE	High - Null
B2HFD4	MMAR_4692		0.200024	-0.70344	1.10349	5.20093	0.47401	0.642664	0.811902	-6.64831	4.90891	4.70889	0.454194	0.959665	4	4	0.722724	1.52704	x	FALSE	High - Null
B2HFE3	MMAR_4701		0.12091	-0.74202	0.983836	1.27386	0.299989	0.768511	0.88164	-6.71865	1.24031	1.1194	0.52142	0.779507	4	4	0.829696	1.24037	x	FALSE	High - Null
B2HFE6	MMAR_4704		0.610612	-0.44077	1.662	2.62783	1.24343	0.233753	0.459099	-5.99137	2.71017	2.09955	0.656429	1.17769	4	4	1.04453	1.87397	x	FALSE	High - Null
B2HFH6	lpqQ		-0.11333	-0.65505	0.42839	-0.34343	-0.44791	0.660944	0.822735	-6.66082	-0.42496	-0.31163	0.191014	0.332101	4	4	0.303946	0.528446	x	FALSE	High - Null
B2HFH7	MMAR_1363		-0.16209	-1.05591	0.731727	0.846371	-0.39097	0.702023	0.849355	-6.60955	0.956171	1.11826	0.812845	0.490703	4	3	1.29342	1.21897	x	FALSE	High - Null
B2HFI1	MMAR_1367		0.090103	-0.71118	0.891386	-0.78654	0.240753	0.813171	0.906973	-6.73548	-0.74408	-0.83418	0.496851	0.620002	4	4	0.7906	0.986562	x	FALSE	High - Null
B2HFI3	MMAR_1369		-0.17857	-0.81726	0.460128	-1.02038	-0.60768	0.554484	0.767668	-6.49632	-1.06482	-0.88625	0.267078	0.156816	4	3	0.42498	0.389552	x	FALSE	High - Null
B2HFI4	MMAR_1370		0.082222	-0.87996	1.0444	-0.46365	0.184233	0.856616	0.932699	-6.67208	-0.40756	-0.48978	0.441116	1.10844	4	3	0.701914	2.75353	x	FALSE	High - Null
B2HFI8	MMAR_1374		0.20477	-0.63081	1.04035	-0.14517	0.524681	0.607861	0.789294	-6.62205	0.015695	-0.18907	0.383729	0.851951	4	4	0.610598	1.35564	x	FALSE	High - Null
B2HFJ9	MMAR_1385		-0.22712	-1.02298	0.568742	-0.14456	-0.61525	0.548798	0.765269	-6.49243	-0.17918	0.047941	0.396132	0.612673	4	3	0.630334	1.52196	x	FALSE	High - Null
B2HFK5	MMAR_1391	PGRS	-0.78137	-1.48343	-0.07932	0.008319	-2.39951	0.031769	0.13421	-4.16544	-0.08753	0.693842	0.239929	0.24178	3	4	0.596016	0.384726	x	FALSE	High - Null
B2HFK6	MMAR_1392		-0.69673	-1.66109	0.267634	-1.65576	-1.65665	0.134951	0.32746	-5.13698	-1.9427	-1.24597	0.205407	0.258873	2	2	1.8455	2.32588	x	FALSE	High - Null
B2HFM0	MMAR_1406		-0.3101	-1.28676	0.666553	-1.61215	-0.7151	0.492163	0.719638	-6.15745	-1.84456	-1.53446	0.018258	0.261493	2	2	0.164045	2.34942	x	FALSE	High - Null
B2HFM4	MMAR_1409		0.542217	0.017869	1.06657	1.19014	2.21396	0.043596	0.162216	-4.54568	1.38307	0.84085	0.236331	0.223339	4	4	0.376055	0.355382	x	FALSE	High - Null
B2HFN1	MMAR_1418	PPE	1.11828	0.205062	2.03149	1.17131	2.62176	0.019862	0.09707	-3.81183	1.63634	0.51806	0.426925	1.02597	4	4	0.679332	1.63255	x	FALSE	High - Null
B2HFN9	MMAR_1426		2.75885	0.914717	4.60298	-3.73754	3.51117	0.009264	0.058612	-2.38765	-2.99574	-5.75459	0.926081	NA	2	1	8.32051	NA	x	FALSE	High - Null
B2HFQ0	MMAR_1441		-0.58147	-1.24817	0.085243	-0.10594	-1.88028	0.082202	0.241312	-5.03351	-0.2978	0.283664	0.432987	0.252095	4	3	0.688979	0.626238	x	FALSE	High - Null
B2HFQ1	MMAR_1442	PGRS	1.12835	0.233465	2.02325	3.23389	2.69956	0.017045	0.086791	-3.66665	3.51742	2.38907	0.384937	1.01243	4	4	0.612521	1.61101	x	FALSE	High - Null
B2HFQ7	MMAR_1449	PPE	-0.08895	-0.98225	0.80434	0.273849	-0.2132	0.834185	0.919949	-6.74206	0.294553	0.383508	0.728889	0.412361	4	4	1.15983	0.656159	x	FALSE	High - Null
B2HFR8	MMAR_1460	PPE	0.321483	-0.61118	1.25414	-0.34455	0.756466	0.464891	0.69607	-6.39089	0.015296	-0.30619	0.380225	0.792103	4	3	0.605023	1.96769	x	FALSE	High - Null
B2HFS2	mmpS4_1		-0.24028	-0.96153	0.480966	-0.38084	-0.71825	0.485061	0.712287	-6.42211	-0.48561	-0.24533	0.410736	0.44806	4	3	0.653573	1.11304	x	FALSE	High - Null
B2HFS3	blaC		1.32221	0.347299	2.29713	4.82868	2.9037	0.011373	0.065439	-3.27983	5.25611	3.93389	0.345421	1.16515	4	4	0.549642	1.85401	x	FALSE	High - Null
B2HFS8	MMAR_3055		-1.58113	-6.01503	2.85277	0.909771	-0.80313	0.442006	0.679891	-5.95303	0.443915	2.02504	0.991303	NA	3	1	2.46253	NA	x	FALSE	High - Null
B2HFU2	MMAR_3071		-0.80718	-1.66271	0.048346	-0.63059	-2.07058	0.062113	0.205496	-4.68671	-0.96575	-0.15856	0.337203	0.587983	3	3	0.837659	1.46063	x	FALSE	High - Null
B2HFU6	pepE		-0.92398	-1.86702	0.019066	-0.94482	-2.11234	0.054158	0.190351	-4.65811	-1.24456	-0.32058	0.43729	0.88671	4	3	0.695826	2.20271	x	FALSE	High - Null
B2HFU8	MMAR_3077		0.156478	-0.73318	1.04614	-0.10749	0.376571	0.712033	0.856811	-6.69151	-0.1083	-0.26478	0.40934	0.928012	4	4	0.651352	1.47667	x	FALSE	High - Null
B2HFV1	tatA		0.122784	-1.31117	1.55673	-3.43123	0.207362	0.8423	0.923705	-6.20567	-2.88243	-3.00522	NA	0.351291	1	2	NA	3.15623	x	FALSE	High - Null
B2HFV5	prcA		-0.87597	-1.63357	-0.11836	0.017033	-2.4755	0.026422	0.116272	-4.08075	-0.31481	0.561152	0.134726	0.735462	4	4	0.214379	1.17028	x	FALSE	High - Null
B2HFV7	pup		-0.03014	-0.73009	0.669804	-1.11466	-0.0922	0.927821	0.96642	-6.76153	-1.14754	-1.1174	0.051146	0.555679	4	4	0.081385	0.88421	x	FALSE	High - Null
B2HFW1	MMAR_3090		-0.09101	-0.82143	0.639422	0.937724	-0.26675	0.793476	0.897399	-6.72854	0.920043	1.01105	0.232531	0.76246	4	4	0.370008	1.21324	x	FALSE	High - Null
B2HFW2	mpa		0.445768	-0.42882	1.32036	-1.75625	1.13164	0.283522	0.518342	-5.86784	-1.76147	-2.20724	0.161749	0.289335	3	2	0.401808	2.59957	x	FALSE	High - Null
B2HFW3	lppK		-0.96075	-1.66907	-0.25243	0.382794	-2.90402	0.011366	0.065439	-3.27923	-0.09032	0.870431	0.285372	0.296479	4	4	0.454091	0.471764	x	FALSE	High - Null
B2HFW7	MMAR_3096		0.21912	-0.83855	1.27679	-0.26546	0.459976	0.655119	0.818451	-6.17537	-0.2517	-0.47082	0.379466	NA	3	1	0.942645	NA	x	FALSE	High - Null
B2HFX2	lpd_1		-0.68878	-1.43062	0.053059	-0.85934	-2.00173	0.066194	0.21148	-4.91133	-1.20435	-0.51557	0.568432	0.523712	4	4	0.904502	0.833342	x	FALSE	High - Null
B2HFX3	MMAR_3102		0.90005	0.18825	1.61185	-0.18618	2.74836	0.01735	0.087453	-3.56878	0.207097	-0.69295	0.127788	0.526545	3	4	0.317442	0.83785	x	FALSE	High - Null
B2HFX4	hisG		-0.31581	-0.97587	0.344251	-0.41873	-1.03152	0.320734	0.565112	-6.22313	-0.54859	-0.23278	0.195001	0.575905	4	4	0.31029	0.916393	x	FALSE	High - Null
B2HFX6	MMAR_3105	PGRS	0.391843	-0.63841	1.4221	0.520095	0.819976	0.426714	0.6702	-6.34285	0.438252	0.046408	0.595036	1.08155	4	3	0.946835	2.68672	x	FALSE	High - Null
B2HFY1	mshC		-0.64931	-1.51167	0.213042	-1.28952	-1.63657	0.127099	0.316709	-5.4019	-1.59012	-0.9408	0.228404	0.785707	3	4	0.567388	1.25023	x	FALSE	High - Null
B2HFY5	MMAR_3114		0.222141	-0.371	0.81528	-0.37552	0.807435	0.433653	0.672015	-6.35313	-0.24773	-0.46987	0.230117	0.188903	4	3	0.366167	0.469261	x	FALSE	High - Null
B2HFY9	lppL		0.329166	-0.7821	1.44043	-2.17593	0.657661	0.525224	0.746885	-6.28757	-2.27074	-2.5999	0.62243	0.582313	2	3	5.59231	1.44655	x	FALSE	High - Null
B2HFZ3	MMAR_3122		-0.05946	-0.70033	0.58141	0.965693	-0.19864	0.845346	0.925203	-6.74521	0.867366	0.926825	0.217404	0.558133	4	4	0.345938	0.888114	x	FALSE	High - Null
B2HFZ4	MMAR_3123		-0.34104	-0.98889	0.306823	-0.17652	-1.13489	0.276507	0.510703	-6.03957	-0.24621	0.094826	0.285243	0.366757	4	3	0.453885	0.911076	x	FALSE	High - Null
B2HG27	MMAR_4735	PGRS	-1.37018	-2.33262	-0.40774	-0.9394	-3.04804	0.008527	0.055226	-3.00219	-1.43209	-0.06191	0.520266	0.335735	4	4	0.82786	0.534229	x	FALSE	High - Null
B2HG47	MMAR_4755		0.041948	-1.1668	1.2507	-1.69888	0.081449	0.937282	0.970504	-6.28269	-1.65167	-1.69362	NA	0.228171	1	3	NA	0.566807	x	FALSE	High - Null
B2HG50	echA4_1		0.128128	-0.87003	1.12629	1.44424	0.274828	0.787388	0.894851	-6.72624	1.3878	1.25968	0.581439	1.09602	4	4	0.9252	1.74401	x	FALSE	High - Null
B2HG62	MMAR_4770		-0.05801	-1.11092	0.994905	-0.41546	-0.11796	0.907748	0.957984	-6.75868	-0.52684	-0.46884	0.457565	1.19921	4	4	0.728087	1.90821	x	FALSE	High - Null
B2HG64	MMAR_4772		0.240079	-1.46094	1.9411	-1.71674	0.331255	0.749798	0.875402	-6.16999	-1.66221	-1.90229	NA	0.838948	1	2	NA	7.53765	x	FALSE	High - Null
B2HG74	narL		1.42288	-0.00356	2.84931	-1.08751	2.34116	0.05044	0.179415	-4.06766	-0.4603	-1.88318	0.579585	NA	3	1	1.43977	NA	x	FALSE	High - Null
B2HG81	pip		-0.52671	-1.16752	0.114103	-0.27236	-1.75977	0.099859	0.270961	-5.28803	-0.42826	0.098451	0.410032	0.441692	4	4	0.652452	0.70283	x	FALSE	High - Null
B2HG94	MMAR_4802		0.559654	-0.43694	1.55625	3.75296	1.20231	0.248817	0.480486	-6.03937	3.93635	3.3767	0.239605	1.1763	4	4	0.381264	1.87175	x	FALSE	High - Null
B2HGB3	MMAR_4821		-0.8235	-1.71351	0.066507	-1.75522	-1.98101	0.067201	0.211621	-4.93834	-2.07625	-1.25274	0.48275	0.830646	4	4	0.768163	1.32174	x	FALSE	High - Null
B2HGB5	cspA		-1.27406	-2.46957	-0.07855	1.59683	-2.28167	0.038347	0.150428	-4.42752	1.06758	2.34164	0.502392	1.37795	4	4	0.799418	2.19263	x	FALSE	High - Null
B2HGE0	nuoI		-0.7113	-1.53233	0.109729	-0.98537	-1.90129	0.08313	0.242329	-4.95147	-1.39024	-0.67893	0.21086	0.466439	3	3	0.523805	1.1587	x	FALSE	High - Null
B2HGE2	nuoG		-0.69991	-1.4706	0.070786	-0.98658	-1.94436	0.071837	0.223081	-4.99796	-1.35899	-0.65908	0.519494	0.617908	4	4	0.826631	0.98323	x	FALSE	High - Null
B2HGE3	nuoF		-0.22514	-1.27792	0.827636	-1.44025	-0.45786	0.653947	0.817732	-6.65613	-1.56596	-1.34082	0.144945	1.3012	4	4	0.23064	2.0705	x	FALSE	High - Null
B2HGE5	nuoD		-0.23886	-1.39767	0.919955	-1.31698	-0.48378	0.64278	0.811902	-6.29831	-1.38221	-1.14335	0.650088	0.086552	2	2	5.84081	0.777635	x	FALSE	High - Null
B2HGE6	nuoC		0.04636	-0.54933	0.642054	-0.81205	0.166624	0.870004	0.94149	-6.75137	-0.75259	-0.79895	0.179496	0.411196	4	4	0.285618	0.654304	x	FALSE	High - Null
B2HGF0	plcB_2		0.041349	-1.05384	1.13654	-1.39979	0.082063	0.935921	0.970504	-6.62077	-1.59941	-1.64076	0.96797	0.642724	3	3	2.40457	1.59662	x	FALSE	High - Null
B2HGF1	MMAR_1486		0.042529	-0.60232	0.687377	-0.68507	0.142189	0.889067	0.950645	-6.67933	-0.79869	-0.84122	0.375859	0.290023	4	3	0.598076	0.720458	x	FALSE	High - Null
B2HGG2	MMAR_1497	PPE	-0.50127	-1.58211	0.579582	3.78689	-0.99293	0.337283	0.585448	-6.2628	3.5324	4.03367	0.559594	1.17952	4	4	0.890439	1.87688	x	FALSE	High - Null
B2HGG3	fadB4		-0.56703	-1.38925	0.255193	-0.29175	-1.4765	0.161537	0.369311	-5.69572	-0.43099	0.136042	0.562745	0.506716	4	4	0.895452	0.806298	x	FALSE	High - Null
B2HGG4	MMAR_1499		-0.8651	-1.81237	0.082176	-0.53642	-2.00422	0.06968	0.218425	-4.69152	-1.08829	-0.22319	0.17176	0.529417	2	3	1.5432	1.31515	x	FALSE	High - Null
B2HGH6	MMAR_1511		1.2602	0.27964	2.24077	0.225036	2.77076	0.015644	0.081056	-3.49523	0.619419	-0.64078	0.872106	0.168503	4	3	1.38772	0.418585	x	FALSE	High - Null
B2HGJ0	agpS		-0.75735	-1.87606	0.36136	-0.83843	-1.50308	0.162933	0.371511	-5.42106	-0.95212	-0.19477	0.25957	0.239561	3	2	0.644809	2.15237	x	FALSE	High - Null
B2HGJ2	prfB		-0.18687	-0.87335	0.499611	0.264047	-0.58281	0.569116	0.772975	-6.58878	0.196233	0.383104	0.280708	0.594992	4	4	0.446669	0.946764	x	FALSE	High - Null
B2HGJ5	ftsE		0.581295	-0.31875	1.48134	-0.3463	1.45458	0.178798	0.391531	-5.4844	-0.09994	-0.68124	0.458784	0.080593	3	2	1.13968	0.724102	x	FALSE	High - Null
B2HGJ8	MMAR_1533		-0.26927	-1.50925	0.9707	-0.79781	-0.47658	0.642769	0.811902	-6.39517	-0.79509	-0.52582	0.756726	0.976691	2	3	6.79891	2.42623	x	FALSE	High - Null
B2HGK2	MMAR_1537		0.203078	-0.54633	0.952486	0.626876	0.580178	0.570843	0.772975	-6.59036	0.832621	0.629544	0.375053	0.332306	4	4	0.596793	0.528773	x	FALSE	High - Null
B2HGK7	MMAR_1541		1.39755	0.390501	2.40459	1.94456	2.97122	0.009941	0.05982	-3.15033	2.46251	1.06496	0.272045	1.22639	4	4	0.432884	1.95147	x	FALSE	High - Null
B2HGL2	MMAR_1546		0.615938	-0.18457	1.41645	0.201976	1.64736	0.121321	0.306767	-5.45564	0.334005	-0.28193	0.504739	0.752453	4	4	0.803152	1.19732	x	FALSE	High - Null
B2HGL3	MMAR_1547	PGRS	-0.15351	-0.77595	0.468926	3.84958	-0.52804	0.60559	0.789294	-6.62022	3.66962	3.82314	0.407731	0.383965	4	4	0.648791	0.610973	x	FALSE	High - Null
B2HGL8	MMAR_1552		0.323147	-0.41227	1.05856	-0.28188	0.947335	0.360403	0.608944	-6.23041	-0.33851	-0.66165	0.445813	0.345049	4	3	0.709389	0.85715	x	FALSE	High - Null
B2HGL9	MMAR_1553		0.359458	-0.27444	0.993356	8.79862	1.21408	0.244431	0.475132	-6.02576	8.90941	8.54996	0.224382	0.521233	4	4	0.357041	0.829397	x	FALSE	High - Null
B2HGM0	MMAR_1554		0.910381	-0.51568	2.33644	4.02649	1.3668	0.19284	0.410507	-5.83972	4.52765	3.61727	0.852087	1.55362	4	4	1.35586	2.47216	x	FALSE	High - Null
B2HGM2	MMAR_1556		0.324165	-0.80191	1.45024	-1.32211	0.63176	0.540148	0.756759	-6.35723	-0.45925	-0.78342	0.627338	0.72601	2	4	5.63641	1.15524	x	FALSE	High - Null
B2HGQ2	mmpS4		0.026106	-1.13884	1.19105	-1.65434	0.04918	0.961637	0.985319	-6.62305	-1.36606	-1.39217	0.743804	0.805066	3	3	1.84771	1.99989	x	FALSE	High - Null
B2HGQ8	wag31		0.181217	-1.05738	1.41981	0.737614	0.313248	0.758625	0.877499	-6.71438	0.751426	0.570209	0.949677	0.471379	4	4	1.51115	0.75007	x	FALSE	High - Null
B2HGR1	MMAR_3188		0.423215	-0.86983	1.71626	-1.93018	0.737146	0.479277	0.709103	-6.33703	-1.74814	-2.17135	1.0539	0.713969	3	3	2.61803	1.7736	x	FALSE	High - Null
B2HGR3	ftsZ		0.989802	0.239005	1.7406	0.867209	2.82256	0.013364	0.072812	-3.43451	1.26321	0.273413	0.291791	0.70824	4	4	0.464305	1.12697	x	FALSE	High - Null
B2HGR4	ftsQ		-0.18513	-0.91893	0.548669	-0.26541	-0.54392	0.595516	0.786196	-6.53511	-0.37266	-0.18752	0.224815	0.73375	4	3	0.357731	1.82273	x	FALSE	High - Null
B2HGR8	murD		-0.11053	-0.88354	0.662479	-0.76432	-0.30827	0.762663	0.880637	-6.63989	-0.82619	-0.71566	0.317461	0.414834	4	3	0.505152	1.03051	x	FALSE	High - Null
B2HGS1	murE		-0.28039	-1.03045	0.469681	-1.47284	-0.8125	0.431989	0.671711	-6.34773	-1.56317	-1.28279	0.524113	0.31989	4	3	0.833981	0.794651	x	FALSE	High - Null
B2HGS3	pbpB		1.28974	0.404333	2.17514	-0.73517	3.14047	0.007645	0.051709	-2.80481	-0.32833	-1.61806	0.198192	1.0693	4	3	0.315367	2.6563	x	FALSE	High - Null
B2HGS9	lppM		0.037136	-0.51457	0.588841	-0.8853	0.144114	0.887426	0.950645	-6.75506	-0.87187	-0.909	0.089562	0.119215	4	4	0.142514	0.189698	x	FALSE	High - Null
B2HGT0	MMAR_3207		0.675154	0.009384	1.34092	-0.6684	2.17118	0.047252	0.170166	-4.61946	-0.37288	-1.04804	0.388172	0.535048	4	4	0.617668	0.851381	x	FALSE	High - Null
B2HGT3	MMAR_3210		0.089426	-0.72901	0.90786	-0.77464	0.233937	0.818357	0.90833	-6.73718	-0.67924	-0.76867	0.58359	0.513151	4	4	0.928622	0.816538	x	FALSE	High - Null
B2HGU5	aroG		-0.70149	-1.5683	0.165324	-1.38227	-1.82264	0.100712	0.271872	-4.9816	-1.79707	-1.09558	0.452077	0.184373	2	3	4.06175	0.458007	x	FALSE	High - Null
B2HGV3	MMAR_3230		1.4086	0.378011	2.43919	-1.6337	2.97076	0.011439	0.065439	-3.16649	-0.95082	-2.35942	0.715188	0.793376	4	3	1.13802	1.97086	x	FALSE	High - Null
B2HGV7	MMAR_3234		0.838241	-0.48107	2.15755	-2.09995	1.41067	0.18791	0.40439	-5.45586	-1.63427	-2.47251	0.422176	0.409586	2	2	3.7931	3.67998	x	FALSE	High - Null
B2HGW2	qcrC		0.145114	-0.65658	0.946806	-0.67536	0.387541	0.704075	0.850297	-6.68713	-0.6487	-0.79381	0.539177	0.622585	4	4	0.857951	0.990672	x	FALSE	High - Null
B2HGW6	mmpS3		-0.06617	-0.72335	0.590996	1.58623	-0.21559	0.832358	0.918671	-6.74152	1.55226	1.61843	0.299623	0.490508	4	4	0.476767	0.780508	x	FALSE	High - Null
B2HGX0	cbhK		-0.83791	-1.56016	-0.11566	1.07303	-2.48386	0.025996	0.115139	-4.06553	0.71878	1.55669	0.195537	0.742778	4	4	0.311143	1.18192	x	FALSE	High - Null
B2HGX2	MMAR_3248		-0.21686	-1.16779	0.734063	-0.72992	-0.48827	0.632778	0.80819	-6.64118	-0.7554	-0.53854	0.548092	0.946383	4	4	0.872137	1.50591	x	FALSE	High - Null
B2HGX9	ilvE		-0.75758	-1.49161	-0.02355	0.395089	-2.20968	0.04395	0.162651	-4.5531	0.10173	0.859308	0.243371	0.642117	4	4	0.387258	1.02175	x	FALSE	High - Null
B2HGY0	gcvT		-0.1847	-0.75471	0.38531	0.410282	-0.69374	0.498982	0.728058	-6.51611	0.391112	0.57581	0.194055	0.342835	4	4	0.308785	0.545527	x	FALSE	High - Null
B2HGY2	pepA		0.947654	-0.15068	2.04598	-0.87817	1.89353	0.084236	0.244001	-4.96336	-0.613	-1.56065	0.857466	0.623906	3	3	2.13006	1.54987	x	FALSE	High - Null
B2HGY4	sucB		-0.35363	-1.3685	0.661252	-0.29429	-0.74601	0.467772	0.697812	-6.47779	-0.41749	-0.06387	0.590873	0.690688	4	4	0.94021	1.09904	x	FALSE	High - Null
B2HGZ1	MMAR_4841		2.6328	0.654128	4.61147	-2.3417	2.92011	0.013617	0.073784	-3.15761	-1.68589	-4.31869	0.353859	3.04582	3	2	0.879035	27.3656	x	FALSE	High - Null
B2HGZ8	MMAR_4849		0.197681	-0.61142	1.00678	2.9627	0.523092	0.608938	0.789294	-6.62291	2.9766	2.77891	0.180706	0.813462	4	4	0.287544	1.2944	x	FALSE	High - Null
B2HH00	MMAR_4851		0.35904	-1.00114	1.71922	-1.77152	0.579299	0.573786	0.773875	-6.39006	-1.70993	-2.06897	0.213034	1.11603	2	4	1.91404	1.77585	x	FALSE	High - Null
B2HH05	desA1		-0.0741	-0.78612	0.637912	0.143959	-0.22282	0.826832	0.914043	-6.73985	0.041517	0.115619	0.352431	0.527787	4	4	0.560796	0.839827	x	FALSE	High - Null
B2HH07	MMAR_4858		0.195866	-0.42304	0.814772	0.49133	0.677568	0.508884	0.736513	-6.52745	0.612044	0.416178	0.415349	0.186937	4	4	0.660912	0.297459	x	FALSE	High - Null
B2HH12	phoS3		-0.09039	-0.6989	0.518125	-0.41344	-0.31802	0.755075	0.876347	-6.7128	-0.44519	-0.3548	0.259342	0.477903	4	4	0.412671	0.76045	x	FALSE	High - Null
B2HH15	MMAR_4866		0.901019	-0.0773	1.87934	-0.24264	2.07425	0.067002	0.21148	-4.52901	0.012548	-0.88847	0.345199	0.309298	2	2	3.10149	2.77893	x	FALSE	High - Null
B2HH17	cysA2		0.897235	0.074191	1.72028	0.741837	2.334	0.034703	0.143086	-4.3351	1.1255	0.22827	0.416179	0.687002	4	4	0.662234	1.09317	x	FALSE	High - Null
B2HH18	sseC2		0.164302	-0.88484	1.21345	0.854921	0.335293	0.742283	0.871545	-6.70689	0.908293	0.743991	0.282821	1.28982	4	4	0.450031	2.05239	x	FALSE	High - Null
B2HH20	MMAR_4871		-0.81173	-1.78772	0.164261	-2.04641	-1.84659	0.093793	0.261212	-4.98716	-2.58149	-1.76976	0.306951	0.632757	2	4	2.75785	1.00686	x	FALSE	High - Null
B2HH22	pabC		-0.29577	-1.0417	0.450163	-0.79177	-0.87018	0.402357	0.654907	-6.23251	-0.81891	-0.52314	0.184657	0.304931	3	3	0.458713	0.757489	x	FALSE	High - Null
B2HH27	MMAR_4878		1.08672	0.069162	2.10428	-1.03738	2.28652	0.037994	0.150335	-4.41899	-0.61394	-1.70066	0.570323	1.11594	4	4	0.907511	1.77572	x	FALSE	High - Null
B2HH29	purM		0.004406	-0.5632	0.57201	0.153643	0.016735	0.986897	0.994137	-6.68988	0.115747	0.111341	0.168168	0.182108	4	3	0.267592	0.45238	x	FALSE	High - Null
B2HH33	MMAR_4884		-0.38792	-0.93837	0.16254	0.387017	-1.5088	0.153171	0.357052	-5.65177	0.203549	0.591465	0.1787	0.25138	4	4	0.284352	0.400002	x	FALSE	High - Null
B2HH37	purL		-0.61843	-1.14045	-0.09641	-0.77606	-2.55409	0.023701	0.109198	-3.95868	-1.12676	-0.50833	0.181855	0.114652	4	4	0.289373	0.182438	x	FALSE	High - Null
B2HH40	pepC		-0.53688	-1.55857	0.484809	-0.48324	-1.15322	0.272693	0.506928	-5.89622	-0.62621	-0.08933	0.9488	0.444	2	4	8.52463	0.706503	x	FALSE	High - Null
B2HH41	MMAR_4892		-0.39061	-1.39959	0.618374	-0.94254	-0.83463	0.418701	0.666137	-6.40584	-1.13059	-0.73998	1.00744	0.673452	4	4	1.60307	1.07161	x	FALSE	High - Null
B2HH46	purQ		0.508189	-0.45643	1.47281	-1.63259	1.13581	0.276137	0.510703	-6.03857	-1.49678	-2.00497	0.939847	0.396287	4	3	1.49551	0.984432	x	FALSE	High - Null
B2HH49	MMAR_4900		-0.40653	-1.04424	0.23119	3.15905	-1.36483	0.193443	0.410507	-5.84222	2.98824	3.39477	0.335483	0.434784	4	4	0.533828	0.691838	x	FALSE	High - Null
B2HH50	MMAR_4901		-0.75126	-1.60083	0.098309	-0.39535	-1.89325	0.078784	0.234571	-5.08001	-0.73874	0.012522	0.225721	0.919738	4	4	0.359172	1.46351	x	FALSE	High - Null
B2HH58	purC		-0.29422	-1.04335	0.454908	0.520341	-0.84088	0.414284	0.662179	-6.4017	0.406962	0.701184	0.372614	0.676406	4	4	0.592911	1.07631	x	FALSE	High - Null
B2HH65	purB		-0.51349	-1.26669	0.2397	-1.01888	-1.45964	0.166053	0.374153	-5.71839	-1.14324	-0.62974	0.460773	0.30709	4	4	0.733193	0.488649	x	FALSE	High - Null
B2HH68	MMAR_4919		0.247987	-0.5741	1.07008	5.40832	0.645844	0.528631	0.74903	-6.54895	5.44612	5.19813	0.150996	0.911001	4	4	0.240269	1.44961	x	FALSE	High - Null
B2HH73	purD		-0.3424	-1.23968	0.554878	-0.34312	-0.817	0.427358	0.6702	-6.42163	-0.45176	-0.10936	0.142586	1.04357	4	4	0.226886	1.66055	x	FALSE	High - Null
B2HH87	MMAR_4938		0.59657	-0.21043	1.40357	1.57095	1.58273	0.135391	0.32746	-5.54862	1.88974	1.29317	0.3389	0.71988	4	4	0.539266	1.14549	x	FALSE	High - Null
B2HH90	MMAR_1570		0.296709	-0.35955	0.952964	1.29879	0.967999	0.349167	0.601514	-6.28697	1.45916	1.16246	0.213847	0.483537	4	4	0.340278	0.769416	x	FALSE	High - Null
B2HH95	MMAR_1575		-0.35116	-1.14333	0.441014	0.166738	-0.94908	0.358381	0.608229	-6.30495	0.178347	0.529505	0.10889	0.622665	4	4	0.173269	0.990798	x	FALSE	High - Null
B2HH97	MMAR_1577		0.187434	-0.49682	0.871687	-1.26148	0.590562	0.564738	0.77076	-6.50777	-1.22253	-1.40996	0.161515	0.074248	4	3	0.257007	0.184441	x	FALSE	High - Null
B2HHA3	citE_2		-0.76539	-1.4504	-0.08038	-0.96456	-2.40889	0.031212	0.132673	-4.1489	-0.99845	-0.23306	0.383726	0.46351	4	3	0.610594	1.15142	x	FALSE	High - Null
B2HHB1	pgmA		-0.4594	-1.18481	0.266014	-0.57196	-1.36533	0.19485	0.412217	-5.76732	-0.61596	-0.15657	0.454931	0.455231	3	4	1.13011	0.724374	x	FALSE	High - Null
B2HHB9	MMAR_1600		1.13422	-2.15544	4.42388	4.82577	0.738183	0.47237	0.700394	-6.48369	4.95165	3.81744	0.580982	4.63498	4	4	0.924473	7.37529	x	FALSE	High - Null
B2HHC2	MMAR_1603		0.399778	-1.02016	1.81971	4.24806	0.602792	0.556107	0.767668	-6.57657	4.06446	3.66468	1.11729	0.251124	4	4	1.77786	0.399595	x	FALSE	High - Null
B2HHC5	MMAR_1606		0.512498	-0.34004	1.36503	-0.16702	1.28705	0.218564	0.444575	-5.93903	0.017665	-0.49483	0.343509	0.940699	4	4	0.546599	1.49686	x	FALSE	High - Null
B2HHC7	MMAR_1608		-0.24765	-1.18019	0.684887	-0.6148	-0.56858	0.578481	0.774127	-6.59723	-0.59528	-0.34763	0.58713	0.760676	4	4	0.934255	1.2104	x	FALSE	High - Null
B2HHD6	cueO		0.168518	-0.54649	0.883522	0.670756	0.504611	0.621535	0.799034	-6.63276	0.72845	0.559932	0.166724	0.618318	4	4	0.265295	0.983883	x	FALSE	High - Null
B2HHD8	MMAR_1620		0.837484	0.236667	1.4383	5.23939	2.98436	0.009684	0.059689	-3.12504	5.49381	4.65632	0.39071	0.243476	4	4	0.621707	0.387425	x	FALSE	High - Null
B2HHF7	MMAR_1639	PPE	0.417002	-0.35168	1.18569	2.1515	1.16146	0.264515	0.497593	-6.08575	2.12805	1.71105	0.26578	0.820239	4	4	0.422916	1.30518	x	FALSE	High - Null
B2HHG5	nrdF2		-0.44368	-1.16912	0.28175	-0.11075	-1.30946	0.211071	0.432997	-5.91159	-0.24755	0.196131	0.363616	0.555757	4	4	0.578593	0.884334	x	FALSE	High - Null
B2HHG7	adh		-0.15281	-1.05529	0.749666	-0.17129	-0.36505	0.720827	0.860938	-6.69566	-0.24213	-0.08932	0.205602	1.02668	4	4	0.327158	1.63367	x	FALSE	High - Null
B2HHG8	fecB		0.000163	-0.64243	0.642753	0.007501	0.000544	0.999574	0.999574	-6.76602	-0.03111	-0.03127	0.333818	0.469505	4	4	0.531179	0.747087	x	FALSE	High - Null
B2HHI0	echA17		-0.15974	-1.37095	1.05147	-1.49117	-0.29282	0.775491	0.886552	-6.52059	-1.5117	-1.35196	1.1768	0.533807	2	4	10.5731	0.849406	x	FALSE	High - Null
B2HHI8	MMAR_1670		-0.5361	-1.29057	0.218368	1.50802	-1.52133	0.150026	0.3537	-5.63454	1.29471	1.83081	0.298055	0.737793	4	4	0.474272	1.17399	x	FALSE	High - Null
B2HHJ4	MMAR_3265		-0.65358	-1.57622	0.269058	0.210504	-1.52722	0.150187	0.3537	-5.55371	0.114534	0.768112	0.327998	0.938188	4	3	0.521917	2.33059	x	FALSE	High - Null
B2HHK7	MMAR_3279		-0.71218	-1.52857	0.104224	-0.77161	-1.86768	0.082484	0.241312	-5.12059	-1.04996	-0.33778	0.403765	0.570202	4	4	0.642479	0.907319	x	FALSE	High - Null
B2HHK8	MMAR_3280		-0.80578	-1.39129	-0.22027	0.303718	-2.94646	0.010445	0.061525	-3.19789	-0.07056	0.73522	0.287724	0.278702	4	4	0.457833	0.443477	x	FALSE	High - Null
B2HHK9	ilvB1_2		0.055229	-1.43402	1.54448	-1.32349	0.083523	0.935212	0.970504	-6.2826	-1.31279	-1.36802	NA	0.913472	1	3	NA	2.26919	x	FALSE	High - Null
B2HHL8	MMAR_3290	PGRS	-0.60835	-1.4771	0.260396	2.55743	-1.49927	0.155602	0.36088	-5.66481	2.28947	2.89783	0.673412	0.603788	4	4	1.07155	0.960761	x	FALSE	High - Null
B2HHM0	MMAR_3292		-0.33635	-1.31858	0.645888	-1.11239	-0.7852	0.454244	0.689881	-6.18908	-1.39564	-1.05929	0.507704	0.332463	2	3	4.56154	0.825883	x	FALSE	High - Null
B2HHM1	glnE		0.387479	-1.41935	2.1943	-2.13453	0.542917	0.609361	0.789294	-5.93017	-1.76726	-2.15474	NA	NA	1	1	NA	NA	x	FALSE	High - Null
B2HHN3	MMAR_3305		1.43608	-0.47357	3.34572	-0.23702	1.65036	0.126438	0.315634	-5.38446	0.274995	-1.16108	0.765716	2.39674	4	3	1.21843	5.95382	x	FALSE	High - Null
B2HHP2	MMAR_3314		-0.31819	-1.68066	1.04427	-1.09089	-0.53552	0.606393	0.789294	-6.27203	-1.20355	-0.88536	1.10902	0.357945	2	2	9.96418	3.21601	x	FALSE	High - Null
B2HHP4	MMAR_3316	PGRS	-0.37807	-1.47853	0.722398	3.394	-0.73555	0.473926	0.701942	-6.48567	2.91539	3.29346	0.660648	1.1325	4	4	1.05124	1.80206	x	FALSE	High - Null
B2HHP6	MMAR_3318		-0.01352	-0.65072	0.623679	-1.09557	-0.04574	0.9642	0.986473	-6.68892	-0.98898	-0.97546	0.288091	0.418088	4	3	0.458418	1.03859	x	FALSE	High - Null
B2HHQ4	MMAR_3326	PGRS	-1.38333	-2.58537	-0.18129	0.544317	-2.46391	0.027022	0.117782	-4.10181	0.057603	1.44093	0.512145	1.36388	4	4	0.814937	2.17024	x	FALSE	High - Null
B2HHQ9	ahpE		-0.58432	-1.44041	0.271769	-0.66328	-1.48353	0.163162	0.371511	-5.61339	-1.0107	-0.42638	0.572785	0.533864	4	3	0.911429	1.32619	x	FALSE	High - Null
B2HHR1	MMAR_3333		0.149686	-0.53713	0.8365	3.82625	0.466614	0.64782	0.815126	-6.65192	3.85057	3.70088	0.272216	0.652886	4	4	0.433156	1.03889	x	FALSE	High - Null
B2HHR2	aceE		-0.77091	-1.56075	0.018939	0.766727	-2.08966	0.055018	0.191379	-4.75803	0.415981	1.18689	0.335044	0.783349	4	4	0.53313	1.24648	x	FALSE	High - Null
B2HHR5	acpM		-0.36685	-1.38888	0.655169	4.10363	-0.76851	0.454716	0.689881	-6.4605	3.98415	4.351	0.43647	1.17835	4	4	0.694522	1.87502	x	FALSE	High - Null
B2HHR8	accD6		0.272044	-1.16804	1.71213	0.27853	0.410598	0.688448	0.843159	-6.60086	0.402594	0.130549	1.33744	0.685616	4	3	2.12816	1.70317	x	FALSE	High - Null
B2HHS2	MMAR_3344		-0.74983	-1.3849	-0.11475	-1.09023	-2.52785	0.023865	0.10931	-3.98515	-1.368	-0.61818	0.450486	0.368817	4	4	0.716824	0.586871	x	FALSE	High - Null
B2HHS4	MMAR_3346		0.060292	-0.92388	1.04446	1.60825	0.131162	0.897478	0.951908	-6.75694	1.58547	1.52518	0.285014	1.17678	4	4	0.453521	1.87252	x	FALSE	High - Null
B2HHS6	MMAR_3348		0.528911	-0.90372	1.96155	-1.0972	0.894065	0.404304	0.654938	-5.81097	-0.7446	-1.27351	NA	0.34744	1	2	NA	3.12162	x	FALSE	High - Null
B2HHS9	MMAR_3351		-0.17186	-0.78079	0.437078	-0.44719	-0.60424	0.55517	0.767668	-6.57567	-0.5348	-0.36295	0.297546	0.44166	4	4	0.473462	0.70278	x	FALSE	High - Null
B2HHT8	mmpS5_2		0.11129	-0.81589	1.03847	6.40639	0.256984	0.800859	0.89982	-6.73123	6.32525	6.21396	0.44333	0.974233	4	4	0.705437	1.55022	x	FALSE	High - Null
B2HHU3	MMAR_4939	PGRS	0.097185	-0.91669	1.11106	3.23462	0.205226	0.840295	0.922242	-6.74381	3.02624	2.92905	0.762224	0.896035	4	4	1.21287	1.42579	x	FALSE	High - Null
B2HHU4	MMAR_4940		-0.72564	-1.56179	0.110511	-0.33883	-1.85803	0.083918	0.243594	-5.1358	-0.47142	0.254215	0.465189	0.458393	4	4	0.740219	0.729406	x	FALSE	High - Null
B2HHU6	phoP		0.574794	-0.12411	1.2737	-0.97239	1.78756	0.098557	0.269558	-5.18051	-0.73719	-1.31198	0.326989	0.468286	4	3	0.520312	1.16329	x	FALSE	High - Null
B2HHU8	MMAR_4944		-0.03091	-1.08387	1.02205	0.506291	-0.06285	0.950759	0.98076	-6.76394	0.585677	0.616587	0.444922	1.1549	4	4	0.70797	1.8377	x	FALSE	High - Null
B2HHV7	MMAR_4953	PGRS	-0.63984	-1.94436	0.66468	5.15744	-1.05012	0.311126	0.551906	-6.20537	4.74391	5.38375	0.816443	1.44667	4	4	1.29914	2.30198	x	FALSE	High - Null
B2HHV8	amiC_2		0.320491	-0.53135	1.17233	-1.30033	0.817753	0.429094	0.671198	-6.3434	-1.1358	-1.45629	0.500403	0.513758	4	3	0.796253	1.27625	x	FALSE	High - Null
B2HHX0	cpsA		0.601127	-0.03835	1.2406	1.20279	2.0126	0.063426	0.207342	-4.88646	1.34972	0.748592	0.161891	0.523567	4	4	0.257605	0.833112	x	FALSE	High - Null
B2HHY6	mce4F		0.754999	-0.3444	1.85439	-2.75394	1.54668	0.15537	0.36088	-5.281	-2.32781	-3.08281	0.287343	0.493368	2	2	2.58167	4.43274	x	FALSE	High - Null
B2HHZ4	MMAR_4990		1.03177	-1.01235	3.07588	-1.63316	1.08821	0.295875	0.53664	-6.16441	-0.71919	-1.75096	2.52266	0.660215	4	4	4.01412	1.05055	x	FALSE	High - Null
B2HHZ9	MMAR_4995	PGRS	1.29419	-0.33692	2.9253	0.253037	1.7106	0.11042	0.288773	-5.29205	0.596398	-0.69779	1.08302	1.70525	4	3	1.72332	4.23608	x	FALSE	High - Null
B2HI01	ilvX		-0.78202	-1.3445	-0.21954	0.043369	-2.97665	0.009834	0.059689	-3.13989	-0.33709	0.44493	0.28371	0.331071	4	4	0.451445	0.526808	x	FALSE	High - Null
B2HI03	MMAR_4999	PGRS	-0.78425	-1.62042	0.051917	2.60028	-2.00807	0.063956	0.208121	-4.89393	2.37655	3.1608	0.616939	0.410311	4	4	0.981687	0.652896	x	FALSE	High - Null
B2HI09	MMAR_5005		-0.00384	-0.93619	0.928512	-0.26176	-0.00888	0.993049	0.995607	-6.68999	-0.26375	-0.25991	0.957933	0.165725	4	3	1.52429	0.411683	x	FALSE	High - Null
B2HI11	ltp4		0.710995	-0.30678	1.72877	-0.07042	1.60185	0.146628	0.348306	-5.21018	0.330323	-0.38067	0.000718	0.292483	2	2	0.006451	2.62785	x	FALSE	High - Null
B2HI16	MMAR_5012		-0.08778	-0.61993	0.444361	0.349423	-0.35319	0.729112	0.863737	-6.70044	0.32321	0.410995	0.180238	0.150331	4	4	0.286798	0.239211	x	FALSE	High - Null
B2HI18	MMAR_5014		-0.04438	-1.00436	0.915598	-0.15026	-0.09898	0.922534	0.96642	-6.76085	-0.28424	-0.23986	0.253507	1.06186	4	4	0.403386	1.68966	x	FALSE	High - Null
B2HI25	MMAR_5021		-0.70441	-1.69223	0.283422	-1.14996	-1.58323	0.143652	0.34216	-5.31379	-1.6968	-0.99239	0.009958	0.680337	2	3	0.089468	1.69005	x	FALSE	High - Null
B2HI26	MMAR_5022		-0.16361	-1.25384	0.926628	-1.65747	-0.33798	0.742909	0.871545	-6.4534	-1.67674	-1.51313	0.790233	0.333289	2	3	7.09996	0.827935	x	FALSE	High - Null
B2HI27	MMAR_5023		-0.25706	-0.98157	0.467452	-0.34546	-0.75963	0.45984	0.691732	-6.46737	-0.45046	-0.19341	0.410557	0.669304	4	4	0.653288	1.06501	x	FALSE	High - Null
B2HI29	MMAR_5025		-0.77854	-2.09474	0.537652	-0.11837	-1.3322	0.214621	0.437852	-5.44931	-0.6871	0.09144	NA	0.629557	1	4	NA	1.00177	x	FALSE	High - Null
B2HI33	MMAR_5029		-2.67772	-4.48454	-0.87089	-5.14974	-3.75189	0.012052	0.068094	-2.40897	-6.4886	-3.81088	NA	NA	1	1	NA	NA	x	FALSE	High - Null
B2HI40	MMAR_5036		0.22359	-0.41281	0.859994	-0.14477	0.752205	0.464156	0.695728	-6.47307	-0.0201	-0.24369	0.074902	0.589503	4	4	0.119186	0.938032	x	FALSE	High - Null
B2HI42	MMAR_5038	PGRS	-1.04122	-2.19647	0.114036	-1.12423	-1.97797	0.072904	0.225095	-4.7324	-1.57153	-0.53031	0.06073	0.671175	2	3	0.545634	1.66729	x	FALSE	High - Null
B2HI45	MMAR_5041		-0.06138	-3.15574	3.03298	-0.24907	-0.04804	0.96318	0.986165	-6.22827	-0.22713	-0.16575	NA	2.34124	1	2	NA	21.0352	x	FALSE	High - Null
B2HI46	dnaA		-0.71697	-2.29106	0.857129	-1.40783	-1.06901	0.319273	0.563448	-5.65052	-2.28358	-1.56662	NA	0.705474	1	2	NA	6.33843	x	FALSE	High - Null
B2HI49	MMAR_0004		0.406139	-0.33149	1.14377	1.10507	1.18705	0.256025	0.488908	-5.98144	1.30434	0.898205	0.473376	0.233835	4	3	0.753247	0.580878	x	FALSE	High - Null
B2HI50	gyrB		0.68799	-0.32005	1.69603	-0.79956	1.49782	0.161658	0.369311	-5.47641	-0.65194	-1.33993	0.495687	0.313859	4	2	0.788749	2.81991	x	FALSE	High - Null
B2HI51	gyrA		0.782496	-0.10509	1.67008	-1.13067	1.91619	0.078931	0.234571	-4.9831	-0.83368	-1.61618	0.347818	0.733725	4	3	0.553456	1.82267	x	FALSE	High - Null
B2HI56	ppiA		0.222496	-0.65883	1.10382	3.6085	0.540509	0.597183	0.786883	-6.61332	3.72267	3.50018	0.388312	0.931302	4	4	0.617891	1.48191	x	FALSE	High - Null
B2HI61	pknB		0.145004	-0.56706	0.857067	1.03922	0.435993	0.669366	0.829458	-6.66631	0.978883	0.833879	0.342271	0.655747	4	4	0.544629	1.04344	x	FALSE	High - Null
B2HI65	pstP		-0.1134	-0.85529	0.628492	-0.49749	-0.32953	0.746897	0.872757	-6.63276	-0.56663	-0.45323	0.394387	0.588153	4	3	0.627558	1.46105	x	FALSE	High - Null
B2HI67	MMAR_0022		-0.80831	-1.48977	-0.12685	2.53614	-2.53954	0.023327	0.108204	-3.96369	2.12231	2.93062	0.306515	0.6386	4	4	0.487734	1.01616	x	FALSE	High - Null
B2HI77	MMAR_0032		-0.62964	-1.5032	0.243923	0.354723	-1.55393	0.143721	0.34216	-5.51684	0.078502	0.708139	0.828072	0.352959	4	3	1.31765	0.876799	x	FALSE	High - Null
B2HI81	MMAR_0036		0.254683	-0.58618	1.09555	-0.40686	0.664706	0.51961	0.74315	-6.39257	-0.40245	-0.65713	0.538782	0.43884	3	3	1.33841	1.09014	x	FALSE	High - Null
B2HI84	MMAR_0039		-0.70499	-1.90353	0.493549	-0.46089	-1.26813	0.22655	0.45284	-5.88695	-0.69302	0.011966	0.109809	1.08158	4	3	0.174731	2.6868	x	FALSE	High - Null
B2HIA2	leuS		-0.08237	-0.67107	0.506325	-0.95753	-0.29957	0.768822	0.88164	-6.71878	-1.02436	-0.94199	0.197148	0.41669	4	4	0.313706	0.663047	x	FALSE	High - Null
B2HIA3	MMAR_0058		-0.11724	-0.90908	0.674605	-1.95049	-0.31699	0.755845	0.876499	-6.71315	-2.05765	-1.94041	0.687273	0.357407	4	4	1.0936	0.568714	x	FALSE	High - Null
B2HIA8	MMAR_0063		0.118709	-1.11796	1.35538	-0.61626	0.208639	0.838154	0.921972	-6.66689	-0.50039	-0.6191	1.30831	0.240421	4	3	2.08181	0.597238	x	FALSE	High - Null
B2HIB0	ino1		-0.1688	-0.84153	0.503932	-1.51051	-0.54538	0.595269	0.786196	-6.53354	-1.57248	-1.40368	0.169229	0.182773	4	3	0.269282	0.454032	x	FALSE	High - Null
B2HIB6	MMAR_0071		-0.43037	-1.15383	0.293087	0.118455	-1.27364	0.223148	0.451109	-5.95527	-0.04095	0.389419	0.147353	0.711434	4	4	0.234472	1.13205	x	FALSE	High - Null
B2HIB8	ssb		-0.55562	-1.20418	0.092942	2.29452	-1.83418	0.087563	0.2489	-5.17322	2.09046	2.64608	0.114168	0.56098	4	4	0.181667	0.892645	x	FALSE	High - Null
B2HIB9	rpsR1		0.143781	-1.26033	1.54789	1.22523	0.222569	0.827533	0.914081	-6.6637	1.28209	1.13831	1.39991	0.467051	4	3	2.22757	1.16022	x	FALSE	High - Null
B2HIC0	rplI		1.09293	-0.06596	2.25182	0.223816	2.03322	0.062537	0.205529	-4.78866	0.763698	-0.32923	0.618117	1.14239	4	3	0.983562	2.83785	x	FALSE	High - Null
B2HIC3	MMAR_0078		-0.09733	-0.73356	0.53889	0.694546	-0.32983	0.746681	0.872757	-6.63266	0.807615	0.904948	0.393239	0.175575	4	3	0.625732	0.436152	x	FALSE	High - Null
B2HID0	MMAR_1674		0.586642	-0.23784	1.41113	2.53528	1.52338	0.149517	0.353333	-5.63171	2.72147	2.13483	0.270723	0.909406	4	4	0.430781	1.44707	x	FALSE	High - Null
B2HID4	MMAR_1678		0.212785	-0.36374	0.789311	5.37633	0.790205	0.442344	0.679891	-6.44338	5.39905	5.18626	0.284427	0.254622	4	4	0.452587	0.405161	x	FALSE	High - Null
B2HIE0	fixA		-0.21392	-0.98816	0.560327	2.86227	-0.59154	0.563415	0.770487	-6.5835	2.79951	3.01342	0.320792	0.604227	4	4	0.510451	0.96146	x	FALSE	High - Null
B2HIE1	fixB		-0.23134	-0.97067	0.507993	2.87424	-0.66993	0.5136	0.738352	-6.53272	2.7613	2.99264	0.384863	0.554622	4	4	0.612403	0.882527	x	FALSE	High - Null
B2HIE5	iscS		-0.27494	-1.98158	1.4317	-0.80347	-0.36283	0.724867	0.86216	-6.15992	-0.96366	-0.68872	NA	0.014716	1	2	NA	0.132217	x	FALSE	High - Null
B2HIF2	MMAR_1696		-0.39825	-1.62125	0.824746	-1.53439	-0.7334	0.481453	0.710787	-6.14393	-1.74242	-1.34416	0.802507	0.654235	2	2	7.21024	5.87807	x	FALSE	High - Null
B2HIF7	gatA		0.210656	-0.52559	0.946903	-0.84316	0.612585	0.54979	0.765269	-6.57045	-0.77548	-0.98613	0.167924	0.714265	4	4	0.267205	1.13655	x	FALSE	High - Null
B2HIF8	pfkA		-0.36509	-1.58312	0.852948	-1.03287	-0.64173	0.531223	0.751522	-6.55167	-1.09185	-0.72677	1.08232	0.53888	4	4	1.72221	0.857478	x	FALSE	High - Null
B2HIF9	gatB		0.038451	-0.85137	0.92827	-0.78116	0.093924	0.926686	0.96642	-6.68533	-0.7557	-0.79415	0.148891	0.357117	3	4	0.369866	0.568253	x	FALSE	High - Null
B2HIG1	lppZ		-0.37071	-0.92961	0.188176	-0.78683	-1.42014	0.177048	0.38894	-5.77074	-0.92183	-0.55111	0.111485	0.283086	4	4	0.177398	0.450452	x	FALSE	High - Null
B2HIG5	ilvB1		1.39256	-0.12212	2.90724	-1.08021	2.10815	0.066954	0.21148	-4.57472	-0.13154	-1.5241	1.28688	0.815984	2	3	11.5622	2.02702	x	FALSE	High - Null
B2HIG7	ilvC		0.433082	-0.30634	1.1725	-0.464	1.26274	0.228425	0.454504	-5.96756	-0.36437	-0.79745	0.046943	0.65565	4	4	0.074697	1.04329	x	FALSE	High - Null
B2HIG8	MMAR_1713		0.012528	-1.59124	1.6163	-0.81403	0.018917	0.985495	0.993575	-6.22936	-0.64732	-0.65984	NA	0.700723	1	2	NA	6.29575	x	FALSE	High - Null
B2HIH0	serA1		-0.03985	-0.66524	0.585541	-0.46761	-0.13738	0.892795	0.950645	-6.75601	-0.56031	-0.52046	0.259466	0.363178	4	4	0.412868	0.577897	x	FALSE	High - Null
B2HIH1	leuB		-0.81287	-1.60445	-0.0213	0.765785	-2.19861	0.044877	0.163872	-4.57224	0.392113	1.20499	0.151076	0.893913	4	4	0.240396	1.42241	x	FALSE	High - Null
B2HIH3	MMAR_1718		-0.99112	-1.6596	-0.32265	0.150129	-3.19651	0.006857	0.047504	-2.69896	-0.20226	0.788862	0.32081	0.275642	4	3	0.51048	0.684732	x	FALSE	High - Null
B2HIH4	gltX		-0.63635	-1.34013	0.067442	-0.57638	-1.93584	0.072955	0.225095	-5.01173	-0.91417	-0.27782	0.626418	0.364031	4	4	0.996771	0.579255	x	FALSE	High - Null
B2HII1	leuC		1.68375	-0.08718	3.45469	-1.26081	2.14132	0.060023	0.201496	-4.50562	-1.0314	-2.71515	1.51774	0.73293	3	2	3.77028	6.58512	x	FALSE	High - Null
B2HII2	leuD		-0.15739	-0.90236	0.587576	-1.63865	-0.46367	0.651715	0.816428	-6.51044	-1.84478	-1.68739	0.442038	0.241194	3	3	1.09808	0.59916	x	FALSE	High - Null
B2HII3	hupB		0.971	-0.29009	2.23209	0.637007	1.6485	0.121085	0.306734	-5.45397	0.900556	-0.07044	0.553275	1.13514	4	4	0.880385	1.80626	x	FALSE	High - Null
B2HII5	ppk		-0.86633	-1.48477	-0.24789	-0.58002	-2.99917	0.009402	0.058831	-3.09651	-0.95461	-0.08828	0.35609	0.082573	4	4	0.566618	0.131392	x	FALSE	High - Null
B2HIJ1	MMAR_1736		-0.64204	-2.04547	0.761375	-1.73092	-1.04903	0.323858	0.569343	-5.67393	-1.88612	-1.24408	NA	0.511088	1	2	NA	4.59194	x	FALSE	High - Null
B2HIJ5	rpmB2_1		0.257471	-0.70259	1.21753	-1.55204	0.578181	0.572825	0.773875	-6.59084	-1.46454	-1.72201	0.70644	0.865147	4	4	1.1241	1.37664	x	FALSE	High - Null
B2HIJ9	MMAR_1744		0.319505	-0.31256	0.951575	2.44725	1.08226	0.29709	0.537972	-6.17188	2.60198	2.28247	0.149447	0.500199	4	4	0.237804	0.795928	x	FALSE	High - Null
B2HIK2	MMAR_1747		0.202985	-0.47467	0.88064	0.338541	0.641316	0.531484	0.751522	-6.55194	0.471358	0.268373	0.301684	0.610183	4	4	0.480046	0.970938	x	FALSE	High - Null
B2HIK3	MMAR_1748		0.454413	-0.39819	1.30702	-1.85462	1.15842	0.268744	0.503908	-6.08681	-1.68513	-2.13954	0.680256	0.311992	4	4	1.08244	0.496449	x	FALSE	High - Null
B2HIK4	pca		-0.99677	-1.70162	-0.29193	0.226232	-3.02775	0.00888	0.056709	-3.04139	-0.23163	0.765148	0.168684	0.562761	4	4	0.268413	0.895479	x	FALSE	High - Null
B2HIK6	coaD		-0.89246	-1.62381	-0.16112	-1.32894	-2.63088	0.020467	0.099651	-3.75125	-1.61514	-0.72268	0.209212	0.470461	3	4	0.519712	0.748608	x	FALSE	High - Null
B2HIL4	fadD29		-0.75268	-1.77992	0.274567	-2.06294	-1.60802	0.135468	0.32746	-5.44411	-2.48489	-1.73221	0.659526	0.745273	3	4	1.63835	1.1859	x	FALSE	High - Null
B2HIL6	fadD22		-0.17661	-1.05104	0.697831	-0.67618	-0.44842	0.663166	0.823477	-6.58244	-0.83518	-0.65857	0.57603	0.443433	4	3	0.916593	1.10155	x	FALSE	High - Null
B2HIL7	pks15/1		-0.15648	-0.98854	0.675583	0.078343	-0.40264	0.693183	0.84449	-6.6809	0.026569	0.183046	0.103821	0.682351	4	4	0.165203	1.08577	x	FALSE	High - Null
B2HIL8	lppX		-0.10967	-0.94276	0.723422	3.00477	-0.28185	0.782105	0.891146	-6.72419	2.97683	3.0865	0.340181	0.880996	4	4	0.541304	1.40186	x	FALSE	High - Null
B2HIL9	mmpL7		-0.11848	-1.17221	0.935252	-0.187	-0.24241	0.812168	0.906973	-6.65898	-0.24691	-0.12843	0.534198	0.915049	3	4	1.32702	1.45605	x	FALSE	High - Null
B2HIM0	fadD28		-0.4308	-1.0553	0.1937	0.020104	-1.47693	0.161422	0.369311	-5.69514	-0.12546	0.305341	0.200202	0.497721	4	4	0.318566	0.791985	x	FALSE	High - Null
B2HIM1	MMAR_1766		-0.00919	-0.71117	0.692803	-1.21107	-0.02872	0.977593	0.990579	-6.6239	-1.05571	-1.04652	0.253329	0.285117	3	3	0.629304	0.708271	x	FALSE	High - Null
B2HIM2	mas		-0.68192	-1.44565	0.081807	0.593968	-1.91167	0.076214	0.229981	-5.05059	0.325145	1.00707	0.119475	0.594817	4	4	0.190112	0.946487	x	FALSE	High - Null
B2HIM7	ppsE		-0.52931	-1.15668	0.098056	-0.02487	-1.80637	0.091992	0.257241	-5.21648	-0.26594	0.263375	0.227015	0.335054	4	4	0.361232	0.533145	x	FALSE	High - Null
B2HIM8	ppsD		-0.10006	-0.96743	0.767318	-0.70395	-0.25612	0.802917	0.901394	-6.58909	-0.87464	-0.77458	0.486162	0.488395	3	3	1.20769	1.21324	x	FALSE	High - Null
B2HIM9	ppsC		-0.34213	-1.10114	0.416885	-0.38943	-0.96507	0.350585	0.601691	-6.28978	-0.41707	-0.07495	0.659803	0.372285	4	4	1.04989	0.592388	x	FALSE	High - Null
B2HIN0	ppsB		-0.31974	-0.8793	0.239831	0.094343	-1.22337	0.241011	0.470709	-6.01495	-0.18127	0.138469	0.200126	0.360893	4	4	0.318446	0.574261	x	FALSE	High - Null
B2HIN3	tesA		0.869816	-0.10852	1.84815	0.762724	1.90353	0.077341	0.232361	-5.06362	1.19538	0.32556	0.565095	0.983769	4	4	0.899193	1.5654	x	FALSE	High - Null
B2HIN5	lppN		0.305151	-0.56194	1.17224	2.28365	0.75347	0.46342	0.695383	-6.47211	2.23501	1.92986	0.401609	0.905215	4	4	0.639049	1.4404	x	FALSE	High - Null
B2HIR7	MMAR_3398		1.06344	0.084584	2.0423	-0.11068	2.41211	0.035953	0.145927	-4.05383	0.350097	-0.71335	0.465347	0.631526	2	3	4.18098	1.5688	x	FALSE	High - Null
B2HIR9	MMAR_3400	PGRS	-0.58684	-1.44865	0.274964	-0.20031	-1.45791	0.166524	0.374202	-5.72071	-0.64799	-0.06114	0.624895	0.691566	4	4	0.994348	1.10044	x	FALSE	High - Null
B2HIS8	MMAR_3410		-0.09162	-0.83859	0.655349	0.579115	-0.26261	0.796607	0.899458	-6.72969	0.590938	0.682559	0.527153	0.629196	4	4	0.838819	1.00119	x	FALSE	High - Null
B2HIS9	pfkA_1		-0.32592	-1.35754	0.705709	-1.14246	-0.6764	0.509605	0.736513	-6.52826	-1.15718	-0.83126	0.531112	0.959534	4	4	0.845117	1.52683	x	FALSE	High - Null
B2HIT1	MMAR_3413		0.070076	-1.38943	1.52958	-1.10251	0.116274	0.911071	0.95928	-6.22203	-0.86023	-0.93031	NA	0.419635	1	2	NA	3.77027	x	FALSE	High - Null
B2HIT4	nirA		0.330991	-0.62399	1.28597	-0.56638	0.769532	0.458913	0.691644	-6.20601	-0.27211	-0.6031	0.878704	0.155184	2	3	7.89484	0.385499	x	FALSE	High - Null
B2HIV3	MMAR_3435		-0.33211	-0.87198	0.207767	-0.06409	-1.31705	0.208582	0.430004	-5.90221	-0.11313	0.218977	0.158131	0.13251	4	4	0.251622	0.210852	x	FALSE	High - Null
B2HIW0	MMAR_3442		-0.88304	-1.86064	0.094568	-0.77914	-2.00548	0.071977	0.223081	-4.62014	-1.68747	-0.80444	0.311678	0.468326	2	2	2.80032	4.20774	x	FALSE	High - Null
B2HIW6	MMAR_3448		-0.18359	-0.78304	0.415853	-0.69037	-0.65573	0.522432	0.745918	-6.54236	-0.73143	-0.54784	0.172501	0.314145	4	4	0.274487	0.499875	x	FALSE	High - Null
B2HIW7	MMAR_3449		-0.63256	-1.35917	0.09404	-1.57625	-1.89222	0.082293	0.241312	-4.95886	-1.76254	-1.12997	0.381983	0.425524	3	3	0.948899	1.05706	x	FALSE	High - Null
B2HIX1	MMAR_3453		-0.44937	-1.28436	0.385618	-0.02678	-1.16974	0.264329	0.497593	-5.99975	-0.30449	0.144875	0.526647	0.590362	3	4	1.30826	0.939398	x	FALSE	High - Null
B2HIX4	cysQ_1		-0.16639	-1.1979	0.865121	-1.59686	-0.36329	0.724534	0.86216	-6.3552	-1.69794	-1.53155	0.544128	0.32108	2	2	4.8888	2.88479	x	FALSE	High - Null
B2HIY0	MMAR_3467	PE	0.03759	-0.76718	0.842361	0.791758	0.100004	0.921733	0.96642	-6.76074	0.726624	0.689034	0.371335	0.690851	4	4	0.590876	1.0993	x	FALSE	High - Null
B2HIY6	fadA6_1		0.447567	-0.83217	1.72731	-0.09227	0.820827	0.437833	0.6776	-5.87763	0.261017	-0.18655	NA	0.12821	1	2	NA	1.15192	x	FALSE	High - Null
B2HIY8	MMAR_5047	PPE	1.4899	0.083577	2.89623	6.48391	2.26824	0.039338	0.152841	-4.45109	6.97696	5.48706	0.590923	1.68054	4	4	0.94029	2.67412	x	FALSE	High - Null
B2HIZ5	aspB		-0.71754	-1.44991	0.014829	0.00528	-2.09765	0.054208	0.190351	-4.74457	-0.22202	0.49552	0.264922	0.678077	4	4	0.421549	1.07897	x	FALSE	High - Null
B2HIZ6	nat		-1.0481	-2.06317	-0.03302	-1.27801	-2.26599	0.044082	0.162702	-4.27153	-1.96857	-0.92048	0.939507	0.202052	2	3	8.44114	0.501926	x	FALSE	High - Null
B2HIZ7	MMAR_5056		-0.49057	-1.34453	0.363394	-0.08224	-1.22992	0.23862	0.466702	-6.00727	-0.23849	0.252077	0.358664	0.925364	4	4	0.570715	1.47246	x	FALSE	High - Null
B2HIZ8	dsbF		0.036388	-0.77326	0.846032	4.74209	0.096223	0.924682	0.96642	-6.76113	4.67234	4.63595	0.375553	0.785351	4	4	0.597589	1.24967	x	FALSE	High - Null
B2HJ06	MMAR_5065		-0.74696	-1.50166	0.00774	-0.79118	-2.11904	0.052092	0.184336	-4.7084	-0.94728	-0.20032	0.326743	0.567949	4	4	0.519921	0.903733	x	FALSE	High - Null
B2HJ17	pxpA		-0.46569	-1.67846	0.747082	-1.58722	-0.85255	0.413352	0.662179	-5.94492	-1.8736	-1.40791	NA	0.584625	1	4	NA	0.930269	x	FALSE	High - Null
B2HJ21	cysS		-1.23994	-2.58407	0.10419	-1.18626	-2.11528	0.066206	0.21148	-4.36632	-2.27466	-1.03472	NA	0.623233	1	3	NA	1.5482	x	FALSE	High - Null
B2HJ23	ispD		-0.29373	-0.9288	0.341331	-1.22883	-0.99717	0.33652	0.584863	-6.18257	-1.36689	-1.07316	0.233026	0.374042	3	4	0.578868	0.595184	x	FALSE	High - Null
B2HJ25	lpqE		0.898944	-0.06942	1.8673	2.59772	1.98753	0.066406	0.21148	-4.92768	2.88085	1.98191	0.357389	1.07692	4	4	0.568686	1.71363	x	FALSE	High - Null
B2HJ28	MMAR_5087		-0.02783	-0.90929	0.853628	3.91239	-0.06761	0.947038	0.977657	-6.76361	3.86341	3.89124	0.45751	0.835974	4	4	0.728	1.33022	x	FALSE	High - Null
B2HJ29	MMAR_5088		0.22633	-0.34044	0.793101	0.157416	0.854973	0.406693	0.654938	-6.38969	0.370214	0.143884	0.07192	0.362133	4	4	0.11444	0.576235	x	FALSE	High - Null
B2HJ32	MMAR_5091		-0.09843	-1.21947	1.02261	1.20889	-0.1893	0.852723	0.929936	-6.67108	1.2836	1.38203	0.788403	0.95467	4	3	1.25453	2.37153	x	FALSE	High - Null
B2HJ33	lpqF		0.426851	-0.16209	1.01579	-0.76631	1.56257	0.141681	0.339492	-5.50482	-0.55179	-0.97864	0.08916	0.149414	4	3	0.141873	0.371165	x	FALSE	High - Null
B2HJ38	MMAR_5097		-0.81941	-1.76519	0.126382	-1.66015	-1.95124	0.081868	0.241212	-4.79314	-2.38697	-1.56756	0.037082	0.262399	2	3	0.333165	0.651835	x	FALSE	High - Null
B2HJ41	clpC1		0.832496	0.030874	1.63412	0.288106	2.22346	0.042821	0.160638	-4.52921	0.720001	-0.11249	0.334513	0.502438	4	4	0.532284	0.799492	x	FALSE	High - Null
B2HJ42	lsr2		1.47231	0.189646	2.75497	1.19239	2.45756	0.027356	0.118487	-4.11333	1.85822	0.385909	1.26818	1.04189	4	4	2.01795	1.65788	x	FALSE	High - Null
B2HJ43	lysS		-0.79012	-1.60257	0.02233	-0.26758	-2.08216	0.055789	0.192233	-4.77066	-0.57602	0.214106	0.347781	0.86344	4	4	0.553397	1.37393	x	FALSE	High - Null
B2HJ51	folB		-1.22517	-2.07759	-0.37274	-0.70075	-3.19111	0.009329	0.058756	-2.75187	-1.32723	-0.10207	0.218336	0.461577	2	3	1.96167	1.14662	x	FALSE	High - Null
B2HJ53	folE		0.084172	-0.63019	0.798529	-1.24022	0.258586	0.800617	0.89982	-6.58868	-1.11777	-1.20194	0.350057	0.312343	3	3	0.869591	0.775903	x	FALSE	High - Null
B2HJ55	ephA		0.493611	-0.146	1.13322	0.120798	1.6523	0.120301	0.305877	-5.44843	0.242739	-0.25087	0.422051	0.328571	4	4	0.671577	0.522829	x	FALSE	High - Null
B2HJ65	hpt		-0.50188	-1.27652	0.272765	-0.09107	-1.39679	0.185403	0.401775	-5.72719	-0.28594	0.21594	0.471761	0.2064	4	3	0.750677	0.512727	x	FALSE	High - Null
B2HJ69	ppa		-0.17792	-1.10809	0.752243	-0.09806	-0.40953	0.68823	0.843159	-6.67798	-0.08513	0.092797	0.35651	1.01324	4	4	0.567287	1.61229	x	FALSE	High - Null
B2HJ74	galE1		-0.72311	-1.7743	0.328087	-0.36878	-1.5273	0.156883	0.362627	-5.38902	-0.79943	-0.07633	0.622618	0.302713	2	3	5.594	0.75198	x	FALSE	High - Null
B2HJ76	MMAR_5135	PGRS	0.994187	0.074473	1.9139	1.94257	2.31437	0.03603	0.145927	-4.36988	2.31383	1.31964	0.486005	0.914437	4	4	0.773342	1.45507	x	FALSE	High - Null
B2HJ79	topA		0.345337	-0.27684	0.967513	-0.45361	1.18836	0.254096	0.487254	-6.05536	-0.28826	-0.6336	0.403421	0.381487	4	4	0.641932	0.607031	x	FALSE	High - Null
B2HJ80	MMAR_5139		0.607516	-0.36775	1.58278	-0.28516	1.38306	0.195979	0.413968	-5.62438	-0.14953	-0.75704	0.533397	0.668081	4	2	0.848754	6.00247	x	FALSE	High - Null
B2HJ81	cspA_1		-0.38726	-2.19684	1.42232	1.12093	-0.45819	0.653717	0.817732	-6.65598	1.171	1.55826	0.478064	2.3828	4	4	0.760707	3.79157	x	FALSE	High - Null
B2HJ97	mmpS5_3		1.34204	-0.46479	3.14886	-3.11452	1.8804	0.115849	0.297867	-4.5862	-2.27485	-3.61689	NA	NA	1	1	NA	NA	x	FALSE	High - Null
B2HJA9	celA		0.963004	0.199924	1.72608	4.45232	2.70194	0.016965	0.086791	-3.66219	4.78383	3.82083	0.449909	0.720444	4	4	0.715905	1.14639	x	FALSE	High - Null
B2HJB2	MMAR_0110		0.128685	-0.6703	0.927673	8.21652	0.34483	0.735252	0.867269	-6.70349	8.302	8.17331	0.345014	0.753875	4	4	0.548994	1.19958	x	FALSE	High - Null
B2HJC0	MMAR_0119		0.279649	-0.457	1.0163	1.60131	0.812769	0.429704	0.671198	-6.42511	1.61698	1.33733	0.294966	0.643819	4	4	0.469356	1.02446	x	FALSE	High - Null
B2HJC7	MMAR_0126		-0.5333	-1.57305	0.506447	-1.8219	-1.1388	0.280655	0.51516	-5.8601	-2.16749	-1.63419	1.03995	0.269484	2	3	9.34355	0.669436	x	FALSE	High - Null
B2HJF0	fadE25_2		-0.48349	-1.1967	0.229721	-0.53302	-1.47345	0.165819	0.374153	-5.62683	-0.72247	-0.23898	0.453322	0.021693	4	3	0.721336	0.053889	x	FALSE	High - Null
B2HJF5	MMAR_0154		-0.37454	-1.00677	0.257691	0.878736	-1.26835	0.224975	0.452354	-5.96164	0.756408	1.13095	0.156208	0.370145	4	4	0.248562	0.588983	x	FALSE	High - Null
B2HJF9	icd2		-0.54167	-1.25988	0.176535	0.219783	-1.61474	0.128256	0.318088	-5.50288	-0.00253	0.539143	0.18811	0.502565	4	4	0.299325	0.799692	x	FALSE	High - Null
B2HJG1	MMAR_0160		0.553587	-0.31767	1.42484	1.89096	1.36037	0.194817	0.412217	-5.84789	2.04381	1.49022	0.461979	0.685498	4	4	0.735111	1.09078	x	FALSE	High - Null
B2HJH1	MMAR_0170		0.271999	-1.34156	1.88555	-0.98485	0.374272	0.715815	0.858729	-6.24365	-1.06427	-1.33627	0.750306	NA	4	1	1.1939	NA	x	FALSE	High - Null
B2HJI8	esxB_1		-0.07593	-0.73334	0.581486	9.63781	-0.24727	0.808219	0.905126	-6.7338	9.47632	9.55225	0.298386	0.467534	4	4	0.474798	0.74395	x	FALSE	High - Null
B2HJI9	esxA_1		0.436282	-0.24325	1.11581	0.806038	1.3746	0.19046	0.408596	-5.82975	0.816514	0.380232	0.362185	0.500542	4	4	0.576316	0.796474	x	FALSE	High - Null
B2HJJ5	rnc		0.226911	-0.34154	0.795362	-0.48415	0.854634	0.406875	0.654938	-6.38998	-0.47745	-0.70436	0.1537	0.295294	4	4	0.244571	0.469879	x	FALSE	High - Null
B2HJJ7	MMAR_1784		-0.14263	-0.91532	0.630062	-0.65976	-0.3952	0.698537	0.848888	-6.684	-0.67784	-0.53521	0.396456	0.704681	4	4	0.63085	1.1213	x	FALSE	High - Null
B2HJK0	amt		-0.70848	-2.72602	1.30906	-1.97272	-0.85041	0.42638	0.6702	-5.84867	-2.33379	-1.62531	1.24851	NA	2	1	11.2174	NA	x	FALSE	High - Null
B2HJK1	glnB		0.834619	-0.08073	1.74997	2.3012	1.95218	0.070824	0.221004	-4.9853	2.64908	1.81446	0.415434	1.02029	4	4	0.661048	1.62351	x	FALSE	High - Null
B2HJK3	MMAR_1790		0.117383	-0.64127	0.876032	-0.31485	0.333578	0.743911	0.871545	-6.63135	-0.23288	-0.35027	0.478586	0.339953	4	3	0.761537	0.844489	x	FALSE	High - Null
B2HJK5	ffh		-0.42728	-1.43669	0.582135	0.304626	-0.92896	0.372382	0.623205	-6.24449	0.047481	0.474759	0.350198	0.881091	3	4	0.869941	1.40201	x	FALSE	High - Null
B2HJK6	MMAR_1793		-0.59947	-1.52063	0.321685	-1.24455	-1.40304	0.18357	0.398801	-5.71913	-1.19499	-0.59552	0.434752	0.539565	4	3	0.691787	1.34035	x	FALSE	High - Null
B2HJK7	pknI		-0.47948	-1.16999	0.211022	-0.02104	-1.49707	0.157782	0.364091	-5.5948	-0.20276	0.276722	0.39986	0.374641	4	3	0.636266	0.930659	x	FALSE	High - Null
B2HJL0	dacB		0.253043	-0.61317	1.11925	4.74671	0.625444	0.541555	0.757956	-6.56226	4.78629	4.53325	0.572901	0.754803	4	4	0.911614	1.20106	x	FALSE	High - Null
B2HJL2	rpsP		0.714489	-0.40594	1.83492	0.434763	1.36529	0.1933	0.410507	-5.84163	0.885959	0.17147	0.835621	0.883165	4	4	1.32966	1.40531	x	FALSE	High - Null
B2HJL3	khpA		1.00959	-0.30314	2.32232	-1.08003	1.65808	0.120743	0.306433	-5.36899	-0.55513	-1.56472	0.725187	0.245769	4	3	1.15393	0.610525	x	FALSE	High - Null
B2HJL6	lppW		-0.11155	-0.7554	0.532298	1.97853	-0.37094	0.716129	0.858729	-6.69371	1.89498	2.00653	0.335497	0.372366	4	4	0.533851	0.592517	x	FALSE	High - Null
B2HJL7	rplS		0.987268	0.165548	1.80899	-0.03491	2.59027	0.02212	0.104726	-3.82485	0.388775	-0.59849	0.635568	0.292811	4	3	1.01133	0.727382	x	FALSE	High - Null
B2HJM1	MMAR_1808		0.294011	-0.44608	1.0341	0.408561	0.856476	0.406937	0.654938	-6.3121	0.482045	0.188034	0.611602	0.203021	4	3	0.973196	0.504331	x	FALSE	High - Null
B2HJM8	viuB		-0.59473	-1.39771	0.208253	0.216859	-1.58573	0.134707	0.32746	-5.54435	-0.01508	0.579642	0.28196	0.813331	4	4	0.448661	1.29419	x	FALSE	High - Null
B2HJM9	lldD1_1		-0.99708	-2.37231	0.378148	-1.52774	-1.75581	0.127522	0.317188	-4.84329	-2.11948	-1.1224	NA	0.076494	1	2	NA	0.687269	x	FALSE	High - Null
B2HJN2	rpsB		0.490832	-0.29012	1.27179	0.7036	1.34562	0.199418	0.418656	-5.86654	0.970817	0.479985	0.580376	0.392641	4	4	0.923508	0.62478	x	FALSE	High - Null
B2HJN3	tsf		1.01682	0.020677	2.01296	3.08081	2.18545	0.046002	0.167537	-4.59494	3.44802	2.4312	0.306808	1.16943	4	4	0.4882	1.86082	x	FALSE	High - Null
B2HJN6	MMAR_1823		0.346092	-0.71327	1.40545	1.93424	0.699465	0.495507	0.723756	-6.51204	1.96286	1.61677	0.71532	1.12663	4	4	1.13823	1.79272	x	FALSE	High - Null
B2HJP0	frr		1.07279	0.301764	1.84381	2.99664	2.97895	0.009789	0.059689	-3.13545	3.42634	2.35356	0.459759	0.666009	4	4	0.731579	1.05977	x	FALSE	High - Null
B2HJP2	MMAR_1829	PGRS	-0.22615	-0.87813	0.425835	0.929599	-0.74264	0.469752	0.698775	-6.48034	0.5448	0.77095	0.237471	0.610655	4	4	0.377869	0.971688	x	FALSE	High - Null
B2HJP4	mpt53		-0.30992	-1.29618	0.676339	1.27328	-0.67279	0.511832	0.737745	-6.53075	0.939927	1.24985	0.635181	1.01184	4	4	1.01072	1.61007	x	FALSE	High - Null
B2HJP7	mpt70		0.279178	-0.49738	1.05574	6.94247	0.769702	0.454031	0.689881	-6.45957	6.90585	6.62667	0.538214	0.4039	4	4	0.856418	0.642696	x	FALSE	High - Null
B2HJP8	dipZ		-0.17227	-1.39762	1.05308	-1.83771	-0.31663	0.75854	0.877499	-6.46088	-1.86784	-1.69557	0.656441	0.052008	3	2	1.63069	0.467275	x	FALSE	High - Null
B2HJQ0	MMAR_1837		0.160129	-0.57543	0.895689	-1.97233	0.477758	0.641956	0.811902	-6.39459	-2.03289	-2.19302	0.059688	0.122233	2	3	0.536277	0.303644	x	FALSE	High - Null
B2HJQ1	ispG		-0.26644	-0.88626	0.353388	-0.38539	-0.92675	0.370608	0.622822	-6.32456	-0.55133	-0.2849	0.327846	0.368601	4	4	0.521676	0.586527	x	FALSE	High - Null
B2HJQ3	MMAR_1840		0.728989	-1.07784	2.53581	-1.80944	1.02143	0.351641	0.601999	-5.55668	-1.34374	-2.07273	NA	NA	1	1	NA	NA	x	FALSE	High - Null
B2HJQ5	mapB		-0.68472	-1.41936	0.049912	0.999844	-1.99554	0.06544	0.210919	-4.91454	0.732348	1.41707	0.409646	0.64958	4	4	0.651839	1.03363	x	FALSE	High - Null
B2HJQ6	MMAR_1843		0.370983	-0.32047	1.06244	-1.04705	1.15671	0.267793	0.502983	-6.01552	-0.89725	-1.26823	0.427703	0.366858	4	3	0.68057	0.911325	x	FALSE	High - Null
B2HJV4	MMAR_3477		-0.26801	-1.51357	0.97754	-3.87819	-0.48462	0.639192	0.811902	-6.44058	-4.19568	-3.92767	0.901283	0.032333	4	2	1.43414	0.290501	x	FALSE	High - Null
B2HJX1	MMAR_3494	PGRS	-0.79072	-1.67555	0.094111	0.045253	-1.92662	0.075718	0.229495	-4.96042	-0.36142	0.429297	0.325934	0.605507	3	4	0.809665	0.963497	x	FALSE	High - Null
B2HJY5	MMAR_3508		-0.30569	-1.04339	0.432007	4.47836	-0.8872	0.389681	0.643447	-6.36156	4.30389	4.60958	0.334156	0.692123	4	4	0.531717	1.10132	x	FALSE	High - Null
B2HJY7	echA8_5		1.4385	0.177615	2.69938	-2.16014	2.67763	0.030565	0.131141	-3.54442	-1.8443	-3.2828	0.237603	NA	2	1	2.13478	NA	x	FALSE	High - Null
B2HJZ8	htpG		-0.12387	-0.98767	0.739933	0.536786	-0.30702	0.763261	0.880637	-6.71641	0.5603	0.684171	0.269436	0.606988	4	4	0.428733	0.965854	x	FALSE	High - Null
B2HK02	MMAR_3525		-0.42742	-1.15329	0.29845	-0.9529	-1.26071	0.227641	0.453629	-5.97081	-1.01247	-0.58505	0.558438	0.491668	4	4	0.888599	0.782353	x	FALSE	High - Null
B2HK04	MMAR_3527		-0.72233	-2.19815	0.753481	-0.25696	-1.10233	0.298117	0.537972	-5.67664	-0.37585	0.346485	NA	0.81466	1	3	NA	2.02373	x	FALSE	High - Null
B2HK07	MMAR_3530		0.210109	-0.90607	1.32629	5.51629	0.403021	0.692906	0.84449	-6.68074	5.46249	5.25238	0.721416	1.0234	4	4	1.14793	1.62846	x	FALSE	High - Null
B2HK15	MMAR_3540		0.183135	-0.64191	1.00818	2.71579	0.475238	0.64181	0.811902	-6.6477	2.77471	2.59158	0.287857	0.890746	4	4	0.458044	1.41738	x	FALSE	High - Null
B2HK24	MMAR_3549		0.569837	-0.81689	1.95656	-0.49578	0.912354	0.382502	0.635468	-5.89294	-0.69261	-1.26245	0.765577	NA	4	1	1.2182	NA	x	FALSE	High - Null
B2HK28	MMAR_3553		-0.21522	-0.89316	0.462726	-0.02778	-0.68441	0.505496	0.733664	-6.44633	-0.22851	-0.01329	0.423676	0.016555	4	3	0.674163	0.041125	x	FALSE	High - Null
B2HK30	MMAR_3555		-0.62601	-1.26834	0.016326	0.240077	-2.08659	0.055333	0.191581	-4.76321	-0.02719	0.598818	0.254829	0.481662	4	4	0.40549	0.766433	x	FALSE	High - Null
B2HK32	MMAR_3557		0.37502	-0.39438	1.14442	0.264345	1.05942	0.309821	0.550313	-6.11847	0.510219	0.135199	0.420902	0.527664	3	4	1.04558	0.839631	x	FALSE	High - Null
B2HK33	MMAR_3558		-0.94225	-1.59616	-0.28835	-0.17752	-3.10661	0.008165	0.05442	-2.93367	-0.58818	0.354075	0.392998	0.408802	4	4	0.625347	0.650495	x	FALSE	High - Null
B2HK34	MMAR_3559		-0.65052	-1.69979	0.398761	-0.32718	-1.36058	0.20024	0.41974	-5.65302	-0.65762	-0.0071	0.969589	0.606983	2	4	8.71141	0.965845	x	FALSE	High - Null
B2HK39	qor_1		-0.52564	-1.17154	0.120259	0.4986	-1.74237	0.102946	0.27499	-5.31445	0.329591	0.855231	0.272248	0.539583	4	4	0.433207	0.858597	x	FALSE	High - Null
B2HK40	amiC_1		-0.28722	-1.38308	0.808636	-1.29793	-0.5752	0.576462	0.773916	-6.39251	-1.30761	-1.02039	0.987471	0.6863	2	4	8.87207	1.09206	x	FALSE	High - Null
B2HK42	MMAR_3568		0.973227	0.066543	1.87991	3.14856	2.29813	0.037163	0.149197	-4.39855	3.35428	2.38105	0.487704	0.971442	4	4	0.776046	1.54578	x	FALSE	High - Null
B2HK44	MMAR_3570	PGRS	0.111587	-1.03748	1.26065	6.04963	0.207915	0.838234	0.921972	-6.74323	6.06834	5.95676	0.48923	1.29767	4	4	0.778474	2.06488	x	FALSE	High - Null
B2HK47	MMAR_3573		-0.16784	-0.86188	0.526208	-1.19986	-0.51775	0.61257	0.791212	-6.62579	-1.32679	-1.15896	0.66997	0.141546	4	4	1.06607	0.225231	x	FALSE	High - Null
B2HK50	MMAR_3576		0.014523	-0.83899	0.868037	-0.81986	0.037341	0.970866	0.988139	-6.6236	-0.77774	-0.79226	0.60704	0.27967	3	3	1.50797	0.694739	x	FALSE	High - Null
B2HK63	dppA		-0.15783	-0.89971	0.584057	-0.10068	-0.46687	0.649489	0.815126	-6.50887	-0.11103	0.0468	0.309229	0.155601	3	3	0.768167	0.386534	x	FALSE	High - Null
B2HK64	acs		-0.47664	-1.17599	0.222715	-0.90525	-1.48135	0.163733	0.37187	-5.6163	-1.22069	-0.74405	0.198753	0.266594	4	3	0.31626	0.662256	x	FALSE	High - Null
B2HK65	MMAR_5156		0.235974	-0.6747	1.14665	5.68246	0.554775	0.58764	0.78257	-6.60524	5.77123	5.53526	0.422577	0.802108	4	4	0.672415	1.27633	x	FALSE	High - Null
B2HK68	MMAR_5159		0.05126	-0.75063	0.853154	0.989664	0.136862	0.893052	0.950645	-6.75614	0.955171	0.903911	0.345847	0.837394	4	4	0.55032	1.33248	x	FALSE	High - Null
B2HK73	MMAR_5164		0.361222	-0.45235	1.1748	-0.14185	0.950594	0.357635	0.607789	-6.30352	-0.00897	-0.37019	0.47892	0.35929	4	4	0.762069	0.57171	x	FALSE	High - Null
B2HK75	MMAR_5166		-0.11177	-1.00161	0.778064	0.386693	-0.26893	0.791834	0.89702	-6.72793	0.314087	0.425859	0.437301	0.890415	4	4	0.695843	1.41685	x	FALSE	High - Null
B2HK80	ponA2		0.790098	0.095944	1.48425	1.32959	2.43693	0.02847	0.122539	-4.15068	1.61944	0.829346	0.165	0.670112	4	4	0.262552	1.0663	x	FALSE	High - Null
B2HK82	cysK		-0.89762	-1.47643	-0.31881	0.87474	-3.32027	0.004942	0.039315	-2.47207	0.451384	1.34901	0.252276	0.394101	4	4	0.401427	0.627102	x	FALSE	High - Null
B2HK89	MMAR_5181		0.082293	-0.58362	0.748201	-0.64847	0.268604	0.792698	0.897258	-6.58612	-0.50385	-0.58615	0.276294	0.166052	3	3	0.686353	0.412496	x	FALSE	High - Null
B2HK90	MMAR_5182		0.119121	-0.84021	1.07845	-1.19065	0.272506	0.790162	0.895865	-6.58475	-1.21435	-1.33347	0.190893	0.927647	3	3	0.474205	2.3044	x	FALSE	High - Null
B2HKA6	MMAR_5198		0.551868	-0.42026	1.52399	-0.22845	1.22391	0.242276	0.472507	-5.93911	-0.23545	-0.78732	0.754658	0.633654	4	3	1.20083	1.57408	x	FALSE	High - Null
B2HKB0	moxR2		0.458118	-0.48596	1.40219	-0.64798	1.09289	0.302031	0.541369	-5.957	-0.53206	-0.99018	0.517053	0.166157	4	2	0.822747	1.49287	x	FALSE	High - Null
B2HKB6	glpK		-0.64132	-1.36528	0.082645	-1.16047	-1.89659	0.078312	0.233744	-5.07468	-1.4646	-0.82328	0.491586	0.528425	4	4	0.782224	0.840843	x	FALSE	High - Null
B2HKB8	MMAR_5210		0.714159	-0.43146	1.85978	-1.89295	1.42943	0.189555	0.407291	-5.5161	-1.70259	-2.41675	0.691715	0.42188	3	2	1.71832	3.79044	x	FALSE	High - Null
B2HKC0	egtD		-0.11236	-0.72718	0.502473	-0.43802	-0.39398	0.699852	0.848888	-6.60832	-0.46527	-0.35291	0.262848	0.345232	4	3	0.418251	0.857605	x	FALSE	High - Null
B2HKC4	MMAR_5216		0.046496	-0.83837	0.931362	3.1581	0.1125	0.911994	0.959516	-6.75934	3.13058	3.08408	0.609049	0.738462	4	4	0.969133	1.17506	x	FALSE	High - Null
B2HKD0	ask		-0.02063	-0.64752	0.606257	0.526907	-0.07047	0.9448	0.97608	-6.7634	0.527071	0.547704	0.284836	0.172636	4	4	0.453237	0.274702	x	FALSE	High - Null
B2HKD3	leuA		-0.29313	-1.09192	0.505665	-2.53505	-0.79761	0.440263	0.679891	-6.35985	-2.73252	-2.43939	0.563299	0.401429	4	3	0.896334	0.997205	x	FALSE	High - Null
B2HKE0	MMAR_5232		0.138255	-1.12425	1.40076	-0.41908	0.243138	0.812686	0.906973	-6.28623	-0.55964	-0.69789	0.392202	NA	4	1	0.624081	NA	x	FALSE	High - Null
B2HKE2	MMAR_5234		0.209201	-0.89338	1.31178	-1.6926	0.409062	0.68902	0.843159	-6.60198	-1.33133	-1.54053	0.733093	0.616273	4	3	1.16651	1.53091	x	FALSE	High - Null
B2HKE9	MMAR_5241		-0.70049	-1.38906	-0.01192	0.625819	-2.17806	0.046645	0.168537	-4.60765	0.355815	1.05631	0.125089	0.708232	4	4	0.199044	1.12695	x	FALSE	High - Null
B2HKF1	echA3_1		-0.3437	-1.02981	0.342403	-0.4049	-1.07253	0.301287	0.541369	-6.18211	-0.53403	-0.19032	0.201137	0.613465	4	4	0.320054	0.97616	x	FALSE	High - Null
B2HKH1	glyA2		-0.3144	-1.47461	0.845812	-1.00916	-0.61031	0.556322	0.767668	-6.12183	-1.05156	-0.73716	NA	0.268883	1	4	NA	0.427852	x	FALSE	High - Null
B2HKH8	MMAR_0214		1.3279	0.278911	2.37689	-0.9855	2.77811	0.017602	0.087825	-3.40429	-0.67438	-2.00228	0.653055	0.259403	3	2	1.62228	2.33065	x	FALSE	High - Null
B2HKI9	MMAR_0225		0.215622	-0.37469	0.805934	8.06808	0.78204	0.446975	0.682643	-6.44987	8.06785	7.85222	0.285394	0.383408	4	4	0.454125	0.610088	x	FALSE	High - Null
B2HKJ0	MMAR_0226		0.358705	-0.45365	1.17106	-0.79609	0.969052	0.352859	0.602992	-6.0349	-0.47421	-0.83291	0.378405	0.10004	2	3	3.39984	0.248514	x	FALSE	High - Null
B2HKK9	echA8_7		-0.01025	-1.29922	1.27873	-1.40447	-0.01866	0.985614	0.993575	-6.22937	-1.45456	-1.44431	NA	0.073523	1	2	NA	0.660582	x	FALSE	High - Null
B2HKN1	MMAR_0268		-0.67212	-1.80309	0.45885	-1.14583	-1.2917	0.220265	0.447372	-5.79397	-1.33887	-0.66675	0.353822	0.872571	3	3	0.878943	2.16759	x	FALSE	High - Null
B2HKP6	plcB_3		0.463489	-0.21782	1.1448	2.25644	1.4565	0.166906	0.374448	-5.72259	2.43136	1.96788	0.251425	0.498719	4	4	0.400073	0.793572	x	FALSE	High - Null
B2HKR1	MMAR_0299	PGRS	1.22927	0.006834	2.45171	-2.42834	2.30584	0.048996	0.175186	-4.27745	-2.16528	-3.39455	0.618851	0.843948	3	2	1.53731	7.58257	x	FALSE	High - Null
B2HKR6	proS		-0.81189	-1.41829	-0.20549	-0.55206	-2.8665	0.012247	0.068633	-3.35088	-0.84006	-0.02817	0.298127	0.409125	4	4	0.474386	0.651009	x	FALSE	High - Null
B2HKR9	rimP		-0.00291	-0.65234	0.646527	-0.57136	-0.00965	0.992448	0.995607	-6.68998	-0.57342	-0.57051	0.401137	0.217309	4	3	0.638299	0.539826	x	FALSE	High - Null
B2HKS2	infB		0.785216	-0.19166	1.76209	0.791276	1.73295	0.106267	0.280586	-5.25885	1.07139	0.28617	0.778606	0.456494	4	3	1.23893	1.13399	x	FALSE	High - Null
B2HKS4	MMAR_1896		0.223599	-0.63218	1.07937	-0.47708	0.580112	0.574347	0.773875	-6.38842	-0.48076	-0.70436	0.443118	0.135773	2	4	3.98125	0.216046	x	FALSE	High - Null
B2HKT9	MMAR_1911		-0.49292	-1.38335	0.39751	3.71264	-1.1852	0.255301	0.488882	-6.05895	3.4161	3.90902	0.642246	0.820052	4	4	1.02196	1.30489	x	FALSE	High - Null
B2HKU2	lppV_1		-0.69322	-1.45773	0.071285	-1.36204	-1.97087	0.071725	0.223081	-4.83572	-1.63811	-0.94488	0.339309	0.151434	3	3	0.84289	0.376183	x	FALSE	High - Null
B2HKU8	sirR		0.572296	-0.62643	1.77102	-2.53851	1.12052	0.298146	0.537972	-5.78546	-2.36725	-2.93954	0.688426	0.28342	2	2	6.18526	2.54643	x	FALSE	High - Null
B2HKV0	rpsO		0.532471	-0.47681	1.54175	0.316812	1.12954	0.277301	0.511053	-6.12107	0.483334	-0.04914	0.582253	0.825245	4	4	0.926494	1.31315	x	FALSE	High - Null
B2HKV1	lppU		-0.62322	-1.41211	0.165679	-1.26761	-1.70315	0.111834	0.290883	-5.30305	-1.36879	-0.74557	0.462574	0.398811	4	3	0.736059	0.990703	x	FALSE	High - Null
B2HKV3	pnp		-0.42152	-1.17954	0.336493	0.338609	-1.19058	0.253249	0.486308	-6.05282	0.126746	0.548268	0.549082	0.402976	4	4	0.873712	0.641225	x	FALSE	High - Null
B2HKV6	ald		0.022128	-0.89018	0.93444	-0.17631	0.052291	0.959076	0.985302	-6.68858	-0.21362	-0.23575	0.742654	0.501937	4	3	1.18173	1.24688	x	FALSE	High - Null
B2HKX2	MMAR_1944		1.09459	0.150626	2.03855	0.18549	2.57454	0.027142	0.117932	-3.83053	0.527118	-0.56747	0.470904	0.634339	4	2	0.749314	5.69931	x	FALSE	High - Null
B2HKY1	MMAR_1952		-0.36431	-1.26844	0.539828	-0.2621	-0.86268	0.40258	0.654907	-6.38305	-0.39029	-0.02599	0.457202	0.436788	4	4	0.727511	0.695027	x	FALSE	High - Null
B2HKY3	fadE18_1		0.009354	-1.42549	1.4442	-1.09855	0.014949	0.988428	0.994221	-6.28621	-1.15231	-1.16166	NA	0.720687	1	3	NA	1.79028	x	FALSE	High - Null
B2HKY4	MMAR_1955		-0.45531	-1.20531	0.294686	0.370088	-1.30883	0.212806	0.435444	-5.83768	0.108893	0.564207	0.213707	0.780552	4	3	0.340055	1.939	x	FALSE	High - Null
B2HKY5	thyA		-0.49499	-2.30181	1.31184	-1.93059	-0.69355	0.517349	0.740688	-5.83249	-2.14136	-1.64637	NA	NA	1	1	NA	NA	x	FALSE	High - Null
B2HKZ4	MMAR_1965		-0.32784	-1.19111	0.535434	-0.98724	-0.82542	0.424892	0.669778	-6.21511	-1.31802	-0.99018	0.883253	0.285814	2	4	7.93571	0.454794	x	FALSE	High - Null
B2HL00	MMAR_1971		0.228173	-0.3942	0.850546	-1.57883	0.7904	0.443192	0.679891	-6.36688	-1.53521	-1.76338	0.236468	0.138651	4	3	0.376273	0.344427	x	FALSE	High - Null
B2HL02	MMAR_1973		0.240327	-1.21001	1.69067	-0.89572	0.379963	0.713547	0.857881	-6.20886	-0.39088	-0.63121	NA	0.742442	1	3	NA	1.84433	x	FALSE	High - Null
B2HL10	MMAR_1981		0.275022	-0.89086	1.4409	-1.86363	0.517688	0.614687	0.793201	-6.37388	-1.67225	-1.94727	0.600498	0.662582	2	3	5.39526	1.64595	x	FALSE	High - Null
B2HL16	dapF		-0.21242	-0.84391	0.419066	-0.95092	-0.72522	0.480915	0.71076	-6.41699	-1.09218	-0.87976	0.313562	0.329039	4	3	0.498947	0.817377	x	FALSE	High - Null
B2HL21	MMAR_3581	PGRS	-0.55511	-1.49625	0.386037	-0.83105	-1.28199	0.223541	0.451109	-5.7497	-0.94182	-0.38671	0.574715	0.694599	4	2	0.9145	6.24072	x	FALSE	High - Null
B2HL23	MMAR_3583		0.296866	-0.65803	1.25177	4.9592	0.66561	0.516277	0.739925	-6.53567	4.99598	4.69911	0.5678	0.92525	4	4	0.903496	1.47228	x	FALSE	High - Null
B2HL26	MMAR_3586		0.198388	-0.64049	1.03726	-1.72409	0.532629	0.606822	0.789294	-6.47226	-1.61609	-1.81448	0.372484	0.393374	3	3	0.925301	0.977195	x	FALSE	High - Null
B2HL39	MMAR_3601		0.173191	-0.59436	0.940745	-0.70657	0.483095	0.636357	0.811252	-6.64379	-0.52798	-0.70117	0.587944	0.608731	4	4	0.93555	0.968627	x	FALSE	High - Null
B2HL52	MMAR_3613		-0.01226	-0.70157	0.677045	2.22913	-0.03809	0.97014	0.988133	-6.76525	2.27235	2.28462	0.380456	0.552833	4	4	0.605391	0.879681	x	FALSE	High - Null
B2HL54	MMAR_3615		-0.99705	-1.69171	-0.3024	-0.80957	-3.07304	0.008111	0.054326	-2.95381	-1.21453	-0.21748	0.177118	0.698418	4	4	0.281835	1.11134	x	FALSE	High - Null
B2HL55	MMAR_3616		-0.6228	-1.21095	-0.03465	-0.23424	-2.26714	0.039421	0.152841	-4.45303	-0.46078	0.162016	0.181853	0.46924	4	4	0.289369	0.746665	x	FALSE	High - Null
B2HL59	MMAR_3620		0.28441	-0.97106	1.53988	-1.22895	0.531683	0.610802	0.790416	-6.07793	-1.36695	-1.65136	NA	0.042371	1	2	NA	0.38069	x	FALSE	High - Null
B2HL66	MMAR_3627		1.07383	0.077304	2.07036	-1.37695	2.36484	0.036987	0.148926	-4.20467	-0.90274	-1.97657	0.246574	0.806681	3	3	0.612524	2.00391	x	FALSE	High - Null
B2HL70	MMAR_3631		-1.06091	-1.95786	-0.16397	-1.3806	-2.55004	0.023884	0.10931	-3.96598	-1.96035	-0.89943	0.8585	0.58543	4	4	1.36607	0.93155	x	FALSE	High - Null
B2HL92	MMAR_3652		0.017696	-0.61253	0.647928	2.18816	0.060118	0.952896	0.982227	-6.76411	2.22206	2.20437	0.277688	0.502503	4	4	0.441864	0.799594	x	FALSE	High - Null
B2HLA1	MMAR_3661	PPE	1.16146	0.164214	2.15871	3.0547	2.49356	0.025512	0.11382	-4.04786	3.76882	2.60736	0.682116	0.632247	4	4	1.0854	1.00605	x	FALSE	High - Null
B2HLA4	MMAR_3664	PPE	0.035098	-1.00462	1.07482	-0.94215	0.072779	0.943068	0.975759	-6.68722	-0.89711	-0.93221	1.04284	0.110606	4	3	1.65939	0.274762	x	FALSE	High - Null
B2HLA7	glyS		0.028877	-1.27302	1.33078	-0.41255	0.049955	0.961218	0.985319	-6.51357	-0.53047	-0.55935	0.97866	0.179175	3	2	2.43113	1.60982	x	FALSE	High - Null
B2HLC4	cut5		0.591106	-0.32153	1.50374	1.37502	1.39637	0.185525	0.401775	-5.72772	1.45558	0.864474	0.595207	0.848397	4	3	0.947107	2.10754	x	FALSE	High - Null
B2HLE0	cyp164A3		-0.2232	-1.13511	0.688715	-0.49905	-0.52768	0.606436	0.789294	-6.54413	-0.64458	-0.42138	0.550118	0.33343	4	3	0.87536	0.828286	x	FALSE	High - Null
B2HLE7	fadD15_1		0.240296	-0.41533	0.895925	-0.66297	0.784702	0.445462	0.68109	-6.44776	-0.58114	-0.82143	0.402483	0.35953	4	4	0.64044	0.572093	x	FALSE	High - Null
B2HLF9	MMAR_5287		0.855869	0.055658	1.65608	1.79703	2.28992	0.03775	0.150232	-4.41302	2.02077	1.1649	0.1375	0.833797	4	4	0.218794	1.32676	x	FALSE	High - Null
B2HLG4	MMAR_5292		0.821285	0.011141	1.63143	-1.59027	2.18558	0.047344	0.170166	-4.53512	-1.264	-2.08529	0.431245	0.544396	4	3	0.686207	1.35236	x	FALSE	High - Null
B2HLG6	MMAR_5294	PGRS	0.412859	-0.56092	1.38664	-0.71097	0.914065	0.376994	0.628792	-6.26117	-0.49729	-0.91015	0.513618	0.997476	4	3	0.817282	2.47787	x	FALSE	High - Null
B2HLG8	MMAR_5296		0.837362	-0.13155	1.80627	0.03776	1.89664	0.083792	0.243594	-4.9586	0.441757	-0.39561	0.413238	0.786241	3	3	1.02654	1.95313	x	FALSE	High - Null
B2HLG9	tyrA		-0.06162	-0.86661	0.743377	-1.47914	-0.16637	0.870577	0.94149	-6.60965	-1.28957	-1.22795	0.327791	0.592705	3	3	0.814277	1.47236	x	FALSE	High - Null
B2HLH4	proX		-0.25241	-2.04005	1.53523	-2.29113	-0.32377	0.75415	0.876112	-6.17341	-2.25501	-2.0026	0.757326	NA	2	1	6.8043	NA	x	FALSE	High - Null
B2HLH6	fadE36		0.455986	-0.79666	1.70863	-1.88074	0.791202	0.443853	0.680146	-6.365	-1.68766	-2.14364	0.459667	1.49009	4	3	0.731433	3.70158	x	FALSE	High - Null
B2HLH8	MMAR_5306	PGRS	-0.29509	-1.3384	0.748228	-0.67396	-0.61475	0.549949	0.765269	-6.36921	-0.67265	-0.37756	0.359285	0.653563	4	2	0.571703	5.87203	x	FALSE	High - Null
B2HLI6	MMAR_5314		-1.17469	-2.05053	-0.29886	-0.85395	-2.87156	0.012124	0.068225	-3.34123	-1.21561	-0.04091	0.593588	0.73112	4	4	0.944531	1.16338	x	FALSE	High - Null
B2HLI7	lpqH		0.415105	-0.19404	1.02425	0.753848	1.45899	0.16623	0.374153	-5.71926	0.740707	0.325602	0.483845	0.257195	4	4	0.769905	0.409255	x	FALSE	High - Null
B2HLK1	echA21		-0.62662	-1.60884	0.355599	-0.68007	-1.36588	0.19312	0.410507	-5.84088	-0.94252	-0.3159	0.504028	0.491935	4	4	0.802021	0.782778	x	FALSE	High - Null
B2HLK5	MMAR_5333		0.118775	-0.60088	0.838432	-0.89306	0.358727	0.725897	0.86216	-6.62186	-0.95226	-1.07103	0.500051	0.042837	4	3	0.795693	0.106414	x	FALSE	High - Null
B2HLL3	MMAR_5341	PGRS	-0.03837	-0.97449	0.897743	0.479878	-0.09232	0.928411	0.96642	-6.51031	0.309886	0.348257	0.075913	0.491647	2	3	0.682053	1.22132	x	FALSE	High - Null
B2HLL4	MMAR_5342		-0.24651	-1.28348	0.790465	-1.51676	-0.5278	0.608855	0.789294	-6.27903	-1.3972	-1.15069	0.071612	0.103319	2	2	0.643404	0.928286	x	FALSE	High - Null
B2HLN1	MMAR_0313		0.465907	-0.67022	1.60203	-2.55102	0.899972	0.386964	0.640894	-6.20617	-2.52054	-2.98645	0.742736	0.726176	3	3	1.84506	1.80392	x	FALSE	High - Null
B2HLN4	MMAR_0316		0.81564	0.13124	1.50004	5.57118	2.55156	0.022787	0.106623	-3.9416	5.79983	4.98419	0.255478	0.6416	4	4	0.406523	1.02093	x	FALSE	High - Null
B2HLN6	oxcA		0.301732	-0.77215	1.37562	-1.17796	0.644278	0.536854	0.753682	-6.20489	-1.02321	-1.32494	0.467574	0.058136	2	2	4.20099	0.522331	x	FALSE	High - Null
B2HLN9	fusA2		-0.74554	-1.41084	-0.08024	-0.79457	-2.41594	0.030799	0.131514	-4.2058	-1.19409	-0.44855	0.520683	0.243058	4	4	0.828523	0.38676	x	FALSE	High - Null
B2HLP4	mak		-0.70835	-1.36636	-0.05034	0.135531	-2.3048	0.036694	0.148179	-4.38679	-0.1874	0.520944	0.214775	0.588758	4	4	0.341755	0.936846	x	FALSE	High - Null
B2HLP6	fbpC		0.720273	0.02496	1.41559	8.56138	2.21786	0.043277	0.161465	-4.53893	8.76127	8.041	0.313184	0.639551	4	4	0.498345	1.01767	x	FALSE	High - Null
B2HLR1	MMAR_0343		-1.38242	-2.61472	-0.15011	-1.88745	-2.57234	0.032141	0.135366	-3.86936	-2.81873	-1.43632	0.895773	0.600627	2	3	8.0482	1.49204	x	FALSE	High - Null
B2HLR2	MMAR_0344		-0.68087	-1.58646	0.224719	1.98722	-1.60972	0.129354	0.318856	-5.5101	1.73117	2.41204	0.702566	0.743681	4	4	1.11794	1.18336	x	FALSE	High - Null
B2HLR6	MMAR_0348		-0.10948	-0.94631	0.727352	0.593999	-0.28711	0.779242	0.888621	-6.52269	0.564634	0.674111	0.509766	0.077916	4	2	0.811152	0.700051	x	FALSE	High - Null
B2HLR8	MMAR_0350		-0.25356	-0.91879	0.41168	-0.07153	-0.82174	0.425747	0.6702	-6.34139	-0.1622	0.091352	0.268137	0.356621	4	3	0.426666	0.885896	x	FALSE	High - Null
B2HLR9	MMAR_0351		-0.00798	-0.60337	0.587403	-0.00279	-0.02915	0.977214	0.990579	-6.68958	0.00645	0.014434	0.211023	0.204665	4	3	0.335785	0.508416	x	FALSE	High - Null
B2HLS5	MMAR_0357		0.558389	-0.12149	1.23827	-1.52731	1.78513	0.098966	0.270141	-5.18417	-1.33559	-1.89398	0.323242	0.195832	4	3	0.514351	0.486474	x	FALSE	High - Null
B2HLS8	MMAR_0360		-0.04722	-0.80155	0.707108	2.22053	-0.13403	0.895255	0.950645	-6.75654	2.20463	2.25185	0.40374	0.488594	4	4	0.642441	0.777462	x	FALSE	High - Null
B2HLT6	MMAR_0368		0.347022	-0.52602	1.22007	-0.69739	0.882519	0.397685	0.650026	-6.1629	-0.34505	-0.69207	0.05926	0.487683	2	4	0.532431	0.776012	x	FALSE	High - Null
B2HLT8	MMAR_0370	PE	-0.65735	-1.7817	0.466995	1.03191	-1.25174	0.230796	0.456064	-5.9815	0.487444	1.14479	0.447733	1.29521	4	4	0.712443	2.06097	x	FALSE	High - Null
B2HLT9	MMAR_0371	PE	-1.62496	-2.79196	-0.45797	1.05199	-2.9812	0.009745	0.059689	-3.13113	0.104729	1.72969	0.864053	1.16886	4	4	1.3749	1.85991	x	FALSE	High - Null
B2HLU0	MMAR_0372	PE	-1.74389	-2.99197	-0.49582	1.34042	-2.99155	0.009546	0.059306	-3.11119	0.575279	2.31917	0.851529	1.24797	4	4	1.35497	1.98579	x	FALSE	High - Null
B2HLU1	ptpB		-0.13081	-1.70502	1.44341	-2.07422	-0.18061	0.859624	0.935233	-6.60703	-1.81874	-1.68793	0.876201	0.245236	3	3	2.1766	0.6092	x	FALSE	High - Null
B2HLU2	fadE2		-0.38434	-1.36437	0.595695	-0.85473	-0.84548	0.412828	0.662164	-6.39666	-1.08857	-0.70423	0.292459	1.1192	4	4	0.465368	1.78089	x	FALSE	High - Null
B2HLU4	MMAR_0376		-0.58514	-1.19267	0.022401	0.090382	-2.07644	0.057823	0.196511	-4.71767	-0.02905	0.556083	0.170168	0.189366	4	3	0.270775	0.470412	x	FALSE	High - Null
B2HLU5	pntAa		0.454782	-0.15469	1.06425	-0.51405	1.5976	0.132035	0.323144	-5.52745	-0.35713	-0.81191	0.142761	0.395866	4	4	0.227164	0.629911	x	FALSE	High - Null
B2HLV0	MMAR_0382	PGRS	-1.38852	-2.3734	-0.40364	3.36407	-3.01845	0.009047	0.057505	-3.05933	2.79051	4.17903	0.720852	0.939746	4	4	1.14704	1.49535	x	FALSE	High - Null
B2HLV1	MMAR_0383	PE	-0.16155	-0.99182	0.668717	2.22455	-0.4166	0.683173	0.842643	-6.67493	1.86374	2.02529	0.627583	0.620269	4	4	0.998625	0.986986	x	FALSE	High - Null
B2HLV2	MMAR_0384	PE	-0.74308	-1.69556	0.209388	3.39244	-1.67033	0.116635	0.299327	-5.42198	2.84529	3.58837	0.777208	0.859457	4	4	1.23671	1.36759	x	FALSE	High - Null
B2HLV6	MMAR_0388		-0.93458	-2.13909	0.269926	-0.75338	-1.72271	0.114871	0.296852	-5.222	-1.08416	-0.14958	1.23557	0.212581	3	3	3.06933	0.52808	x	FALSE	High - Null
B2HLV8	MMAR_0390		0.374221	-0.50209	1.25053	-0.08369	0.961784	0.360576	0.608944	-6.0375	0.141793	-0.23243	0.230016	0.033016	2	3	2.06661	0.082016	x	FALSE	High - Null
B2HLX5	MMAR_0407		1.05596	0.084992	2.02694	-0.09133	2.32841	0.035076	0.14419	-4.34501	0.3057	-0.75026	0.204458	1.16451	4	4	0.325339	1.853	x	FALSE	High - Null
B2HLX7	MMAR_1991		0.161627	-0.8012	1.12445	2.28001	0.359403	0.724557	0.86216	-6.69812	2.23901	2.07738	0.643402	0.890398	4	4	1.0238	1.41682	x	FALSE	High - Null
B2HLX8	lexA		1.95007	0.408672	3.49146	-1.01711	2.77645	0.017655	0.087825	-3.25266	-0.48605	-2.43611	0.658583	NA	4	1	1.04795	NA	x	FALSE	High - Null
B2HLY2	MMAR_1996		-0.24205	-0.94303	0.458921	-0.13526	-0.73931	0.471706	0.700394	-6.48284	-0.25374	-0.01169	0.272087	0.692947	4	4	0.432951	1.10263	x	FALSE	High - Null
B2HLY6	sthA		0.629598	-0.70156	1.96075	-0.6943	1.03798	0.32104	0.565112	-6.07433	-0.3608	-0.9904	1.4044	0.210095	3	3	3.48871	0.521904	x	FALSE	High - Null
B2HLZ1	MMAR_2005		-0.57978	-1.4056	0.246044	-1.3324	-1.50312	0.154616	0.35981	-5.65955	-1.37649	-0.79671	0.13379	0.887787	4	4	0.21289	1.41267	x	FALSE	High - Null
B2HLZ5	MMAR_2009		-0.00947	-0.70495	0.686015	0.250542	-0.02915	0.977148	0.990579	-6.76557	0.218657	0.228126	0.166452	0.713421	4	4	0.264862	1.13521	x	FALSE	High - Null
B2HLZ6	MMAR_2010	PGRS	-1.68696	-2.89175	-0.48217	0.437768	-2.99785	0.009427	0.058831	-3.09906	-0.4519	1.23506	0.898509	1.12475	4	4	1.42973	1.78973	x	FALSE	High - Null
B2HLZ7	sigA		0.733988	-0.1499	1.61788	-1.17445	1.79029	0.09624	0.265289	-5.17246	-0.98643	-1.72042	0.545832	0.866928	4	3	0.86854	2.15357	x	FALSE	High - Null
B2HLZ8	ppgK		0.546646	-0.4102	1.50349	-1.19582	1.25377	0.235311	0.460887	-5.83804	-1.12973	-1.67637	0.27689	0.739303	3	3	0.687833	1.83653	x	FALSE	High - Null
B2HM00	MMAR_2014		-0.41749	-1.21099	0.37601	-1.89727	-1.13432	0.276739	0.510703	-6.0402	-2.11606	-1.69857	0.291276	0.65568	4	3	0.463484	1.6288	x	FALSE	High - Null
B2HM01	MMAR_2015		-0.00743	-1.06329	1.04843	0.476338	-0.01506	0.988191	0.994221	-6.7659	0.465403	0.472831	0.334759	1.21879	4	4	0.532676	1.93937	x	FALSE	High - Null
B2HM03	dut		-0.26764	-1.0982	0.562925	0.434368	-0.6899	0.501322	0.729411	-6.51883	0.304081	0.571717	0.333819	0.856217	4	4	0.531181	1.36243	x	FALSE	High - Null
B2HM06	MMAR_2020		0.161856	-0.77527	1.09898	-1.8704	0.372362	0.715503	0.858729	-6.61699	-1.94452	-2.10637	0.745752	0.779607	4	3	1.18666	1.93665	x	FALSE	High - Null
B2HM08	ceoC		-0.84675	-2.27373	0.580232	-1.52623	-1.33642	0.213291	0.435786	-5.63141	-1.58536	-0.73861	0.231785	0.601194	2	3	2.08251	1.49345	x	FALSE	High - Null
B2HM09	ceoB		-0.46664	-1.31985	0.386565	-0.66293	-1.17914	0.259056	0.492221	-6.0648	-0.75534	-0.2887	0.727564	0.608181	4	4	1.15772	0.967752	x	FALSE	High - Null
B2HM17	MMAR_2031		0.897	0.053207	1.74079	0.195292	2.29187	0.038872	0.151622	-4.35325	0.568115	-0.32888	0.184522	0.706107	4	3	0.293616	1.75407	x	FALSE	High - Null
B2HM21	MMAR_2036		0.320081	-0.52315	1.16331	-1.11499	0.818368	0.4276	0.6702	-6.34418	-0.91203	-1.23211	0.58768	0.339391	4	3	0.935129	0.843094	x	FALSE	High - Null
B2HM22	echA15		-0.97308	-1.78821	-0.15795	-0.90532	-2.5737	0.022831	0.106623	-3.85479	-1.30072	-0.32765	0.292802	0.555548	3	4	0.727362	0.884	x	FALSE	High - Null
B2HM24	hemY		0.044774	-0.70271	0.792262	-1.38271	0.130193	0.898524	0.951908	-6.68101	-1.31924	-1.36402	0.136244	0.543433	3	4	0.338449	0.864723	x	FALSE	High - Null
B2HM26	MMAR_2041		-0.70315	-1.4982	0.091908	0.729604	-1.9409	0.077692	0.232907	-4.83699	0.291623	0.99477	0.431881	0.120694	4	2	0.687219	1.08439	x	FALSE	High - Null
B2HM27	MMAR_2042		0.784606	0.108716	1.4605	-0.81875	2.50271	0.026134	0.115378	-3.98231	-0.55125	-1.33586	0.221969	0.144151	4	3	0.353202	0.35809	x	FALSE	High - Null
B2HM29	MMAR_2044		0.505214	-0.0656	1.07603	0.0646	1.90817	0.078242	0.233744	-4.98964	0.26037	-0.24484	0.197038	0.084058	4	3	0.313532	0.208813	x	FALSE	High - Null
B2HM30	ribD		-0.18442	-0.87963	0.510794	-1.05612	-0.5719	0.576948	0.773916	-6.51896	-0.93473	-0.75031	0.480211	0.115345	4	3	0.764123	0.286534	x	FALSE	High - Null
B2HM35	MMAR_2049		0.271989	-0.48674	1.03072	6.18911	0.767507	0.455294	0.689881	-6.46128	6.24664	5.97465	0.323889	0.740376	4	4	0.515379	1.1781	x	FALSE	High - Null
B2HM40	MMAR_2054		0.002512	-0.66891	0.673937	-1.20761	0.008012	0.993719	0.995607	-6.76599	-1.16761	-1.17013	0.461005	0.356582	4	4	0.733562	0.567401	x	FALSE	High - Null
B2HM50	MMAR_2064		0.127275	-1.16467	1.41922	-1.08999	0.231215	0.823522	0.912587	-6.20042	-1.21528	-1.34255	NA	0.094882	1	2	NA	0.852478	x	FALSE	High - Null
B2HM69	MMAR_2083		0.618768	-0.56805	1.80558	-1.66465	1.17422	0.269592	0.504291	-5.60017	-1.50189	-2.12066	0.335139	NA	3	1	0.832531	NA	x	FALSE	High - Null
B2HM74	thrS		-0.36277	-1.14129	0.415744	-1.61264	-1.01282	0.330705	0.576947	-6.16569	-1.74001	-1.37723	0.644049	0.375378	3	4	1.59991	0.59731	x	FALSE	High - Null
B2HM84	cfp2		0.686371	0.037816	1.33493	7.63466	2.26584	0.039518	0.152841	-4.4553	7.82913	7.14276	0.2332	0.56097	4	4	0.371073	0.892628	x	FALSE	High - Null
B2HMA0	desA1_1		0.201248	-0.88572	1.28822	-1.77601	0.43454	0.676506	0.836042	-6.32264	-1.67538	-1.87663	0.453167	0.10885	2	2	4.07154	0.977977	x	FALSE	High - Null
B2HMA6	nirA_2		-0.49385	-1.30172	0.314024	1.77267	-1.30879	0.211295	0.432997	-5.91242	1.55327	2.04712	0.220455	0.8918	4	4	0.350794	1.41905	x	FALSE	High - Null
B2HMA9	ggtB		-0.07422	-0.75262	0.604182	0.795318	-0.23423	0.818132	0.90833	-6.7371	0.769674	0.843893	0.381187	0.552579	4	4	0.606554	0.879277	x	FALSE	High - Null
B2HMC0	lepA		-0.11118	-1.55267	1.33031	-1.97826	-0.17124	0.867359	0.940667	-6.49921	-2.07622	-1.96504	0.614486	1.18735	3	2	1.52647	10.6679	x	FALSE	High - Null
B2HMC2	MMAR_3726		-0.01768	-0.89523	0.859883	-0.80952	-0.04472	0.965188	0.986749	-6.62327	-0.91413	-0.89645	0.455126	0.570152	3	3	1.1306	1.41634	x	FALSE	High - Null
B2HMC3	rnz		-0.40083	-1.12767	0.32601	0.458107	-1.1807	0.257031	0.489872	-6.06407	0.301035	0.701864	0.253206	0.712964	4	4	0.402907	1.13448	x	FALSE	High - Null
B2HMC4	MMAR_3728	PGRS	0.274169	-0.87593	1.42426	3.37102	0.510389	0.617583	0.795442	-6.62971	3.27997	3.00581	0.899792	1.11928	4	4	1.43177	1.78102	x	FALSE	High - Null
B2HMC6	MMAR_3730		-0.07339	-1.76732	1.62053	1.62935	-0.09935	0.923227	0.96642	-6.42053	1.35141	1.4248	1.70354	0.24437	2	2	15.3057	2.19558	x	FALSE	High - Null
B2HMC7	MMAR_3731		-0.19161	-1.61157	1.22836	-1.82052	-0.29613	0.772514	0.883885	-6.6432	-1.80064	-1.60903	0.952788	0.916105	3	4	2.36686	1.45773	x	FALSE	High - Null
B2HMC8	MMAR_3732		0.500301	-0.9441	1.9447	-1.3972	0.760151	0.462772	0.695171	-6.32302	-1.11065	-1.61095	1.10734	0.766694	3	3	2.75079	1.90457	x	FALSE	High - Null
B2HMC9	rpsT		0.412543	-0.67709	1.50218	2.39845	0.8106	0.430908	0.671711	-6.42689	2.7258	2.31325	1.13688	0.566031	4	4	1.80903	0.900682	x	FALSE	High - Null
B2HMD2	comEA		-0.7218	-1.633	0.189393	-1.39911	-1.73845	0.109345	0.287056	-5.09272	-1.62859	-0.90678	0.368667	0.018884	3	2	0.915818	0.169665	x	FALSE	High - Null
B2HMD6	eis		-0.49802	-2.54784	1.5518	3.40261	-0.53319	0.604256	0.789294	-6.53953	2.79546	3.29348	2.00598	0.745417	4	3	3.19197	1.85172	x	FALSE	High - Null
B2HME9	proA		-1.23829	-2.21462	-0.26197	-0.87969	-2.75673	0.017081	0.086791	-3.44752	-1.65017	-0.41188	0.633286	0.688423	2	4	5.68985	1.09543	x	FALSE	High - Null
B2HMF9	MMAR_3763	PGRS	-0.17049	-1.65469	1.31372	-2.79655	-0.25503	0.803733	0.901573	-6.48012	-3.01976	-2.84927	0.158406	0.540626	2	3	1.42322	1.34299	x	FALSE	High - Null
B2HMG2	rpmA		0.282834	-0.66936	1.23503	-0.65736	0.635949	0.534878	0.753306	-6.55546	-0.52014	-0.80298	0.788261	0.525153	4	4	1.2543	0.835636	x	FALSE	High - Null
B2HMG3	rplU		0.733257	-0.3412	1.80771	-0.6743	1.46112	0.165653	0.374153	-5.71641	-0.20157	-0.93483	0.802077	0.736423	4	4	1.27628	1.17181	x	FALSE	High - Null
B2HMG4	rne		0.859867	-0.2034	1.92313	-1.38135	1.75774	0.103692	0.275908	-5.22516	-1.07793	-1.93779	0.916343	0.635266	4	3	1.45811	1.57809	x	FALSE	High - Null
B2HMG5	ndk		-1.04084	-2.00958	-0.07209	-0.27603	-2.4198	0.03788	0.150315	-3.99455	-0.87974	0.161097	0.390783	0.309391	2	2	3.51104	2.77977	x	FALSE	High - Null
B2HMG8	valS		0.632761	-0.15275	1.41827	-0.98092	1.72467	0.106172	0.280586	-5.34115	-0.69056	-1.32332	0.363025	0.767525	4	4	0.577654	1.2213	x	FALSE	High - Null
B2HMG9	MMAR_3773		-0.8168	-1.51115	-0.12245	1.97476	-2.51859	0.0243	0.110842	-4.00212	1.65655	2.47335	0.13977	0.681975	4	4	0.222405	1.08517	x	FALSE	High - Null
B2HMI5	MMAR_5350		-0.53799	-1.397	0.32101	-0.01173	-1.34091	0.200907	0.420497	-5.87246	-0.26496	0.273035	0.110176	0.912365	4	4	0.175315	1.45178	x	FALSE	High - Null
B2HMJ8	accD4_1		-0.67074	-2.17764	0.836158	-2.99568	-1.02066	0.336348	0.584863	-5.75622	-3.0935	-2.42276	NA	0.144855	1	3	NA	0.35984	x	FALSE	High - Null
B2HMJ9	pks13		-0.19516	-0.83443	0.444112	-0.26113	-0.65362	0.523753	0.746743	-6.54377	-0.39602	-0.20086	0.094839	0.412803	4	4	0.150911	0.656862	x	FALSE	High - Null
B2HMK0	fadD32		0.252345	-0.57673	1.08142	0.461645	0.651654	0.524983	0.746885	-6.54509	0.57006	0.317715	0.46774	0.454387	4	4	0.744278	0.723032	x	FALSE	High - Null
B2HMK1	MMAR_5366		0.331872	-0.49309	1.15683	-0.89611	0.906033	0.387864	0.641612	-6.08899	-0.68743	-1.01931	0.123793	0.258683	2	3	1.11223	0.642605	x	FALSE	High - Null
B2HMK2	fbpD		0.247895	-1.11216	1.60795	5.15322	0.390237	0.702125	0.849355	-6.68603	5.15253	4.90463	0.638109	1.68633	4	4	1.01537	2.68333	x	FALSE	High - Null
B2HMK3	fbpA		0.2319	-0.75191	1.21571	7.9865	0.504669	0.621496	0.799034	-6.63273	7.88457	7.65267	0.53415	1.03184	4	4	0.849952	1.64189	x	FALSE	High - Null
B2HML1	MMAR_5376		0.511996	-0.16473	1.18872	-0.18599	1.64445	0.125446	0.314876	-5.39064	-0.01755	-0.52954	0.215432	0.485452	4	3	0.3428	1.20593	x	FALSE	High - Null
B2HML6	MMAR_5381		-0.42274	-0.99425	0.148779	-0.31056	-1.60771	0.133315	0.325117	-5.51583	-0.42281	-7.3e-05	0.252582	0.040364	4	4	0.401914	0.064229	x	FALSE	High - Null
B2HMM1	serS		0.05796	-1.31102	1.42694	-0.93767	0.092023	0.928165	0.96642	-6.61985	-0.92922	-0.98718	0.59468	0.826937	3	3	1.47727	2.05423	x	FALSE	High - Null
B2HMM2	MMAR_5387		-0.43071	-1.09636	0.23494	-0.54361	-1.38534	0.187224	0.404124	-5.81596	-0.74244	-0.31173	0.554262	0.264973	4	4	0.881954	0.421632	x	FALSE	High - Null
B2HMM7	MMAR_5392		0.119008	-0.64021	0.878224	-1.33755	0.344006	0.737175	0.868269	-6.56137	-1.22107	-1.34008	0.416812	0.40479	3	3	1.03542	1.00555	x	FALSE	High - Null
B2HMN2	sodA		-0.51422	-1.87527	0.846826	-0.59725	-0.8089	0.431855	0.671711	-6.42828	-0.71173	-0.1975	0.633541	1.65611	4	4	1.00811	2.63524	x	FALSE	High - Null
B2HMN9	menG		-0.73076	-1.39638	-0.06514	0.443501	-2.3669	0.033778	0.140536	-4.22269	0.14514	0.875897	0.340336	0.357125	4	3	0.54155	0.887148	x	FALSE	High - Null
B2HMP6	mpt64		0.36946	-0.30646	1.04538	10.2998	1.17028	0.261064	0.494402	-6.07585	10.3629	9.99341	0.30065	0.566335	4	4	0.478401	0.901165	x	FALSE	High - Null
B2HMQ0	gltD		-0.58564	-1.19145	0.020184	-0.45702	-2.06967	0.057095	0.195003	-4.7916	-0.65591	-0.07028	0.141813	0.435535	4	4	0.225655	0.693033	x	FALSE	High - Null
B2HMQ1	gltB		-0.94712	-1.62756	-0.26669	0.365145	-2.98015	0.009766	0.059689	-3.13314	-0.03157	0.915554	0.12351	0.457315	4	4	0.196533	0.72769	x	FALSE	High - Null
B2HMS8	MMAR_5440	EspF (ESX-1 Group III)	-1.17516	-2.41492	0.064597	8.96864	-2.02945	0.061494	0.203939	-4.85861	8.63704	9.8122	0.572245	1.53805	4	4	0.91057	2.44738	x	FALSE	High - Null
B2HMS9	espG1		0.149681	-0.46311	0.762469	0.73963	0.522966	0.609024	0.789294	-6.62298	0.80293	0.653249	0.336416	0.326638	4	4	0.535313	0.519753	x	FALSE	High - Null
B2HMT1	MMAR_5443		0.175718	-0.73536	1.08679	0.47746	0.412933	0.685794	0.842643	-6.67652	0.662899	0.487181	0.351591	0.462722	4	4	0.55946	0.736294	x	FALSE	High - Null
B2HMU3	mce1D		0.867153	0.11489	1.61942	-1.97547	2.48519	0.027018	0.117782	-4.01358	-1.62066	-2.48781	0.468501	0.357714	4	3	0.74549	0.888611	x	FALSE	High - Null
B2HMU5	mce1F		-0.14197	-1.00997	0.726035	-1.18448	-0.35017	0.731324	0.864865	-6.70155	-1.48552	-1.34355	0.561514	0.374559	4	4	0.893495	0.596006	x	FALSE	High - Null
B2HMU6	MMAR_0418		0.16045	-0.88342	1.20432	-1.64014	0.334087	0.743955	0.871545	-6.5653	-1.71748	-1.87793	0.396835	1.05116	3	3	0.985793	2.61122	x	FALSE	High - Null
B2HMV0	lprO		1.22355	0.080931	2.36616	0.70636	2.29265	0.037554	0.149888	-4.40821	1.55639	0.33284	0.710802	0.897128	4	4	1.13104	1.42753	x	FALSE	High - Null
B2HMV9	MMAR_0431	PGRS	0.152466	-0.5199	0.824833	1.69559	0.485496	0.634695	0.809885	-6.64258	1.67273	1.52026	0.43514	0.48728	4	4	0.692404	0.775371	x	FALSE	High - Null
B2HMW0	ilvD		-0.93043	-1.54581	-0.31506	0.142764	-3.23714	0.005838	0.043167	-2.63464	-0.27377	0.656661	0.055259	0.514679	4	4	0.087929	0.81897	x	FALSE	High - Null
B2HMW6	MMAR_0438		-0.11749	-0.91974	0.684754	-0.31618	-0.32141	0.753782	0.876112	-6.56934	-0.3353	-0.21781	0.309383	0.594775	3	3	0.768551	1.4775	x	FALSE	High - Null
B2HMY4	MMAR_0456		-0.99473	-1.56526	-0.4242	-0.50381	-3.73288	0.002162	0.023937	-1.66066	-0.85882	0.135906	0.18293	0.310925	4	4	0.291083	0.494752	x	FALSE	High - Null
B2HMZ1	echA1		-0.36657	-1.05774	0.324603	-0.49019	-1.1355	0.274881	0.510016	-6.11454	-0.5802	-0.21363	0.381693	0.508403	4	4	0.607359	0.808982	x	FALSE	High - Null
B2HMZ3	MMAR_0467		-0.31036	-1.06113	0.440404	-0.60556	-0.88508	0.390788	0.643447	-6.36344	-0.67461	-0.36425	0.636877	0.538094	4	4	1.01341	0.856227	x	FALSE	High - Null
B2HN02	MMAR_0476		0.068091	-1.12493	1.26111	-2.28243	0.128543	0.900466	0.952496	-6.50598	-2.03427	-2.10236	0.771985	0.201474	3	2	1.91772	1.81017	x	FALSE	High - Null
B2HN12	php		-0.80605	-2.61287	1.00078	-2.50047	-1.1294	0.307511	0.549041	-5.45028	-2.90349	-2.09744	NA	NA	1	1	NA	NA	x	FALSE	High - Null
B2HN13	fadE4		-1.24213	-2.17754	-0.30671	-0.04129	-2.84302	0.012832	0.070217	-3.39561	-0.54096	0.701162	0.142347	1.01548	4	4	0.226506	1.61585	x	FALSE	High - Null
B2HN20	MMAR_0495		-0.45833	-2.65286	1.7362	-0.42425	-0.47038	0.648957	0.815126	-6.39644	-0.76618	-0.30785	1.70201	1.83936	3	2	4.22803	16.526	x	FALSE	High - Null
B2HN24	lpqI		-0.16625	-0.96697	0.634478	-0.0015	-0.44451	0.66334	0.823477	-6.6624	-0.08554	0.080705	0.364912	0.852756	4	4	0.580656	1.35692	x	FALSE	High - Null
B2HN27	MMAR_0502		0.122125	-1.00641	1.25066	-0.67694	0.243723	0.812754	0.906973	-6.59211	-0.65232	-0.77444	1.01315	0.219128	3	3	2.51681	0.544344	x	FALSE	High - Null
B2HN28	fabG4		0.554202	-0.31437	1.42278	1.02519	1.36608	0.193058	0.410507	-5.84062	1.18184	0.627638	0.28696	0.926891	4	4	0.456617	1.47489	x	FALSE	High - Null
B2HN29	fadA2		0.064276	-0.833	0.961553	-0.67062	0.154438	0.879589	0.946454	-6.67741	-0.59923	-0.66351	0.545043	0.678814	4	3	0.867286	1.68627	x	FALSE	High - Null
B2HN30	fadE5		-0.99893	-1.84203	-0.15583	-1.01008	-2.53673	0.023456	0.108434	-3.96885	-1.32714	-0.32821	0.420902	0.235997	4	4	0.66975	0.375524	x	FALSE	High - Null
B2HN36	sdhA_1		-0.17616	-0.81266	0.460345	-0.42159	-0.59254	0.562763	0.770487	-6.58288	-0.55685	-0.38069	0.414638	0.434646	4	4	0.659782	0.691618	x	FALSE	High - Null
B2HN38	MMAR_0513		-1.37201	-2.28761	-0.4564	-2.20757	-3.32697	0.007389	0.050726	-2.52326	-2.90626	-1.53425	0.075254	0.17369	2	3	0.67613	0.43147	x	FALSE	High - Null
B2HN46	snzP		-0.96137	-1.51988	-0.40286	-0.12468	-3.68535	0.002377	0.025107	-1.75428	-0.52842	0.432952	0.17607	0.29189	4	4	0.280167	0.464462	x	FALSE	High - Null
B2HN48	pdxT		0.024883	-1.83454	1.88431	-1.2711	0.029712	0.976866	0.990579	-6.51445	-1.13581	-1.1607	2.66002	0.312925	2	3	23.8993	0.77735	x	FALSE	High - Null
B2HN50	MMAR_2098		0.46438	-0.88029	1.80905	-1.32365	0.750629	0.467029	0.697749	-6.33171	-0.7835	-1.24788	0.926693	1.15166	3	3	2.30203	2.86089	x	FALSE	High - Null
B2HN54	MMAR_2102	PGRS	-0.43878	-1.11917	0.24161	-1.65845	-1.39035	0.187306	0.404124	-5.73546	-1.97635	-1.53757	0.259941	0.505498	4	3	0.413624	1.25573	x	FALSE	High - Null
B2HN64	MMAR_2112	PGRS	0.144745	-2.651	2.94049	-0.51399	0.116604	0.909661	0.95853	-6.55915	-0.46574	-0.61049	2.31978	1.24792	4	2	3.69129	11.2121	x	FALSE	High - Null
B2HN77	ppiB		0.128166	-0.59297	0.849305	1.71189	0.380514	0.709168	0.854112	-6.68995	1.72277	1.5946	0.375542	0.578485	4	4	0.597572	0.920498	x	FALSE	High - Null
B2HN79	hisS		-0.38658	-1.1706	0.397439	-1.41789	-1.0821	0.301819	0.541369	-6.02891	-1.57584	-1.18926	0.372207	0.287718	3	3	0.924613	0.714731	x	FALSE	High - Null
B2HN97	MMAR_2146		0.641532	-0.38571	1.66878	-0.81639	1.33709	0.202119	0.421746	-5.87725	-0.75407	-1.3956	0.351139	0.314857	4	4	0.558741	0.501008	x	FALSE	High - Null
B2HNA2	MMAR_2151		-2.18679	-4.56896	0.195386	-0.42171	-2.15451	0.066726	0.21148	-4.45143	-1.66	0.526788	1.11928	2.21214	2	2	10.0563	19.8753	x	FALSE	High - Null
B2HNA6	MMAR_2155		-0.18117	-0.97649	0.614154	-0.79895	-0.4911	0.631378	0.80819	-6.56348	-0.72356	-0.5424	0.570528	0.467924	4	3	0.907837	1.16239	x	FALSE	High - Null
B2HNA9	aspS		0.488613	-0.0953	1.07253	-0.35968	1.79156	0.094431	0.261927	-5.23935	-0.14469	-0.6333	0.277957	0.351926	4	4	0.442291	0.559992	x	FALSE	High - Null
B2HNB7	MMAR_2166		-0.28395	-1.08489	0.516982	0.363921	-0.77058	0.45554	0.689881	-6.31632	0.321125	0.60508	0.66494	0.022499	3	3	1.6518	0.05589	x	FALSE	High - Null
B2HNC1	alaS		0.331393	-0.37514	1.03793	-0.78995	1.01121	0.330001	0.576947	-6.1687	-0.73281	-1.0642	0.546039	0.123019	4	3	0.86887	0.305596	x	FALSE	High - Null
B2HNC4	aroE		1.51777	0.289472	2.74607	-0.28189	2.83342	0.021316	0.102781	-3.39568	0.766384	-0.75138	0.29908	0.970049	2	2	2.68712	8.71554	x	FALSE	High - Null
B2HNC6	aroC		0.339128	-0.59308	1.27133	-1.04066	0.819331	0.43316	0.672015	-6.1639	-0.95905	-1.29817	0.14533	0.461478	2	3	1.30574	1.14638	x	FALSE	High - Null
B2HND0	MMAR_2179		-0.6756	-1.78214	0.430942	-1.3937	-1.3163	0.210358	0.432997	-5.82851	-1.41915	-0.74355	0.518722	0.248548	4	3	0.825402	0.617426	x	FALSE	High - Null
B2HND1	pepQ		-0.6644	-1.36108	0.032277	-0.82074	-2.07283	0.059884	0.201496	-4.7331	-1.19694	-0.53254	0.290093	0.462931	3	4	0.720631	0.736626	x	FALSE	High - Null
B2HND2	efp		1.35299	0.421411	2.28456	-0.58863	3.10952	0.00754	0.051251	-2.88311	-0.18053	-1.53352	0.53207	1.00537	4	4	0.846642	1.59977	x	FALSE	High - Null
B2HND9	lprF		-0.56983	-1.23082	0.091171	0.869714	-1.84569	0.085787	0.245774	-5.15519	0.694157	1.26398	0.267506	0.493177	4	4	0.425662	0.784755	x	FALSE	High - Null
B2HNE6	pyrB		-0.46673	-1.66985	0.736379	-0.42749	-0.83637	0.417756	0.665405	-6.32919	-0.60055	-0.13382	1.01658	0.679323	4	3	1.61761	1.68753	x	FALSE	High - Null
B2HNE7	pyrC		-0.47862	-1.3644	0.407155	-1.00468	-1.16494	0.264562	0.497593	-6.08078	-1.19917	-0.72055	0.875515	0.310126	4	4	1.39314	0.493479	x	FALSE	High - Null
B2HNF9	porB		-0.2048	-0.86258	0.452973	-0.92153	-0.67674	0.511128	0.737745	-6.45064	-1.03631	-0.8315	0.17344	0.382916	4	3	0.275981	0.951215	x	FALSE	High - Null
B2HNG4	clpP2		-0.20885	-1.05989	0.642181	0.585481	-0.52543	0.607354	0.789294	-6.62164	0.56382	0.772675	0.223367	0.433932	4	4	0.355426	0.690483	x	FALSE	High - Null
B2HNG5	clpP1		-0.69922	-1.54976	0.151328	0.457388	-1.76008	0.099806	0.270961	-5.28757	0.095844	0.795061	0.155967	0.780844	4	4	0.248178	1.2425	x	FALSE	High - Null
B2HNG6	tig		1.14452	0.266589	2.02245	1.12239	2.79113	0.014223	0.074821	-3.49411	1.54171	0.397185	0.474704	0.702121	4	4	0.75536	1.11723	x	FALSE	High - Null
B2HNH0	rpiB		-0.50069	-1.4804	0.47902	1.02896	-1.09418	0.292003	0.531724	-6.15924	0.712245	1.21294	0.526965	1.04444	4	4	0.838518	1.66193	x	FALSE	High - Null
B2HNH2	MMAR_3815		-0.8272	-1.59243	-0.06197	-0.56867	-2.31439	0.036029	0.145927	-4.36985	-0.93186	-0.10466	0.32327	0.771863	4	4	0.514394	1.22821	x	FALSE	High - Null
B2HNH4	pepN		-0.94898	-1.68882	-0.20914	1.08434	-2.74622	0.015545	0.080845	-3.57895	0.683951	1.63293	0.1518	0.764297	4	4	0.241547	1.21617	x	FALSE	High - Null
B2HNH5	MMAR_3818		0.945237	0.250394	1.64008	0.128967	2.93284	0.011438	0.065439	-3.19458	0.413577	-0.53166	0.29017	0.314285	4	3	0.461725	0.780728	x	FALSE	High - Null
B2HNI4	MMAR_3827		1.17894	-0.10457	2.46245	-1.10783	2.1558	0.066597	0.21148	-4.28525	-0.46072	-1.63966	NA	0.322946	1	2	NA	2.90156	x	FALSE	High - Null
B2HNI5	MMAR_3828		0.627621	-0.53835	1.7936	-1.86927	1.18131	0.261812	0.495134	-5.98535	-1.83763	-2.46525	0.516035	1.25822	4	3	0.821127	3.12559	x	FALSE	High - Null
B2HNI6	gdh		-0.04574	-0.60487	0.513386	-0.54004	-0.17638	0.862661	0.937793	-6.74953	-0.57212	-0.52637	0.179516	0.312403	4	4	0.28565	0.497104	x	FALSE	High - Null
B2HNI7	ettA		0.484865	-0.5495	1.51923	-0.62899	1.00361	0.332283	0.578966	-6.25229	-0.52455	-1.00941	0.644609	1.01822	4	4	1.02572	1.62021	x	FALSE	High - Null
B2HNJ4	MMAR_3837		0.951167	0.174386	1.72795	3.04527	2.62166	0.019867	0.09707	-3.81203	3.37832	2.42715	0.640447	0.44963	4	4	1.01909	0.715461	x	FALSE	High - Null
B2HNJ7;B2HNJ8	NA		-2.08121	-4.08306	-0.07937	1.36912	-2.2597	0.042783	0.160638	-4.31125	0.990135	3.07135	1.57315	2.12825	4	2	2.50323	19.1216	x	FALSE	High - Null
B2HNJ9	mmaA5		-1.01066	-2.0466	0.02528	-1.20817	-2.10332	0.055058	0.191379	-4.67313	-1.77869	-0.76803	0.856964	0.502888	4	3	1.36362	1.24924	x	FALSE	High - Null
B2HNK3	citE		0.636605	-0.50255	1.77576	-0.62106	1.19648	0.251014	0.483369	-6.04607	-0.53136	-1.16796	0.396783	1.38275	4	4	0.63137	2.20026	x	FALSE	High - Null
B2HNK5	fadE19		-0.34883	-1.78999	1.09233	-0.93332	-0.53741	0.602435	0.789294	-6.16632	-1.30801	-0.95919	NA	0.478585	1	4	NA	0.761535	x	FALSE	High - Null
B2HNK6	accA1		-0.96549	-1.80348	-0.1275	-1.14705	-2.46675	0.026874	0.117782	-4.09665	-1.52136	-0.55587	0.797442	0.399737	4	4	1.26891	0.636071	x	FALSE	High - Null
B2HNK7	accD1		-0.69686	-1.50799	0.114267	-1.76987	-1.86734	0.085922	0.245774	-5.05897	-2.13019	-1.43333	0.459948	0.273445	3	4	1.14257	0.435112	x	FALSE	High - Null
B2HNK9	scoA		-0.31318	-1.31765	0.691295	-0.85227	-0.66753	0.515087	0.738992	-6.53436	-1.04628	-0.73311	0.870686	0.893029	4	4	1.38546	1.42101	x	FALSE	High - Null
B2HNL6	MMAR_3858		1.01585	0.039475	1.99223	-1.28827	2.34326	0.043007	0.160895	-4.02495	-1.13055	-2.1464	0.128778	NA	4	1	0.204914	NA	x	FALSE	High - Null
B2HNL7	orn		0.65254	-0.20359	1.50867	-2.53614	1.65666	0.122921	0.309671	-5.37313	-2.42393	-3.07647	0.157012	0.854953	4	3	0.24984	2.12382	x	FALSE	High - Null
B2HNM9	MMAR_3871		0.282001	-0.42128	0.98528	4.27406	0.858502	0.404807	0.654938	-6.38666	4.28947	4.00747	0.322687	0.659419	4	4	0.513467	1.04928	x	FALSE	High - Null
B2HNN0	lppS		0.496603	-0.29075	1.28396	-0.01383	1.35038	0.197925	0.416797	-5.86054	0.096032	-0.40057	0.171907	0.847863	4	4	0.273542	1.34914	x	FALSE	High - Null
B2HNP7	MMAR_3888		-0.22108	-1.04212	0.599959	-0.36493	-0.5765	0.573257	0.773875	-6.59255	-0.36883	-0.14775	0.52593	0.792684	4	4	0.836871	1.26134	x	FALSE	High - Null
B2HNQ2	esxA	ESAT-6 (ESX-1 Group I)	0.526148	-0.1552	1.2075	8.15636	1.65332	0.120092	0.305877	-5.44694	8.31164	7.78549	0.214064	0.615702	4	4	0.340624	0.97972	x	FALSE	High - Null
B2HNQ7	MMAR_5455	EspK (ESX-1 Group II)	-0.44456	-1.64916	0.760038	3.18023	-0.79014	0.442378	0.679891	-6.44343	3.02095	3.46552	1.44935	0.565111	4	4	2.30625	0.899218	x	FALSE	High - Null
B2HNQ8	MMAR_5456		0.136312	-0.57128	0.843905	2.08706	0.412445	0.686143	0.842643	-6.67673	2.05312	1.91681	0.206558	0.604877	4	4	0.32868	0.962495	x	FALSE	High - Null
B2HNS4	MMAR_5473		0.955319	0.23933	1.67131	1.71449	2.85667	0.012489	0.069422	-3.36963	2.11039	1.15508	0.238453	0.671224	4	4	0.379432	1.06807	x	FALSE	High - Null
B2HNS5	MMAR_5474		0.041569	-0.71216	0.795298	0.99361	0.11808	0.907651	0.957984	-6.75866	0.943677	0.902107	0.247615	0.690996	4	4	0.394011	1.09953	x	FALSE	High - Null
B2HNS8	trxB2		-0.46989	-0.99339	0.053617	0.368283	-1.92172	0.074842	0.229372	-5.03446	0.26394	0.733826	0.077164	0.280072	4	4	0.122786	0.445658	x	FALSE	High - Null
B2HNS9	trxC		-0.44826	-1.11501	0.218499	3.2218	-1.43939	0.171618	0.380664	-5.74537	3.07156	3.51981	0.437592	0.472555	4	4	0.696306	0.751941	x	FALSE	High - Null
B2HNT3	parA		1.19346	-0.15045	2.53737	-0.95856	1.9717	0.076175	0.229981	-4.75165	-0.05424	-1.2477	0.431592	0.745206	2	3	3.8777	1.85119	x	FALSE	High - Null
B2HNT5	MMAR_5484		0.450671	-0.55455	1.45589	-0.49459	0.959881	0.353099	0.602992	-6.29472	-0.37413	-0.8248	0.339489	1.07615	4	4	0.540202	1.71239	x	FALSE	High - Null
B2HNV0	fadD2		0.436905	-0.22142	1.09523	-0.23563	1.4209	0.176831	0.38894	-5.76974	-0.02816	-0.46506	0.506828	0.292527	4	4	0.806477	0.465476	x	FALSE	High - Null
B2HNV2	fadE6		-0.14372	-0.99341	0.705965	-1.16743	-0.36467	0.721106	0.860938	-6.69581	-1.23256	-1.08884	0.681241	0.613259	4	4	1.08401	0.975832	x	FALSE	High - Null
B2HNV6	MMAR_0534		-0.53279	-1.86789	0.80232	-1.77847	-0.9366	0.379033	0.630803	-5.77744	-2.02215	-1.48937	NA	0.002625	1	2	NA	0.023588	x	FALSE	High - Null
B2HNW7	MMAR_0545	PPE	-1.48431	-3.08775	0.119139	-1.19202	-2.12265	0.065442	0.210919	-4.55315	-1.81705	-0.33275	1.74134	0.488763	2	3	15.6454	1.21416	x	FALSE	High - Null
B2HNW9	esxH	ESX	0.867136	0.189256	1.54502	-0.85949	2.8073	0.016697	0.086186	-3.50191	-0.45897	-1.32611	0.31825	0.305839	4	3	0.506407	0.759747	x	FALSE	High - Null
B2HNX2	mycP3		-0.02393	-0.58057	0.532707	0.242206	-0.09204	0.927944	0.96642	-6.76155	0.187253	0.211183	0.207766	0.255226	4	4	0.330601	0.406121	x	FALSE	High - Null
B2HNX9	MMAR_0557		1.1072	0.311389	1.90301	-0.08989	2.99951	0.010051	0.060003	-3.0699	0.242393	-0.86481	0.361624	0.366797	4	3	0.575425	0.911174	x	FALSE	High - Null
B2HNY2	MMAR_0560		-0.42379	-0.99035	0.142763	-0.81359	-1.60151	0.131166	0.32188	-5.52187	-1.04387	-0.62008	0.07117	0.380495	4	4	0.113247	0.605453	x	FALSE	High - Null
B2HNY3	MMAR_0561		0.184383	-0.83427	1.20303	-0.28691	0.407665	0.692775	0.84449	-6.42566	-0.2761	-0.46048	0.201293	0.666161	2	3	1.80854	1.65484	x	FALSE	High - Null
B2HNY9	MMAR_0567		0.230766	-0.83008	1.29161	4.15874	0.465733	0.648436	0.815126	-6.65235	4.15564	3.92487	0.620544	1.06644	4	4	0.987424	1.69694	x	FALSE	High - Null
B2HP20	dcd		-0.83538	-1.49956	-0.17121	-1.36762	-2.73381	0.017828	0.088366	-3.53771	-1.73712	-0.90174	0.188139	0.341817	3	3	0.467364	0.849121	x	FALSE	High - Null
B2HP25	MMAR_0605		-0.40325	-1.51667	0.710164	-0.43296	-0.79483	0.44313	0.679891	-6.36062	-0.58262	-0.17936	0.538519	1.14448	4	3	0.856904	2.84305	x	FALSE	High - Null
B2HP29	MMAR_0609	PGRS	0.681075	0.100584	1.26157	2.88677	2.51199	0.024614	0.111903	-4.01419	3.09974	2.41867	0.34159	0.36077	4	4	0.543546	0.574066	x	FALSE	High - Null
B2HP40	lpqJ		-0.40412	-1.68877	0.880535	-1.33037	-0.69843	0.500418	0.729377	-6.25919	-1.37629	-0.97218	1.07206	0.172219	3	2	2.66316	1.54732	x	FALSE	High - Null
B2HP43	carA		-0.02125	-0.93857	0.896075	0.005411	-0.05034	0.960661	0.985319	-6.68868	0.035636	0.056882	0.801368	0.193751	4	3	1.27516	0.481305	x	FALSE	High - Null
B2HP44	carB		-0.28426	-0.997	0.428489	-0.57452	-0.85387	0.407282	0.654938	-6.39064	-0.67023	-0.38597	0.422076	0.360964	4	4	0.671618	0.574374	x	FALSE	High - Null
B2HP45	pyrF		-0.54089	-1.2599	0.178119	-0.77461	-1.62184	0.128347	0.318088	-5.49413	-0.95979	-0.4189	0.186165	0.651777	4	4	0.29623	1.03712	x	FALSE	High - Null
B2HP47	gmk		1.89858	0.507908	3.28926	-2.81859	3.07476	0.012807	0.070217	-2.81509	-3.18937	-5.08795	0.192275	NA	2	1	1.72752	NA	x	FALSE	High - Null
B2HP49	dfp		0.798597	-0.68633	2.28352	-0.8062	1.26223	0.245855	0.476777	-5.3178	-0.76105	-1.55965	NA	NA	1	1	NA	NA	x	FALSE	High - Null
B2HP58	MMAR_2213		0.1893	-0.92202	1.30062	-1.02835	0.370234	0.71752	0.859524	-6.61744	-0.93448	-1.12378	0.975753	0.714778	4	3	1.55264	1.77561	x	FALSE	High - Null
B2HP62	rpe		0.219901	-0.69118	1.13098	0.633922	0.520361	0.611385	0.790426	-6.54811	0.578337	0.358436	0.590441	0.687524	4	3	0.939523	1.70791	x	FALSE	High - Null
B2HP63	ribG		0.06702	-1.09382	1.22786	0.58094	0.126702	0.901409	0.952759	-6.61576	0.751705	0.684685	0.627352	0.923004	3	3	1.55843	2.29287	x	FALSE	High - Null
B2HP65	lprG		0.357959	-0.34501	1.06093	3.49589	1.09022	0.293687	0.534083	-6.16346	3.63631	3.27835	0.203537	0.634078	4	4	0.323873	1.00896	x	FALSE	High - Null
B2HP66	ribC		0.073246	-0.56872	0.71521	0.212339	0.244283	0.81049	0.906929	-6.73458	0.092365	0.019119	0.594036	0.215806	4	4	0.945244	0.343395	x	FALSE	High - Null
B2HP68	ribH		0.257136	-0.82735	1.34162	-1.86587	0.543686	0.601005	0.789294	-6.12918	-1.39454	-1.65168	NA	0.037491	1	3	NA	0.093132	x	FALSE	High - Null
B2HP80	MMAR_2235	PGRS	-0.09329	-0.80803	0.621447	4.55773	-0.27946	0.783904	0.891715	-6.72489	4.43596	4.52926	0.287403	0.677354	4	4	0.457322	1.07782	x	FALSE	High - Null
B2HP84	gap		-0.67221	-1.82577	0.481351	1.69265	-1.24762	0.232259	0.457569	-5.9864	1.46555	2.13776	0.667881	0.850119	4	4	1.06275	1.35273	x	FALSE	High - Null
B2HP85	pgk		-0.48814	-1.30984	0.333552	2.27907	-1.2719	0.223748	0.451109	-5.95737	2.11876	2.60691	0.236175	0.864999	4	4	0.375808	1.37641	x	FALSE	High - Null
B2HP86	tpiA		-0.46044	-1.25309	0.332205	1.42935	-1.24369	0.233659	0.459099	-5.99105	1.25488	1.71532	0.287286	0.826868	4	4	0.457136	1.31573	x	FALSE	High - Null
B2HP88	MMAR_2243		0.257442	-2.5836	3.09849	-1.12208	0.212675	0.837422	0.921972	-6.40093	-1.90757	-2.16501	1.35001	2.73615	2	2	12.1293	24.5833	x	FALSE	High - Null
B2HP92	ppc		0.190259	-0.75983	1.14035	-1.12442	0.451009	0.66235	0.823477	-6.40589	-0.9865	-1.17676	0.40024	0.168843	2	3	3.59601	0.419429	x	FALSE	High - Null
B2HP93	MMAR_2248	PGRS	-0.84346	-1.86178	0.174852	-0.44763	-1.80032	0.096429	0.265289	-5.04518	-0.75805	0.085417	0.744109	0.502259	4	2	1.18404	4.51262	x	FALSE	High - Null
B2HP95	devB		0.262933	-0.48976	1.01563	0.973445	0.747901	0.466669	0.697749	-6.47635	1.02085	0.757915	0.298522	0.786338	4	4	0.475016	1.25124	x	FALSE	High - Null
B2HP97	zwf2		-0.76624	-1.38901	-0.14348	-0.18689	-2.63426	0.019381	0.095721	-3.78861	-0.47225	0.293991	0.217717	0.439333	4	4	0.346436	0.699077	x	FALSE	High - Null
B2HP98	tal		-0.61601	-1.43846	0.206454	3.14257	-1.60357	0.130709	0.321618	-5.51892	2.92031	3.53632	0.259918	0.865228	4	4	0.413587	1.37677	x	FALSE	High - Null
B2HP99	tkt		-1.04298	-1.81543	-0.27053	1.24258	-2.89084	0.011668	0.066476	-3.30442	0.848564	1.89155	0.208668	0.782315	4	4	0.332037	1.24484	x	FALSE	High - Null
B2HPA4	qor		-0.50658	-1.11123	0.098078	2.98519	-1.79372	0.094071	0.261457	-5.23602	2.75001	3.25659	0.429472	0.282178	4	4	0.683386	0.449007	x	FALSE	High - Null
B2HPB3	MMAR_2268		0.49772	-0.40942	1.40486	-0.98306	1.17471	0.259344	0.492221	-6.07085	-0.99844	-1.49616	0.71007	0.679893	4	4	1.12988	1.08186	x	FALSE	High - Null
B2HPB4	csd		-0.43492	-1.33636	0.46652	-0.63479	-1.04867	0.31455	0.556274	-6.12952	-0.90988	-0.47496	0.818331	0.44811	3	4	2.03285	0.713044	x	FALSE	High - Null
B2HPB7	MMAR_2272	PGRS	-1.08456	-2.26046	0.091343	-0.50427	-2.07725	0.066674	0.21148	-4.60359	-0.80265	0.281905	0.484411	1.08763	3	2	1.20334	9.77195	x	FALSE	High - Null
B2HPB8	fadE15		-0.73862	-1.55627	0.07902	-0.09386	-1.93409	0.073187	0.225303	-5.01455	-0.35136	0.387264	0.231018	0.462594	4	4	0.367602	0.73609	x	FALSE	High - Null
B2HPB9	MMAR_2274	PGRS	-0.15538	-0.89324	0.582473	2.16963	-0.45087	0.658861	0.820886	-6.65944	2.24927	2.40465	0.562208	0.195807	4	4	0.894598	0.311573	x	FALSE	High - Null
B2HPC2	trxB1		-0.1424	-0.81529	0.530494	-1.13629	-0.45308	0.657306	0.819693	-6.6584	-1.21142	-1.06903	0.335554	0.532924	4	4	0.533942	0.848001	x	FALSE	High - Null
B2HPC7	acn		-0.96536	-1.75329	-0.17743	2.8096	-2.62313	0.019809	0.09707	-3.80928	2.38662	3.35198	0.159987	0.848519	4	4	0.254576	1.35018	x	FALSE	High - Null
B2HPD1	moxR1		0.238055	-0.73737	1.21348	0.764942	0.522517	0.609328	0.789294	-6.62322	0.998361	0.760306	0.452761	0.80934	4	4	0.720443	1.28784	x	FALSE	High - Null
B2HPD2	MMAR_2287		0.724491	-0.2938	1.74278	-1.25293	1.63143	0.140215	0.336566	-5.25363	-0.95891	-1.6834	0.482023	0.387626	3	2	1.19741	3.48268	x	FALSE	High - Null
B2HPD4	fabG1		0.303389	-0.75619	1.36297	-0.21245	0.617306	0.547481	0.764691	-6.49113	-0.10408	-0.40747	0.852352	0.473782	4	3	1.35628	1.17694	x	FALSE	High - Null
B2HPD5	inhA		-0.8506	-1.72611	0.024909	0.13585	-2.08009	0.056004	0.192233	-4.77413	-0.22847	0.62213	0.393998	0.530749	4	4	0.626939	0.844541	x	FALSE	High - Null
B2HPD6	cpfC		-0.43974	-1.14768	0.26821	-0.45126	-1.32987	0.204429	0.42463	-5.88628	-0.49315	-0.05342	0.20912	0.525454	4	4	0.332756	0.836114	x	FALSE	High - Null
B2HPF6	MMAR_3896		-0.12606	-0.92989	0.677764	0.707132	-0.33577	0.741927	0.871545	-6.70672	0.659766	0.785831	0.292705	0.719607	4	4	0.465759	1.14505	x	FALSE	High - Null
B2HPF7	MMAR_3897		-0.06413	-0.81327	0.685002	-0.42558	-0.18457	0.85636	0.932699	-6.67201	-0.29715	-0.23302	0.163788	0.55318	4	3	0.260624	1.37418	x	FALSE	High - Null
B2HPG7	MMAR_3908		0.922298	-0.14806	1.99266	-0.89619	1.89102	0.084597	0.244015	-5.02876	-0.56767	-1.48996	0.846049	0.736197	4	3	1.34625	1.82882	x	FALSE	High - Null
B2HPG9	MMAR_3910		0.193723	-0.45691	0.844358	0.406732	0.637473	0.533913	0.753306	-6.55446	0.593674	0.39995	0.191495	0.425714	4	4	0.304711	0.677406	x	FALSE	High - Null
B2HPK2	MMAR_3946		-0.09112	-1.4755	1.29327	-0.9758	-0.15447	0.881438	0.947701	-6.21653	-1.00281	-0.91169	0.585665	NA	2	1	5.26199	NA	x	FALSE	High - Null
B2HPK4	MMAR_3948		0.173307	-0.7677	1.11432	0.322553	0.394311	0.699182	0.848888	-6.68436	0.180454	0.007147	0.55162	0.982167	4	4	0.877751	1.56285	x	FALSE	High - Null
B2HPL3	argE		-0.51529	-1.29489	0.264318	-0.83626	-1.45054	0.174168	0.383841	-5.53856	-0.85065	-0.33537	0.042509	0.330564	2	4	0.38193	0.526002	x	FALSE	High - Null
B2HPL8	fas		0.008372	-0.66802	0.684761	-0.26272	0.026499	0.979226	0.991503	-6.76565	-0.30531	-0.31369	0.126922	0.358515	4	4	0.201961	0.570477	x	FALSE	High - Null
B2HPM4	MMAR_3968		-0.09272	-0.85274	0.6673	0.489425	-0.26119	0.797674	0.89982	-6.73008	0.423728	0.516448	0.326823	0.769241	4	4	0.520048	1.22403	x	FALSE	High - Null
B2HPP0	MMAR_3984	PPE	-0.92141	-1.78099	-0.06182	0.458705	-2.29498	0.037387	0.149658	-4.40411	0.217197	1.1386	0.630424	0.658432	4	4	1.00314	1.04771	x	FALSE	High - Null
B2HPP1	MMAR_3985		0.926216	-0.38783	2.24026	2.61015	1.5091	0.153094	0.357052	-5.65135	2.89774	1.97152	0.635688	1.63801	4	4	1.01152	2.60644	x	FALSE	High - Null
B2HPP6	MMAR_3990	PGRS	1.074	-0.00932	2.15732	-0.75206	2.20115	0.051659	0.183277	-4.22403	-0.77877	-1.85277	0.403768	NA	4	1	0.642485	NA	x	FALSE	High - Null
B2HPS1	dnaK		-0.44851	-1.14835	0.251329	3.4606	-1.37212	0.191215	0.409576	-5.83293	3.25122	3.69972	0.218582	0.567288	4	4	0.347812	0.902681	x	FALSE	High - Null
B2HPS2	grpE		0.468161	-0.46016	1.39648	0.517196	1.07973	0.298177	0.537972	-6.17455	0.795788	0.327627	0.764614	0.573371	4	4	1.21667	0.912362	x	FALSE	High - Null
B2HPS3	dnaJ		0.269788	-0.43565	0.975228	-0.79946	0.82451	0.424224	0.669494	-6.33909	-0.6025	-0.87229	0.273374	0.4189	4	3	0.435	1.0406	x	FALSE	High - Null
B2HPS7	MMAR_0643		0.079931	-1.30937	1.46923	-0.95624	0.131925	0.898198	0.951908	-6.30811	-0.97291	-1.05284	0.601792	NA	4	1	0.957585	NA	x	FALSE	High - Null
B2HPS9	clpB		0.614178	-0.13845	1.3668	0.899492	1.74716	0.102088	0.27323	-5.30719	1.13217	0.517987	0.225525	0.531584	4	4	0.358861	0.845868	x	FALSE	High - Null
B2HPT3	pyrE		-0.26059	-0.99758	0.476396	-1.37996	-0.76854	0.456703	0.690426	-6.38291	-1.49208	-1.23148	0.538145	0.19096	4	3	0.856309	0.474372	x	FALSE	High - Null
B2HPT6	secE2		0.352485	-0.34909	1.05406	0.026477	1.07568	0.299924	0.539707	-6.17881	0.096048	-0.25644	0.186975	0.348766	4	4	0.297519	0.554965	x	FALSE	High - Null
B2HPV3	fba		-1.1781	-2.07638	-0.27982	1.32726	-2.80793	0.013757	0.073784	-3.46227	0.755806	1.9339	0.195493	1.07398	4	4	0.311073	1.70895	x	FALSE	High - Null
B2HPW4	purA		0.069196	-0.56083	0.699219	-1.01448	0.235147	0.817436	0.90833	-6.73688	-0.953	-1.0222	0.324562	0.457836	4	4	0.516451	0.728519	x	FALSE	High - Null
B2HPW5	MMAR_0681		-0.3342	-1.10018	0.431771	0.090913	-0.93414	0.36577	0.616199	-6.31892	0.034532	0.368736	0.19948	0.794226	4	4	0.317418	1.26379	x	FALSE	High - Null
B2HPW7	MMAR_0685	PPE	-0.32621	-1.23017	0.577757	2.16601	-0.77261	0.452364	0.68934	-6.4573	2.02822	2.35443	0.359847	0.471143	4	4	0.572597	0.749693	x	FALSE	High - Null
B2HPW8	purT		0.014098	-0.73651	0.764708	-0.87432	0.040211	0.968482	0.987636	-6.76517	-0.85624	-0.87034	0.537469	0.567786	4	4	0.855234	0.903474	x	FALSE	High - Null
B2HPX0	metZ		-1.21768	-2.5276	0.09224	-0.88267	-2.06392	0.065227	0.210919	-4.53048	-1.25577	-0.03809	0.294	0.122537	2	2	2.64148	1.10095	x	FALSE	High - Null
B2HPX7	MMAR_0695		0.39946	-0.355	1.15392	7.40864	1.13359	0.275656	0.510703	-6.11664	7.56227	7.16281	0.327316	0.769787	4	4	0.520833	1.2249	x	FALSE	High - Null
B2HPZ1	fgd1		-0.95954	-1.69307	-0.226	-0.855	-2.80065	0.013957	0.074382	-3.47608	-1.33993	-0.3804	0.476997	0.513197	4	4	0.759008	0.816611	x	FALSE	High - Null
B2HPZ2	pta		-0.19888	-1.26786	0.870104	-1.80706	-0.41901	0.684752	0.842643	-6.19329	-1.23128	-1.0324	NA	0.175985	1	3	NA	0.437171	x	FALSE	High - Null
B2HPZ3	ackA		-0.63537	-1.4865	0.215754	-0.37094	-1.63828	0.128957	0.31845	-5.28424	-0.84814	-0.21277	0.077953	0.546627	2	4	0.700383	0.869806	x	FALSE	High - Null
B2HPZ6	glnH		0.073818	-0.54089	0.688526	-0.8343	0.258897	0.799687	0.89982	-6.65463	-0.80164	-0.87546	0.158335	0.311341	4	3	0.251946	0.773415	x	FALSE	High - Null
B2HPZ9	thiE		-0.15511	-0.96197	0.65174	0.736301	-0.41447	0.685156	0.842643	-6.67545	0.565441	0.720554	0.221549	0.827383	4	4	0.352534	1.31655	x	FALSE	High - Null
B2HQ04	MMAR_0722		0.714801	-0.08744	1.51704	8.67757	1.90764	0.076769	0.23115	-5.05704	8.87756	8.16276	0.532632	0.370353	4	4	0.847537	0.589314	x	FALSE	High - Null
B2HQ06	MMAR_0724		0.017551	-0.6221	0.6572	0.099452	0.058746	0.953969	0.982596	-6.7642	0.264591	0.24704	0.335067	0.403651	4	4	0.533166	0.642299	x	FALSE	High - Null
B2HQ08	lpqL		0.059039	-0.85438	0.972453	-0.5535	0.141848	0.889704	0.950645	-6.50422	-0.26907	-0.32811	0.152202	0.157302	3	2	0.37809	1.4133	x	FALSE	High - Null
B2HQ09	lpqL_1		0.110253	-0.68858	0.909088	-1.29286	0.299986	0.76921	0.88164	-6.51899	-1.22023	-1.33048	0.30053	0.261025	4	2	0.47821	2.34522	x	FALSE	High - Null
B2HQ12	MMAR_2306		-0.64953	-1.41128	0.112217	-0.15854	-1.8256	0.088909	0.250662	-5.18661	-0.34983	0.299703	0.589917	0.42719	4	4	0.938689	0.679755	x	FALSE	High - Null
B2HQ15	udgL		-0.6235	-1.44548	0.198484	-0.86857	-1.62401	0.126251	0.315634	-5.48952	-1.09734	-0.47384	0.306586	0.433112	4	4	0.487847	0.689177	x	FALSE	High - Null
B2HQ16	galE5		-0.95062	-2.25226	0.351029	-0.90895	-1.6215	0.135178	0.32746	-5.36476	-1.37119	-0.42057	1.33075	0.411718	3	3	3.30576	1.02276	x	FALSE	High - Null
B2HQ20	MMAR_2314		-0.87835	-1.92531	0.168622	-0.67409	-1.88947	0.090465	0.254005	-4.68016	-1.11698	-0.23864	NA	0.220313	1	3	NA	0.547287	x	FALSE	High - Null
B2HQ26	wecE		-0.6542	-2.34243	1.03403	-3.55036	-0.93842	0.382762	0.635468	-5.7712	-4.28591	-3.63172	NA	0.830146	1	2	NA	7.45857	x	FALSE	High - Null
B2HQ28	MMAR_2322		-0.21844	-1.0337	0.596821	-1.38932	-0.58237	0.570865	0.772975	-6.5119	-1.5436	-1.32516	0.173215	0.70107	4	3	0.275624	1.74155	x	FALSE	High - Null
B2HQ31	MMAR_2325		-0.14589	-0.91443	0.622644	-1.17821	-0.40643	0.690455	0.843465	-6.6793	-1.15567	-1.00978	0.536648	0.659801	4	4	0.853927	1.04989	x	FALSE	High - Null
B2HQ35	aroB_2		-1.67755	-3.23613	-0.11897	-2.49033	-2.52616	0.038264	0.150428	-3.80244	-3.78401	-2.10646	NA	0.728774	1	3	NA	1.81037	x	FALSE	High - Null
B2HQ40	MMAR_2334		-1.03584	-1.82629	-0.24539	-1.18427	-2.82524	0.014084	0.074382	-3.46151	-1.6725	-0.63666	0.793033	0.282778	4	4	1.26189	0.449964	x	FALSE	High - Null
B2HQ66	ansA		0.165906	-0.49193	0.823739	-0.15723	0.553479	0.590748	0.784426	-6.46269	0.017027	-0.14888	0.184933	0.031054	3	3	0.459399	0.077144	x	FALSE	High - Null
B2HQ70	lprL		0.218999	-0.57922	1.01722	2.64826	0.587402	0.566114	0.771871	-6.58601	2.71132	2.49232	0.446743	0.725063	4	4	0.710868	1.15374	x	FALSE	High - Null
B2HQ72	MMAR_2366		0.162244	-0.5774	0.901891	-0.64971	0.469635	0.645712	0.814856	-6.65045	-0.51616	-0.67841	0.357141	0.551151	4	4	0.568292	0.877004	x	FALSE	High - Null
B2HQ73	MMAR_2367		0.08587	-0.64287	0.814611	-0.31165	0.252283	0.80442	0.901607	-6.73249	-0.20384	-0.28971	0.611653	0.264237	4	4	0.973277	0.420461	x	FALSE	High - Null
B2HQ79	MMAR_2373		0.960678	0.160802	1.76055	0.118349	2.57142	0.02192	0.104502	-3.90502	0.506684	-0.45399	0.257053	0.816035	4	4	0.409029	1.29849	x	FALSE	High - Null
B2HQ85	treX		-0.76753	-1.49928	-0.03577	-1.14103	-2.26132	0.041148	0.157811	-4.47607	-1.4819	-0.71437	0.277502	0.692591	4	4	0.441568	1.10207	x	FALSE	High - Null
B2HQ89	bioA		-0.58358	-1.73811	0.570953	-0.56826	-1.12227	0.287303	0.524558	-5.8779	-0.74014	-0.15656	0.395252	0.645657	2	3	3.5512	1.6039	x	FALSE	High - Null
B2HQ94	MMAR_5574		0.270088	-0.92696	1.46713	-2.33782	0.508161	0.623213	0.800442	-6.1501	-2.26046	-2.53055	0.408779	NA	3	1	1.01546	NA	x	FALSE	High - Null
B2HQ98	nadA		0.143142	-0.71355	0.999836	-0.77543	0.357733	0.725779	0.86216	-6.69875	-0.61775	-0.76089	0.424938	0.591923	4	4	0.676171	0.941881	x	FALSE	High - Null
B2HQA0	nadC		-0.54492	-1.2029	0.113063	1.16293	-1.78547	0.09705	0.265968	-5.17979	1.02236	1.56728	0.237831	0.433535	4	3	0.378442	1.07696	x	FALSE	High - Null
B2HQA2	hisD		-0.79804	-1.41462	-0.18146	-0.70889	-2.77112	0.014798	0.077253	-3.53196	-0.98908	-0.19104	0.292646	0.424131	4	4	0.465665	0.674887	x	FALSE	High - Null
B2HQA3	hisC		0.362805	-0.41564	1.14125	-1.31826	1.01301	0.330618	0.576947	-6.16551	-1.20155	-1.56436	0.229244	0.745481	4	3	0.364778	1.85188	x	FALSE	High - Null
B2HQA4	hisB		-1.03962	-1.74956	-0.32968	-1.04948	-3.2513	0.008412	0.055126	-2.7359	-1.49112	-0.4515	0.282836	0.153259	3	3	0.702604	0.380716	x	FALSE	High - Null
B2HQA5	hisH		0.861671	-0.05041	1.77375	-0.21291	2.02268	0.062263	0.205499	-4.86981	0.126043	-0.73563	0.22497	1.07708	4	4	0.357978	1.71388	x	FALSE	High - Null
B2HQA6	priA		-0.01713	-0.66046	0.626191	0.525374	-0.05702	0.955319	0.983249	-6.7643	0.5204	0.537533	0.304389	0.480817	4	4	0.484351	0.765088	x	FALSE	High - Null
B2HQA7	impA		-0.72575	-2.56728	1.11579	-0.48462	-0.86489	0.405136	0.654938	-6.30193	-0.64334	0.082404	0.576349	1.89976	3	4	1.43173	3.02295	x	FALSE	High - Null
B2HQB0	MMAR_2403		0.30295	-0.71224	1.31814	0.481136	0.654907	0.52567	0.746885	-6.34191	0.65412	0.351171	0.689068	0.125597	4	2	1.09646	1.12844	x	FALSE	High - Null
B2HQB1	MMAR_2404		1.11718	0.327418	1.90694	1.93415	3.02862	0.008865	0.056709	-3.03971	2.27437	1.15719	0.382342	0.774326	4	4	0.608391	1.23213	x	FALSE	High - Null
B2HQB2	cphB		-0.15856	-1.19341	0.876302	-1.12791	-0.35133	0.734128	0.866688	-6.44775	-1.22304	-1.06449	0.387173	0.514412	2	3	3.47861	1.27787	x	FALSE	High - Null
B2HQB5	pknF_1		0.9865	-0.05181	2.02481	-0.80269	2.03417	0.060961	0.202795	-4.85078	-0.45328	-1.43978	0.111229	1.30666	4	4	0.17699	2.0792	x	FALSE	High - Null
B2HQE3	MMAR_4028		0.465025	-0.08006	1.01011	7.31385	1.82655	0.088759	0.250662	-5.18513	7.42876	6.96373	0.213369	0.177773	4	4	0.339518	0.282877	x	FALSE	High - Null
B2HQF5	MMAR_4040		0.397396	-0.60148	1.39627	-2.4425	0.883313	0.397275	0.650026	-6.1115	-2.63406	-3.03146	0.307522	0.941709	3	2	0.763927	8.46092	x	FALSE	High - Null
B2HQF7	rphA		-1.94835	-3.2352	-0.66149	-1.91263	-3.40991	0.007426	0.050726	-2.32672	-3.17068	-1.22233	NA	0.279342	1	3	NA	0.693924	x	FALSE	High - Null
B2HQF8	MMAR_4043		0.268411	-0.59054	1.12736	-0.61062	0.673697	0.512069	0.737745	-6.52924	-0.47502	-0.74343	0.678649	0.687925	4	4	1.07988	1.09464	x	FALSE	High - Null
B2HQG3	MMAR_4048		0.527628	-0.33509	1.39034	3.53588	1.30942	0.211087	0.432997	-5.91165	3.55639	3.02876	0.525576	0.861291	4	4	0.836309	1.37051	x	FALSE	High - Null
B2HQH1	mce3F_1		0.033437	-0.87625	0.943125	0.988685	0.080665	0.937123	0.970504	-6.51146	0.969158	0.935721	0.200408	0.0448	3	2	0.49784	0.40251	x	FALSE	High - Null
B2HQH8	cfp10A		-0.67415	-1.38288	0.034579	-1.17467	-2.08752	0.060308	0.201585	-4.65965	-1.4509	-0.77675	0.117579	0.407195	3	3	0.292083	1.01153	x	FALSE	High - Null
B2HQI0	dmpA		-1.00477	-2.5439	0.534355	0.290737	-1.49693	0.171572	0.380664	-5.21747	-0.73155	0.273229	NA	0.724113	1	3	NA	1.7988	x	FALSE	High - Null
B2HQI3	pncB		-1.02918	-1.91862	-0.13974	-1.12404	-2.65327	0.028288	0.122138	-3.74454	-1.74467	-0.71549	0.187455	0.240763	2	3	1.68422	0.59809	x	FALSE	High - Null
B2HQI5	glgP		-0.8731	-1.67908	-0.06712	-0.89234	-2.31929	0.035693	0.145851	-4.36117	-1.30012	-0.42702	0.286312	0.499817	4	4	0.455586	0.79532	x	FALSE	High - Null
B2HQI6	glgE		0.388113	-0.6545	1.43073	-1.36444	0.853578	0.417379	0.665405	-6.04504	-0.83227	-1.22039	0.360048	0.333645	2	2	3.2349	2.99768	x	FALSE	High - Null
B2HQI9	MMAR_4074		-0.29299	-1.04992	0.463933	0.291551	-0.82875	0.420896	0.667309	-6.41189	0.11053	0.403523	0.215894	0.821447	4	4	0.343536	1.30711	x	FALSE	High - Null
B2HQJ1	gloA_1		-0.78036	-1.99754	0.436823	-0.19323	-1.44393	0.181696	0.395355	-5.49797	-0.70149	0.078869	0.89097	0.168531	3	2	2.21329	1.51419	x	FALSE	High - Null
B2HQJ2	nucS		1.90187	0.095043	3.70869	-1.75827	2.66481	0.042348	0.160617	-3.6217	-0.80733	-2.7092	NA	NA	1	1	NA	NA	x	FALSE	High - Null
B2HQJ9	MMAR_4084		0.357014	-1.9821	2.69613	-1.65359	0.36962	0.723832	0.86216	-6.01763	-0.44717	-0.80419	NA	NA	1	1	NA	NA	x	FALSE	High - Null
B2HQK1	atpC		-0.38563	-1.21275	0.441502	-0.14723	-1.02317	0.327691	0.573877	-6.08923	-0.22535	0.160276	0.268398	0.566154	3	3	0.666738	1.4064	x	FALSE	High - Null
B2HQK2	atpD		-0.89172	-1.65743	-0.12601	0.8052	-2.49333	0.025523	0.11382	-4.04827	0.478424	1.37014	0.408993	0.612785	4	4	0.650799	0.975077	x	FALSE	High - Null
B2HQK3	atpG		-0.73178	-1.56807	0.104522	-0.1964	-1.88648	0.081307	0.240073	-5.02379	-0.33351	0.398264	0.402841	0.262643	3	4	1.00071	0.417923	x	FALSE	High - Null
B2HQK4	atpA		-0.91655	-1.73574	-0.09735	1.19809	-2.39543	0.030843	0.131514	-4.22543	0.839349	1.7559	0.486993	0.756862	4	4	0.774914	1.20434	x	FALSE	High - Null
B2HQL3	prfA		-0.44465	-1.19799	0.308678	0.360731	-1.26373	0.226585	0.45284	-5.96719	0.226354	0.671009	0.233417	0.707401	4	4	0.371419	1.12563	x	FALSE	High - Null
B2HQL5	rho		0.297533	-0.71789	1.31296	-1.13979	0.631718	0.538303	0.754944	-6.5574	-1.0966	-1.39414	0.64307	0.754314	4	4	1.02327	1.20028	x	FALSE	High - Null
B2HQL6	thrB		0.444542	-0.2451	1.13418	-0.58854	1.38972	0.187492	0.404124	-5.73627	-0.38457	-0.82911	0.253242	0.549682	4	3	0.402964	1.36549	x	FALSE	High - Null
B2HQL7	thrC		-0.10733	-1.11084	0.896179	0.40255	-0.22899	0.822125	0.911776	-6.73838	0.339306	0.446637	0.516784	1.118	4	4	0.822319	1.779	x	FALSE	High - Null
B2HQL8	thrA		-0.03039	-0.6573	0.596509	-0.29025	-0.1038	0.918769	0.964427	-6.76033	-0.2744	-0.24401	0.186433	0.360668	4	4	0.296657	0.573903	x	FALSE	High - Null
B2HQM3	MMAR_0733		0.31166	-0.4799	1.10322	-1.88715	0.848856	0.411015	0.660027	-6.31862	-1.69142	-2.00308	0.523445	0.615763	4	3	0.832917	1.52964	x	FALSE	High - Null
B2HQM5	thiC		-0.91606	-1.52498	-0.30715	-0.32684	-3.22095	0.006031	0.043813	-2.66624	-0.73757	0.178492	0.29781	0.43296	4	4	0.473883	0.688936	x	FALSE	High - Null
B2HQN2	xthA		1.20063	-0.04884	2.4501	-0.86163	2.25527	0.057368	0.195449	-4.19025	-0.63108	-1.83171	0.318737	NA	3	1	0.791788	NA	x	FALSE	High - Null
B2HQN4	def		-0.31453	-0.95942	0.33037	-0.84601	-1.06007	0.309537	0.550313	-6.1178	-0.913	-0.59847	0.316897	0.214961	4	3	0.504255	0.533993	x	FALSE	High - Null
B2HQN6	MMAR_0746		0.274356	-0.35764	0.906355	4.14994	0.929426	0.368126	0.619408	-6.3233	4.27658	4.00222	0.316772	0.396182	4	4	0.504056	0.630415	x	FALSE	High - Null
B2HQN7	sodC		0.093724	-0.79342	0.980867	-0.08779	0.226191	0.824261	0.912633	-6.73905	-0.13432	-0.22804	0.453931	0.88538	4	4	0.722305	1.40884	x	FALSE	High - Null
B2HQP2	MMAR_0752		0.518607	-0.6324	1.66962	-2.67145	0.988812	0.343512	0.592835	-6.06642	-2.61507	-3.13368	0.465058	0.790196	4	2	0.740011	7.09962	x	FALSE	High - Null
B2HQP3	pssA		-1.09173	-1.91808	-0.26538	-0.74336	-2.93329	0.014564	0.07632	-3.22814	-1.12479	-0.03306	0.368927	0.231585	4	2	0.587046	2.08071	x	FALSE	High - Null
B2HQP5	MMAR_0755	PGRS	0.971279	-0.68107	2.62363	0.631578	1.27764	0.225024	0.452354	-5.75491	0.836008	-0.13527	1.28341	0.481231	4	2	2.04219	4.32369	x	FALSE	High - Null
B2HQP9	groEL2		0.455215	-0.41508	1.32551	2.81196	1.11987	0.281266	0.515591	-6.13161	2.98454	2.52933	0.412584	0.703528	4	4	0.656513	1.11947	x	FALSE	High - Null
B2HQQ1	PPE10	PPE	0.201868	-0.47323	0.876967	5.96006	0.640203	0.532187	0.751741	-6.55267	6.02201	5.82014	0.135731	0.599382	4	4	0.215979	0.953751	x	FALSE	High - Null
B2HQQ4	MMAR_0764		0.557331	-0.25563	1.37029	-0.22417	1.46778	0.163861	0.37187	-5.70748	0.067983	-0.48935	0.332599	0.586078	4	4	0.529239	0.932581	x	FALSE	High - Null
B2HQR2	mmpS4_2		0.074097	-0.74998	0.898169	-0.88232	0.192509	0.850057	0.927833	-6.74648	-0.91168	-0.98578	0.660758	0.626067	4	4	1.05141	0.996213	x	FALSE	High - Null
B2HQR4	MMAR_0774		-0.40083	-1.30367	0.501998	-1.45948	-0.95718	0.355595	0.606499	-6.22113	-1.67717	-1.27633	0.376831	0.500556	4	3	0.599622	1.24345	x	FALSE	High - Null
B2HQR7	MMAR_0777		0.558475	-0.26916	1.38611	6.48845	1.44472	0.170138	0.379228	-5.73829	6.57491	6.01644	0.585447	0.72456	4	4	0.931577	1.15294	x	FALSE	High - Null
B2HQR8	echA2		0.910501	-0.26352	2.08453	0.837751	1.7219	0.115022	0.296852	-5.22317	1.27793	0.367427	0.560912	0.933389	3	3	1.39338	2.31867	x	FALSE	High - Null
B2HQR9	MMAR_0779		-0.69966	-1.51329	0.113961	-0.78917	-1.84112	0.086489	0.246879	-5.16236	-1.01818	-0.31852	0.451178	0.784562	4	4	0.717925	1.24841	x	FALSE	High - Null
B2HQS1	MMAR_0781		-0.37341	-1.75572	1.00891	-1.32018	-0.65418	0.536246	0.753682	-5.99898	-1.56912	-1.19571	NA	0.14061	1	2	NA	1.26333	x	FALSE	High - Null
B2HQS5	lpd		0.348851	-0.49513	1.19284	0.417661	0.884958	0.390848	0.643447	-6.36355	0.5044	0.155549	0.195739	0.949063	4	4	0.311465	1.51017	x	FALSE	High - Null
B2HQS8	MMAR_0787	PPE	-0.79659	-2.07364	0.480462	-0.67581	-1.3355	0.202627	0.422165	-5.87925	-0.81556	-0.01896	1.09386	1.06698	4	4	1.74057	1.6978	x	FALSE	High - Null
B2HQT2	icl		-0.89316	-1.69635	-0.08997	0.241468	-2.38084	0.031721	0.13421	-4.25159	-0.10525	0.787915	0.14722	0.55193	4	4	0.23426	0.878243	x	FALSE	High - Null
B2HQT4	umaA		0.470499	-0.39352	1.33452	1.75421	1.16588	0.262783	0.496287	-6.0808	2.0649	1.5944	0.374726	0.623022	4	4	0.596272	0.991367	x	FALSE	High - Null
B2HQT6	pcaA		-0.03379	-0.88528	0.817696	-1.39177	-0.08626	0.932653	0.969811	-6.68607	-1.61649	-1.5827	0.693153	0.339582	4	3	1.10296	0.84357	x	FALSE	High - Null
B2HQU0	hbhA		0.355705	-0.82265	1.53406	1.25517	0.646295	0.528347	0.74903	-6.54865	1.44548	1.08977	0.637216	0.619531	4	4	1.01395	0.985812	x	FALSE	High - Null
B2HQU2	MMAR_0802		0.395884	-1.0088	1.80057	2.39742	0.6034	0.555713	0.767668	-6.5762	2.12593	1.73004	0.790371	1.65753	4	4	1.25766	2.6375	x	FALSE	High - Null
B2HQU3	deoC		-0.80751	-1.60001	-0.01501	-1.34736	-2.26231	0.046527	0.168537	-4.34217	-1.85898	-1.05147	0.157125	0.350691	2	4	1.41171	0.558027	x	FALSE	High - Null
B2HQU4	MMAR_0804		-0.25855	-1.26794	0.750844	-2.01661	-0.57688	0.577759	0.773916	-6.33777	-1.75262	-1.49407	0.572396	0.220366	3	2	1.42191	1.97991	x	FALSE	High - Null
B2HQU5	MMAR_0805		-0.2629	-1.38751	0.861704	-0.5995	-0.53605	0.60604	0.789294	-6.27173	-0.70228	-0.43937	0.758528	0.235474	2	2	6.8151	2.11565	x	FALSE	High - Null
B2HQU8	murB		-0.87782	-1.51075	-0.2449	-0.0065	-2.96942	0.009977	0.05982	-3.15379	-0.2793	0.598525	0.506434	0.289348	4	4	0.805849	0.460418	x	FALSE	High - Null
B2HQU9	lprQ		0.070893	-0.86346	1.00524	-0.01225	0.162447	0.873232	0.943311	-6.7521	-0.06244	-0.13334	0.218205	1.12251	4	4	0.347213	1.78616	x	FALSE	High - Null
B2HQV0	MMAR_0810		-1.34661	-2.75495	0.061734	-1.91661	-2.24414	0.058334	0.19725	-4.16075	-3.04535	-1.69874	NA	0.60346	1	2	NA	5.42187	x	FALSE	High - Null
B2HQV6	regX3		-0.1402	-0.87888	0.598473	0.205799	-0.40637	0.690499	0.843465	-6.67932	0.289129	0.429333	0.541637	0.440287	4	4	0.861866	0.700595	x	FALSE	High - Null
B2HQX2	MMAR_0832		0.350107	-0.44034	1.14055	1.13716	0.954912	0.356697	0.607623	-6.22328	1.17226	0.822154	0.257057	0.353155	4	3	0.409035	0.877285	x	FALSE	High - Null
B2HQX5	trpE		0.103138	-1.02751	1.23378	-1.89715	0.20917	0.839377	0.921972	-6.26271	-1.69786	-1.801	NA	0.078825	1	3	NA	0.195812	x	FALSE	High - Null
B2HQX8	trpB		-0.40052	-1.33729	0.536256	-0.70324	-0.92177	0.373106	0.623205	-6.25413	-0.91098	-0.51046	0.545447	0.391513	3	4	1.35497	0.622984	x	FALSE	High - Null
B2HQY3	cut1		0.630897	-0.31133	1.57313	3.90265	1.43357	0.173244	0.382419	-5.75306	3.99148	3.36058	0.761445	0.75134	4	4	1.21163	1.19555	x	FALSE	High - Null
B2HQY4	pykA		-0.41259	-1.1114	0.286223	-0.29551	-1.26408	0.226462	0.45284	-5.96677	-0.52934	-0.11675	0.110069	0.390249	4	4	0.175145	0.620973	x	FALSE	High - Null
B2HQZ0	cydA		0.504129	-0.91626	1.92452	-2.09817	0.859521	0.421701	0.667709	-5.84092	-1.57496	-2.07908	NA	0.30954	1	2	NA	2.78111	x	FALSE	High - Null
B2HQZ3	MMAR_2429		-0.28554	-1.02054	0.449462	2.36063	-0.83176	0.41925	0.666238	-6.40938	2.2416	2.52714	0.315157	0.736527	4	4	0.501485	1.17198	x	FALSE	High - Null
B2HQZ6	polA		-0.4806	-2.09735	1.13614	-1.10958	-0.68164	0.514104	0.738352	-6.04181	-1.68481	-1.2042	NA	0.926216	1	3	NA	2.30085	x	FALSE	High - Null
B2HQZ7	rpsA		0.623001	-0.12254	1.36855	2.15608	1.78909	0.094843	0.262539	-5.24315	2.41657	1.79357	0.321486	0.472573	4	4	0.511556	0.751968	x	FALSE	High - Null
B2HQZ8	coaE		0.444734	-0.38928	1.27875	-2.31968	1.20097	0.259554	0.492221	-5.7895	-2.22386	-2.66859	0.065273	0.129877	3	2	0.162146	1.1669	x	FALSE	High - Null
B2HR05	MMAR_2441		-0.39562	-1.43317	0.641925	-1.21029	-0.83681	0.42009	0.666802	-6.2611	-1.25185	-0.85623	0.783574	0.500025	3	3	1.94651	1.24213	x	FALSE	High - Null
B2HR06	MMAR_2442		-0.19656	-1.34808	0.954955	-0.71465	-0.36801	0.71867	0.859524	-6.61868	-0.80964	-0.61308	0.203306	1.52884	4	3	0.323505	3.79785	x	FALSE	High - Null
B2HR12	infC		0.777211	-0.68861	2.24303	-1.35814	1.15246	0.271095	0.505038	-5.89852	-0.73306	-1.51027	0.841138	0.752186	4	2	1.33844	6.75813	x	FALSE	High - Null
B2HR14	rplT		1.31967	0.272141	2.36719	0.651773	2.69722	0.017123	0.086791	-3.67103	1.26534	-0.05432	0.616891	1.17484	4	4	0.981611	1.86944	x	FALSE	High - Null
B2HR21	pheT		0.36373	-0.44662	1.17409	-0.55343	0.967696	0.350505	0.601691	-6.21112	-0.46556	-0.82929	0.569021	0.486506	4	3	0.90544	1.20855	x	FALSE	High - Null
B2HR23	MMAR_2459	PGRS	0.567883	-0.27876	1.41452	3.29915	1.43608	0.172541	0.382096	-5.74975	3.41085	2.84297	0.305608	0.776043	4	4	0.48629	1.23486	x	FALSE	High - Null
B2HR24	MMAR_2460	PGRS	0.231277	-0.77972	1.24227	1.73966	0.489779	0.631734	0.80819	-6.64041	1.79433	1.56306	0.586768	1.10891	4	4	0.933679	1.76452	x	FALSE	High - Null
B2HR26	argC		-0.52111	-1.2786	0.236392	-0.51132	-1.48313	0.1614	0.369311	-5.61359	-0.61452	-0.09341	0.494443	0.464878	4	3	0.78677	1.15482	x	FALSE	High - Null
B2HR29	argD		-0.68244	-1.77043	0.405554	-1.45392	-1.39265	0.193144	0.410507	-5.61236	-1.91184	-1.2294	0.788855	0.660845	2	4	7.08758	1.05155	x	FALSE	High - Null
B2HR30	argF		-1.10642	-1.88615	-0.32669	-1.55244	-3.03805	0.008699	0.056075	-3.02149	-2.01954	-0.91312	0.525293	0.361678	4	4	0.835858	0.57551	x	FALSE	High - Null
B2HR32	argG		0.454581	-0.51613	1.42529	-1.62241	1.02772	0.325635	0.571736	-6.02807	-1.34311	-1.79769	0.10291	0.683491	2	4	0.924609	1.08759	x	FALSE	High - Null
B2HR42	MMAR_2478		0.002725	-0.79607	0.801516	-1.31326	0.007487	0.994157	0.995607	-6.5665	-1.40191	-1.40464	0.393276	0.11716	4	2	0.62579	1.05264	x	FALSE	High - Null
B2HR57	MMAR_2492	PGRS	-0.47985	-1.75844	0.798731	1.2708	-0.83327	0.423653	0.669362	-6.06705	0.146524	0.626379	0.724107	0.763718	2	2	6.50585	6.86173	x	FALSE	High - Null
B2HR68	MMAR_2503		0.074947	-0.60278	0.752677	-0.37275	0.238415	0.815201	0.90833	-6.65999	-0.24365	-0.3186	0.423798	0.269236	4	3	0.674357	0.668818	x	FALSE	High - Null
B2HR70	MMAR_2505		-0.40388	-1.20739	0.399625	-0.26323	-1.09252	0.295592	0.53664	-6.08385	-0.23336	0.170525	0.359233	0.354883	4	3	0.571621	0.881578	x	FALSE	High - Null
B2HR75	MMAR_2510		1.35979	0.03773	2.68185	0.521447	2.21746	0.044636	0.163526	-4.48098	1.1679	-0.19189	1.30752	0.896191	4	3	2.08055	2.22626	x	FALSE	High - Null
B2HR81	argS		-0.33634	-0.92846	0.255791	-0.39263	-1.21612	0.243676	0.474564	-6.02339	-0.45142	-0.11509	0.253869	0.387563	4	4	0.403962	0.616699	x	FALSE	High - Null
B2HR99	MMAR_4123		0.27805	-0.95888	1.51498	-1.22301	0.481278	0.637616	0.811902	-6.6447	-0.90443	-1.18248	0.536458	0.721	4	4	0.853624	1.14727	x	FALSE	High - Null
B2HRA0	MMAR_4124		0.404338	-0.59645	1.40513	8.17454	0.865003	0.401346	0.654452	-6.38104	8.2454	7.84106	0.617145	1.06894	4	4	0.982016	1.70092	x	FALSE	High - Null
B2HRB1	MMAR_4135		-0.7465	-1.72998	0.236982	2.35893	-1.6251	0.126018	0.315634	-5.48795	2.03232	2.77881	0.332961	1.08382	4	4	0.529815	1.7246	x	FALSE	High - Null
B2HRB5	oppA		-0.06021	-0.6322	0.511782	-0.42986	-0.22536	0.824893	0.912633	-6.73925	-0.46954	-0.40933	0.374695	0.165601	4	4	0.596223	0.263507	x	FALSE	High - Null
B2HRC1	lprC		-0.0352	-0.87785	0.80744	-1.77152	-0.09409	0.927037	0.96642	-6.51013	-1.56047	-1.52527	0.317455	0.190201	2	3	2.85222	0.472485	x	FALSE	High - Null
B2HRC7	MMAR_4151		-0.09519	-0.97508	0.784689	-1.30599	-0.23515	0.817969	0.90833	-6.66065	-1.27537	-1.18017	0.561022	0.614139	4	3	0.892711	1.52561	x	FALSE	High - Null
B2HRC8	lprA		0.110666	-0.5713	0.792628	-0.06403	0.347433	0.733338	0.8665	-6.70255	0.002436	-0.10823	0.168058	0.579306	4	4	0.267418	0.921805	x	FALSE	High - Null
B2HRC9	MMAR_4153		0.210933	-1.07578	1.49765	2.75767	0.350978	0.730733	0.864865	-6.70125	2.78764	2.57671	0.825375	1.25277	4	4	1.31336	1.99344	x	FALSE	High - Null
B2HRD8	gdpD		0.528174	-0.13896	1.19531	2.25349	1.69503	0.111773	0.290883	-5.38545	2.39124	1.86306	0.289859	0.586298	4	4	0.461231	0.932931	x	FALSE	High - Null
B2HRF4	MMAR_4178		-0.57074	-2.3087	1.16722	-1.20887	-0.75302	0.472331	0.700394	-6.02029	-1.39391	-0.82317	0.905212	NA	4	1	1.4404	NA	x	FALSE	High - Null
B2HRF6	MMAR_4180		-0.95171	-1.66582	-0.2376	-0.09764	-2.87324	0.012836	0.070217	-3.37217	-0.55347	0.398234	0.204502	0.67998	4	4	0.325408	1.082	x	FALSE	High - Null
B2HRF9	MMAR_4183		0.294656	-1.04151	1.63082	0.210454	0.496661	0.630994	0.80819	-6.15612	0.341449	0.046793	NA	0.571461	1	3	NA	1.41959	x	FALSE	High - Null
B2HRG4	MMAR_4187	PPE	0.357405	-0.60846	1.32327	4.54563	0.792247	0.44119	0.679891	-6.44174	4.41896	4.06156	0.570244	1.03209	4	4	0.907386	1.64228	x	FALSE	High - Null
B2HRG7	lprE		0.298476	-0.60148	1.19843	-0.41251	0.760495	0.468088	0.697812	-6.20858	-0.22963	-0.52811	0.089463	0.412994	3	2	0.222238	3.71061	x	FALSE	High - Null
B2HRH1	kgd		0.862472	-0.0278	1.75275	-0.48856	2.0886	0.056556	0.193645	-4.76855	-0.10642	-0.9689	0.692539	0.537008	4	4	1.10198	0.854499	x	FALSE	High - Null
B2HRH5	mdh		-0.71506	-1.4775	0.047375	3.26187	-2.00797	0.063967	0.208121	-4.8941	2.96299	3.67805	0.249906	0.79585	4	4	0.397656	1.26637	x	FALSE	High - Null
B2HRI8	MMAR_0839		-0.41655	-1.21502	0.381924	-0.04791	-1.12471	0.280648	0.51516	-6.05067	-0.15084	0.265703	0.472026	0.650699	4	3	0.751099	1.61643	x	FALSE	High - Null
B2HRJ2	hemC		0.182594	-0.74436	1.10955	-1.29085	0.428149	0.675963	0.836042	-6.52766	-1.33291	-1.5155	0.577105	0.627047	3	3	1.43361	1.55767	x	FALSE	High - Null
B2HRK1	MMAR_0855		0.005385	-1.00245	1.01322	3.57881	0.011439	0.991031	0.995381	-6.76595	3.40648	3.4011	0.633467	1.0685	4	4	1.00799	1.70023	x	FALSE	High - Null
B2HRL5	hemL		-0.95912	-1.57054	-0.34769	-1.14905	-3.35851	0.004577	0.037853	-2.39713	-1.55267	-0.59355	0.32644	0.405751	4	4	0.519439	0.64564	x	FALSE	High - Null
B2HRL7	MMAR_0872		0.179604	-0.32503	0.684241	-0.30156	0.761996	0.458473	0.691644	-6.46555	-0.20944	-0.38904	0.0146	0.104282	4	4	0.023232	0.165936	x	FALSE	High - Null
B2HRM6	pnp		0.052466	-1.44701	1.55195	-1.1063	0.082121	0.936767	0.970504	-6.22587	-1.26277	-1.31524	NA	0.463281	1	2	NA	4.16242	x	FALSE	High - Null
B2HRN7	MMAR_0892		-0.5246	-1.37962	0.330421	-0.75921	-1.33357	0.206574	0.426771	-5.74287	-1.07335	-0.54875	0.318292	0.409482	3	3	0.790681	1.01721	x	FALSE	High - Null
B2HRP0	menB		0.495541	-0.93078	1.92187	-1.30585	0.841361	0.431065	0.671711	-5.8563	-0.97549	-1.47103	NA	0.32842	1	2	NA	2.95074	x	FALSE	High - Null
B2HRP1	MMAR_0896		0.156988	-0.51785	0.831822	5.46657	0.498065	0.626027	0.803304	-6.63616	5.48139	5.3244	0.449294	0.439722	4	4	0.714928	0.699695	x	FALSE	High - Null
B2HRP3	MMAR_0898		-0.28574	-1.50322	0.931743	-1.17114	-0.51507	0.616459	0.79474	-6.54947	-1.39284	-1.1071	0.26492	1.21237	3	4	0.658098	1.92915	x	FALSE	High - Null
B2HRP5	bpoC		-0.31718	-1.05886	0.424503	0.217622	-0.92198	0.373	0.623205	-6.25394	0.197373	0.514553	0.270854	0.564114	4	3	0.430989	1.40134	x	FALSE	High - Null
B2HRQ3	MMAR_0908		-0.7966	-1.88305	0.289841	5.05142	-1.56983	0.13836	0.333279	-5.56687	4.03089	4.82749	0.643992	1.19464	4	4	1.02473	1.90095	x	FALSE	High - Null
B2HRQ6	grcC1		-0.49062	-1.08682	0.105575	-1.31117	-1.76187	0.099492	0.270961	-5.28484	-1.49433	-1.00371	0.218592	0.43904	4	4	0.347828	0.69861	x	FALSE	High - Null
B2HRS1	MMAR_0926	PPE	1.26702	0.047339	2.48669	1.67422	2.2241	0.04277	0.160638	-4.5281	2.22108	0.954068	0.062814	1.44044	4	4	0.099951	2.29207	x	FALSE	High - Null
B2HRS7	MMAR_0932	PPE	-0.56163	-1.22791	0.104639	-0.05958	-1.80476	0.092255	0.257452	-5.21898	-0.27787	0.28376	0.127927	0.512479	4	4	0.20356	0.815468	x	FALSE	High - Null
B2HRU8	cmk		0.721338	-0.04889	1.49157	0.073491	2.01907	0.064156	0.208242	-4.81174	0.283004	-0.43833	0.402777	0.679568	4	3	0.640908	1.68814	x	FALSE	High - Null
B2HRV2	MMAR_2533		0.738821	-0.13511	1.61275	-0.19898	1.82262	0.090968	0.254895	-5.12301	-0.04471	-0.78353	0.744822	0.319848	4	3	1.18518	0.794546	x	FALSE	High - Null
B2HRV3	MMAR_2534	PPE	-0.68289	-1.50491	0.139137	1.72703	-1.77861	0.096609	0.265289	-5.25925	1.50405	2.18693	0.453315	0.786746	4	4	0.721325	1.25189	x	FALSE	High - Null
B2HRV6	MMAR_2537		-0.11887	-0.91632	0.678572	-0.05825	-0.31915	0.754235	0.876112	-6.71243	-0.10827	0.010601	0.129538	0.517542	4	4	0.206124	0.823525	x	FALSE	High - Null
B2HRW8	MMAR_2551	PGRS	-0.08237	-0.99881	0.834079	1.22213	-0.19243	0.850119	0.927833	-6.74649	1.07484	1.15721	0.416871	0.943827	4	4	0.663336	1.50184	x	FALSE	High - Null
B2HRY8	MMAR_2572		0.122614	-0.70038	0.945605	-1.29948	0.323826	0.751523	0.876112	-6.56886	-1.18124	-1.30386	0.504234	0.545939	3	3	1.25259	1.35619	x	FALSE	High - Null
B2HRY9	MMAR_2573		-0.17475	-1.10201	0.752507	-1.23532	-0.4136	0.68693	0.842855	-6.42451	-1.26932	-1.09456	0.324315	0.805974	3	2	0.805643	7.24139	x	FALSE	High - Null
B2HRZ1	MMAR_2575	PGRS	-0.31829	-0.91329	0.276707	2.44358	-1.14532	0.270923	0.505038	-6.10371	2.19524	2.51353	0.394184	0.245402	4	4	0.627235	0.390489	x	FALSE	High - Null
B2HS10	MMAR_2594		0.603104	-0.07052	1.27672	2.88263	1.91688	0.075501	0.229482	-5.04224	3.05638	2.45328	0.320749	0.524219	4	4	0.510383	0.83415	x	FALSE	High - Null
B2HS12	MMAR_2596	PGRS	-0.32483	-1.93806	1.2884	-1.22774	-0.47258	0.650373	0.81549	-6.16553	-1.3476	-1.02277	NA	0.785415	1	3	NA	1.95108	x	FALSE	High - Null
B2HS21	MMAR_2605		0.474564	-0.70581	1.65494	0.474492	0.873859	0.398977	0.651362	-6.23088	0.813503	0.338939	0.19589	1.28927	3	3	0.486618	3.20274	x	FALSE	High - Null
B2HS22	pknF_3		0.218241	-0.57059	1.00707	0.224027	0.592337	0.562895	0.770487	-6.58301	0.403385	0.185145	0.48899	0.717263	4	4	0.778092	1.14133	x	FALSE	High - Null
B2HS26	MMAR_2610		-1.19069	-2.05654	-0.32484	-0.7731	-2.94425	0.010491	0.061525	-3.20213	-1.46044	-0.26975	0.7751	0.647048	4	4	1.23336	1.0296	x	FALSE	High - Null
B2HS27	MMAR_2611		-0.61671	-1.86308	0.629666	-1.25113	-1.16131	0.28223	0.516669	-5.55499	-1.44978	-0.83307	NA	0.115142	1	2	NA	1.03451	x	FALSE	High - Null
B2HS28	MMAR_2612		0.903426	0.313356	1.4935	1.08624	3.27798	0.005379	0.041233	-2.55483	1.40346	0.500034	0.164134	0.429476	4	4	0.261173	0.683392	x	FALSE	High - Null
B2HS29	MMAR_2613		0.564953	-0.85826	1.98816	-1.7988	0.961311	0.371995	0.623205	-5.75012	-1.56073	-2.12568	0.318649	NA	2	1	2.86295	NA	x	FALSE	High - Null
B2HS36	lpqY		0.689582	-0.34034	1.7195	0.203637	1.45529	0.170695	0.379846	-5.53223	-0.10313	-0.79271	0.637937	0.47956	4	2	1.0151	4.30867	x	FALSE	High - Null
B2HS42	mrp		0.167845	-1.0044	1.34009	-1.13238	0.311212	0.760864	0.879349	-6.51538	-0.91819	-1.08603	0.548975	0.202953	4	2	0.873541	1.82346	x	FALSE	High - Null
B2HS44	htrA		-0.04349	-0.73736	0.650384	2.07083	-0.13418	0.895135	0.950645	-6.75652	2.02467	2.06816	0.304525	0.560288	4	4	0.484567	0.891544	x	FALSE	High - Null
B2HS48	MMAR_4218	PPE	0.782638	-0.38562	1.95089	3.11038	1.4343	0.173038	0.382419	-5.75209	3.34862	2.56598	0.177506	1.41184	4	4	0.282451	2.24656	x	FALSE	High - Null
B2HS53	MMAR_4223	PGRS	0.750213	-0.78896	2.28938	-3.25984	1.05941	0.309826	0.550313	-6.11848	-3.16677	-3.91698	1.09258	1.44079	4	3	1.73854	3.57911	x	FALSE	High - Null
B2HS54	MMAR_4224	PGRS	-0.08705	-1.25331	1.07922	0.876337	-0.1598	0.875282	0.944039	-6.75255	0.499804	0.586849	0.676541	1.25483	4	4	1.07653	1.99672	x	FALSE	High - Null
B2HS55	glgC		-0.64254	-1.53685	0.251775	-0.82347	-1.56162	0.143792	0.34216	-5.50719	-1.16387	-0.52134	0.417236	0.262502	4	3	0.663916	0.65209	x	FALSE	High - Null
B2HS57	MMAR_4227		-0.4427	-1.09883	0.21343	-0.67476	-1.45463	0.169016	0.377946	-5.65162	-0.93729	-0.49459	0.386188	0.11257	4	3	0.614511	0.279639	x	FALSE	High - Null
B2HS63	MMAR_4233		-0.89078	-2.10073	0.319175	-2.29531	-1.63457	0.132385	0.323425	-5.24334	-2.91311	-2.02234	0.134026	0.791127	2	3	1.20417	1.96527	x	FALSE	High - Null
B2HS65	dapE		0.032055	-0.68014	0.744253	-0.73012	0.097827	0.92365	0.96642	-6.68493	-0.71715	-0.74921	0.324925	0.224031	4	3	0.517029	0.556524	x	FALSE	High - Null
B2HS69	MMAR_4239		-0.59812	-2.20056	1.00433	-1.0247	-0.85588	0.416177	0.664432	-5.71917	-1.48302	-0.8849	NA	NA	1	1	NA	NA	x	FALSE	High - Null
B2HS83	rocA		0.373007	-1.00328	1.74929	-0.55349	0.656343	0.534941	0.753306	-5.99751	-0.20699	-0.58	NA	0.089001	1	2	NA	0.799645	x	FALSE	High - Null
B2HSA5	fdxC		0.127066	-1.67976	1.93389	-3.40373	0.178039	0.865337	0.939958	-6.07417	-3.34019	-3.46726	NA	NA	1	1	NA	NA	x	FALSE	High - Null
B2HSA8	MMAR_4277		0.296047	-0.67911	1.2712	3.69239	0.649985	0.526029	0.746885	-6.5462	3.61105	3.315	0.465667	1.11364	4	4	0.740979	1.77205	x	FALSE	High - Null
B2HSA9	MMAR_4278	PGRS	-0.00791	-0.87288	0.85707	0.203355	-0.01957	0.984658	0.993575	-6.76582	0.350476	0.358382	0.380267	0.931384	4	4	0.60509	1.48204	x	FALSE	High - Null
B2HSB6	lpqW		0.946149	0.347139	1.54516	0.908952	3.38176	0.004368	0.036792	-2.35152	1.2398	0.293653	0.211872	0.329478	4	4	0.337136	0.524273	x	FALSE	High - Null
B2HSB7	typA		0.189915	-0.54014	0.919966	-0.88118	0.565419	0.581982	0.777296	-6.52198	-0.83169	-1.02161	0.342966	0.565025	4	3	0.545735	1.4036	x	FALSE	High - Null
B2HSB8	mutT2		-1.41308	-2.46537	-0.36079	-2.84526	-2.91875	0.012611	0.069817	-3.26105	-3.52777	-2.11469	0.850524	0.699561	4	3	1.35337	1.73781	x	FALSE	High - Null
B2HSB9	MMAR_4291		-0.77387	-1.72394	0.176208	-0.29914	-1.77041	0.101481	0.272137	-5.14415	-0.73265	0.041214	0.524301	0.747337	3	3	1.30244	1.85649	x	FALSE	High - Null
B2HSC2	MMAR_4294		0.355181	-0.70373	1.41409	0.578218	0.718137	0.484266	0.712287	-6.49855	0.573727	0.218546	0.634403	1.16194	4	4	1.00948	1.84891	x	FALSE	High - Null
B2HSC5	MMAR_4297		0.162274	-1.68404	2.00859	-2.63496	0.201536	0.84515	0.925203	-6.49271	-2.482	-2.64428	1.42311	1.02015	3	2	3.53519	9.16571	x	FALSE	High - Null
B2HSD0	cobB		1.01361	-0.33708	2.3643	-1.45122	1.72077	0.122374	0.30886	-4.87375	-0.66646	-1.68007	NA	0.675615	1	2	NA	6.07016	x	FALSE	High - Null
B2HSD5	MMAR_4307		0.560889	-0.69291	1.81469	-1.04221	0.993237	0.343422	0.592835	-6.00971	-0.54651	-1.1074	1.1768	0.491555	2	3	10.5731	1.22109	x	FALSE	High - Null
B2HSD6	mcr		-0.2403	-1.10024	0.619649	-0.57247	-0.61324	0.551893	0.766749	-6.4265	-0.67028	-0.42998	0.618858	0.461394	3	3	1.53733	1.14617	x	FALSE	High - Null
B2HSE8	lppF		-0.09888	-0.83752	0.639759	-0.73332	-0.28862	0.777335	0.887183	-6.64606	-0.89253	-0.79365	0.214749	0.278013	3	4	0.533467	0.44238	x	FALSE	High - Null
B2HSE9	lpqN		-0.23847	-1.11775	0.640807	3.67634	-0.58066	0.570526	0.772975	-6.59007	3.54952	3.78799	0.356986	0.902222	4	4	0.568045	1.43564	x	FALSE	High - Null
B2HSF3	MMAR_0954		-0.46002	-1.27824	0.358192	-0.8371	-1.22202	0.24466	0.475132	-6.01449	-0.99371	-0.53369	0.29557	0.758643	4	4	0.470318	1.20717	x	FALSE	High - Null
B2HSF4	MMAR_0955		0.45703	-0.92276	1.83682	-2.50512	0.802145	0.451799	0.689244	-5.88862	-2.09195	-2.54898	NA	0.12168	1	2	NA	1.09326	x	FALSE	High - Null
B2HSF9	cynS		0.350374	-0.97928	1.68003	-0.81025	0.618455	0.555153	0.767668	-6.02581	-0.48122	-0.83159	NA	0.18205	1	2	NA	1.63566	x	FALSE	High - Null
B2HSG1	echA3		-0.61463	-1.65407	0.424806	2.391	-1.266	0.225793	0.45284	-5.96446	2.09365	2.70828	0.359291	1.22522	4	4	0.571712	1.94959	x	FALSE	High - Null
B2HSG5	rpmG2		0.55391	-0.70279	1.81061	-0.38846	0.95026	0.358969	0.608394	-6.22766	-0.00872	-0.56263	1.10691	0.836705	4	3	1.76134	2.07849	x	FALSE	High - Null
B2HSG6	MMAR_0968		0.515765	-0.25663	1.28816	-1.08585	1.46543	0.170142	0.379228	-5.63768	-0.96887	-1.48463	0.384093	0.543924	4	3	0.611178	1.35118	x	FALSE	High - Null
B2HSG8	MMAR_0970		-0.30036	-0.97691	0.376196	0.095617	-0.95051	0.357679	0.607789	-6.30361	-0.08474	0.215616	0.129305	0.324051	4	4	0.205753	0.515638	x	FALSE	High - Null
B2HSH0	nusG		0.935027	0.190666	1.67939	2.50022	2.68942	0.017389	0.087453	-3.68566	2.82576	1.89073	0.273659	0.724864	4	4	0.435452	1.15342	x	FALSE	High - Null
B2HSH1	rplK		0.706166	-0.37288	1.78521	-0.20206	1.41091	0.181284	0.395355	-5.70894	0.179334	-0.52683	0.878706	0.373154	4	3	1.39822	0.926965	x	FALSE	High - Null
B2HSH2	rplA		0.760821	-0.30707	1.82872	0.499201	1.52536	0.149026	0.352781	-5.62897	0.857436	0.096615	0.848555	0.807072	4	4	1.35024	1.28423	x	FALSE	High - Null
B2HSH4	MMAR_0976		-0.66976	-1.91582	0.576299	-0.88461	-1.21056	0.256027	0.488908	-5.69306	-0.75646	-0.0867	0.300593	0.11688	2	2	2.70072	1.05012	x	FALSE	High - Null
B2HSH5	mmaA4		0.72689	-0.31217	1.76595	1.64402	1.49777	0.155986	0.36116	-5.66685	2.04354	1.31665	0.447937	1.07134	4	4	0.712768	1.70474	x	FALSE	High - Null
B2HSH6	mmaA3		-0.31835	-1.61618	0.97948	-1.08582	-0.52883	0.605654	0.789294	-6.5435	-1.04715	-0.7288	1.17395	0.266468	4	3	1.86802	0.661943	x	FALSE	High - Null
B2HSH7	mmaA5_1		0.312823	-0.65839	1.28404	1.08767	0.689607	0.501503	0.729411	-6.51904	1.23886	0.926037	0.327094	0.993652	4	4	0.520479	1.58112	x	FALSE	High - Null
B2HSI2	amiD		-0.3786	-1.21921	0.462012	-1.3858	-0.98842	0.343698	0.592835	-6.01632	-1.54627	-1.16767	0.091235	0.528089	2	3	0.819716	1.31185	x	FALSE	High - Null
B2HSI7	MMAR_0989	PGRS	0.010257	-0.89916	0.919671	-1.14223	0.024514	0.980837	0.992402	-6.56621	-1.48937	-1.49963	0.554125	0.009994	4	2	0.881736	0.089793	x	FALSE	High - Null
B2HSI8	rplJ		0.018174	-0.91855	0.954897	0.644269	0.04154	0.967441	0.987581	-6.76511	0.615259	0.597084	0.246144	0.512537	4	4	0.391671	0.81556	x	FALSE	High - Null
B2HSI9	rplL		-0.23863	-1.14779	0.670533	3.82753	-0.56195	0.582868	0.777724	-6.6011	3.72178	3.96041	0.12945	0.996278	4	4	0.205983	1.5853	x	FALSE	High - Null
B2HSJ3	rpoB		0.586719	-0.24316	1.4166	1.38201	1.51367	0.151941	0.355998	-5.64508	1.61733	1.03061	0.304122	0.756471	4	4	0.483927	1.20371	x	FALSE	High - Null
B2HSJ4	rpoC		0.328975	-0.44407	1.10202	0.512769	0.911123	0.377367	0.628792	-6.34008	0.666708	0.337733	0.177537	0.63826	4	4	0.282501	1.01561	x	FALSE	High - Null
B2HSJ8	nfo		0.319475	-1.06425	1.7032	-2.39492	0.559123	0.595474	0.786196	-6.05958	-2.18194	-2.50141	NA	0.150196	1	2	NA	1.34946	x	FALSE	High - Null
B2HSK4	mmpL5		1.52304	0.047413	2.99867	0.538344	2.20979	0.043941	0.162651	-4.5529	1.14356	-0.37948	0.315908	1.94713	4	4	0.50268	3.09832	x	FALSE	High - Null
B2HSK5	mmpS5		0.861081	0.080807	1.64135	1.6342	2.36273	0.032844	0.137458	-4.28396	2.01445	1.15337	0.339914	0.783999	4	4	0.540879	1.24752	x	FALSE	High - Null
B2HSK7	MMAR_1008		0.459472	-0.28107	1.20002	2.4216	1.32839	0.204907	0.42498	-5.88813	2.5952	2.13572	0.363817	0.69375	4	4	0.578915	1.10391	x	FALSE	High - Null
B2HSK8	MMAR_1009		0.851418	-0.02492	1.72776	4.80962	2.08011	0.056002	0.192233	-4.7741	5.04955	4.19814	0.401786	0.905764	4	4	0.639331	1.44127	x	FALSE	High - Null
B2HSL0	rpsL		-0.2064	-1.23799	0.825193	0.284726	-0.43135	0.67314	0.833382	-6.66798	0.103046	0.309442	1.01386	0.522303	4	4	1.61328	0.831101	x	FALSE	High - Null
B2HSL1	rpsG		0.227212	-0.66464	1.11907	0.84845	0.545449	0.59387	0.786196	-6.61055	0.984307	0.757095	0.594819	0.542201	4	4	0.94649	0.862763	x	FALSE	High - Null
B2HSL2	fusA		0.002234	-0.80408	0.808543	0.4791	0.005932	0.995349	0.996075	-6.766	0.539633	0.537399	0.350064	0.563182	4	4	0.55703	0.896149	x	FALSE	High - Null
B2HSL3	tuf		0.605681	-0.4217	1.63306	3.18322	1.26221	0.227115	0.45324	-5.96901	3.53333	2.92765	0.767859	0.526824	4	4	1.22184	0.838295	x	FALSE	High - Null
B2HSL6	MMAR_1017		-0.5505	-1.1652	0.064214	1.31048	-1.91735	0.075436	0.229482	-5.04148	1.18235	1.73285	0.294869	0.345928	4	4	0.469202	0.550448	x	FALSE	High - Null
B2HSM6	MMAR_1027	PPE	0.130765	-1.43048	1.69201	-1.32862	0.202835	0.845688	0.925203	-6.20669	-1.26997	-1.40073	NA	0.628565	1	2	NA	5.64743	x	FALSE	High - Null
B2HSM7	MMAR_1028	PPE	-0.27634	-1.12847	0.575798	-0.22304	-0.73036	0.483223	0.711872	-6.23398	-0.38383	-0.10749	0.410243	0.118713	2	3	3.68589	0.294899	x	FALSE	High - Null
B2HSN0	rpsJ		0.399231	-0.6611	1.45956	0.742016	0.806125	0.433401	0.672015	-6.43054	0.9656	0.566369	0.863039	0.676727	4	4	1.37329	1.07682	x	FALSE	High - Null
B2HSN1	rplC		0.389723	-0.58765	1.3671	-0.90644	0.853712	0.407369	0.654938	-6.39078	-0.75523	-1.14495	0.85044	0.567405	4	4	1.35324	0.902867	x	FALSE	High - Null
B2HSN2	rplD		1.00468	-0.53189	2.54126	0.745185	1.40965	0.181651	0.395355	-5.71058	1.21885	0.214169	1.49601	0.591635	4	3	2.38048	1.4697	x	FALSE	High - Null
B2HSN3	rplW		0.807247	-0.41803	2.03252	-0.43664	1.42039	0.178564	0.391531	-5.69663	-0.18928	-0.99653	0.830829	0.895655	4	3	1.32203	2.22493	x	FALSE	High - Null
B2HSN4	rplB		1.08411	-0.14584	2.31406	-0.05112	1.88714	0.079654	0.235701	-5.08973	0.589836	-0.49428	1.10749	0.511919	4	4	1.76226	0.814577	x	FALSE	High - Null
B2HSN5	rpsS		0.955729	-0.35252	2.26398	0.871546	1.56409	0.1397	0.335915	-5.57496	1.43232	0.476589	1.29906	0.787608	4	4	2.06709	1.25326	x	FALSE	High - Null
B2HSN6	rplV		0.737243	-0.70581	2.1803	-0.78221	1.10145	0.290282	0.529293	-6.07572	-0.51791	-1.25516	1.21015	0.95039	4	3	1.92563	2.3609	x	FALSE	High - Null
B2HSN7	rpsC		0.500117	-0.43489	1.43512	1.27847	1.14518	0.270979	0.505038	-6.10387	1.57188	1.07177	0.772814	0.402213	4	4	1.22972	0.64001	x	FALSE	High - Null
B2HSN8	rplP		1.43066	-0.02022	2.88154	-0.01757	2.16401	0.052761	0.186222	-4.53634	0.66262	-0.76804	0.768073	0.933667	3	3	1.908	2.31936	x	FALSE	High - Null
B2HSP0	rpsQ		0.90168	-0.26637	2.06973	1.78378	1.65276	0.120206	0.305877	-5.44776	2.22178	1.3201	1.04188	0.77531	4	4	1.65786	1.23369	x	FALSE	High - Null
B2HSP1	atsA		-0.9058	-1.66733	-0.14427	-0.93711	-2.54662	0.023007	0.107082	-3.95068	-1.37136	-0.46555	0.563358	0.634778	4	4	0.896429	1.01007	x	FALSE	High - Null
B2HSP8	MMAR_2626		0.547732	-0.23127	1.32674	-0.52278	1.51587	0.153009	0.357052	-5.56925	-0.34297	-0.8907	0.292975	0.579658	4	3	0.466189	1.43995	x	FALSE	High - Null
B2HSQ4	MMAR_2632		-0.30026	-1.00199	0.401465	0.521334	-0.9225	0.372736	0.623205	-6.25346	0.43887	0.739134	0.41947	0.413933	4	3	0.66747	1.02827	x	FALSE	High - Null
B2HSS0	MMAR_2648		0.080351	-0.75457	0.915267	-1.43073	0.207483	0.838783	0.921972	-6.66727	-1.41697	-1.49732	0.671522	0.442926	4	3	1.06854	1.10029	x	FALSE	High - Null
B2HSS6	MMAR_2656	PGRS	-0.00727	-0.73305	0.718501	-0.64319	-0.02145	0.983182	0.99331	-6.76578	-0.568	-0.56073	0.463101	0.485166	4	4	0.736897	0.772007	x	FALSE	High - Null
B2HST0	MMAR_2661		0.245173	-0.56457	1.05492	-0.69514	0.6581	0.522631	0.745918	-6.53891	-0.59379	-0.83896	0.414601	0.688671	4	4	0.659722	1.09583	x	FALSE	High - Null
B2HST3	eccB5		0.703123	-0.10325	1.5095	1.84111	1.86685	0.082605	0.241312	-5.12189	2.07268	1.36956	0.286423	0.873471	4	4	0.455763	1.38989	x	FALSE	High - Null
B2HST5	cyp143A4		0.208455	-0.52597	0.942883	-0.74246	0.622899	0.545751	0.763051	-6.48557	-0.65795	-0.8664	0.465168	0.359995	3	4	1.15554	0.572832	x	FALSE	High - Null
B2HSU0	MMAR_2671	PPE	1.63113	0.392207	2.87005	0.222246	2.83843	0.01373	0.073784	-3.37017	1.27596	-0.35517	0.733077	0.784154	4	3	1.16649	1.94795	x	FALSE	High - Null
B2HSU5	espG5		0.897964	0.1476	1.64833	1.81102	2.56215	0.022321	0.105314	-3.92211	2.18485	1.28689	0.187269	0.729312	4	4	0.297986	1.1605	x	FALSE	High - Null
B2HSU7	mycP5		-0.24062	-0.82729	0.346054	-0.09938	-0.87812	0.394426	0.64856	-6.36958	-0.18157	0.059052	0.126022	0.431689	4	4	0.200529	0.686913	x	FALSE	High - Null
B2HSV5	MMAR_2686		0.00845	-1.69042	1.70732	-0.01206	0.011674	0.991	0.995381	-6.42584	0.249826	0.241376	0.15064	1.5633	2	2	1.35345	14.0457	x	FALSE	High - Null
B2HSW1	MMAR_2692		0.568188	-0.20543	1.3418	6.09109	1.57247	0.137747	0.332385	-5.56314	6.16388	5.59569	0.443419	0.637704	4	4	0.705579	1.01473	x	FALSE	High - Null
B2HSW3	MMAR_2694		0.186881	-0.53808	0.911843	0.043025	0.551907	0.589552	0.784356	-6.60688	0.142779	-0.0441	0.275207	0.429262	4	4	0.437916	0.683051	x	FALSE	High - Null
B2HSX1	MMAR_2702		-0.28243	-1.52664	0.961784	-1.82636	-0.48938	0.632563	0.80819	-6.56436	-2.00994	-1.72751	0.69061	1.40276	4	3	1.09891	3.48465	x	FALSE	High - Null
B2HSX3	MMAR_2704		-0.07032	-1.00302	0.862372	4.81741	-0.16142	0.874023	0.943422	-6.75227	4.81056	4.88088	0.375843	1.04595	4	4	0.59805	1.66433	x	FALSE	High - Null
B2HSX5	MMAR_2706		-0.62313	-1.40008	0.153828	-0.51299	-1.72908	0.106976	0.281375	-5.26462	-0.87381	-0.25068	0.574482	0.428805	4	3	0.914129	1.06521	x	FALSE	High - Null
B2HSX6	MMAR_2707		1.53463	0.283897	2.78537	-0.8738	2.76341	0.021409	0.102781	-3.51947	0.347077	-1.18756	0.302292	0.905755	2	3	2.71599	2.25002	x	FALSE	High - Null
B2HSY2	glcB		-0.8934	-1.75061	-0.03618	2.46751	-2.23137	0.042186	0.160617	-4.51546	2.09386	2.98725	0.217114	0.981031	4	4	0.345477	1.56104	x	FALSE	High - Null
B2HSY5	guaB1		-0.57285	-1.28287	0.137162	-0.7283	-1.7274	0.105669	0.280085	-5.33705	-1.00745	-0.4346	0.502676	0.544365	4	4	0.79987	0.866207	x	FALSE	High - Null
B2HSY9	MMAR_2721		-0.34742	-1.15406	0.459212	-2.19517	-0.94523	0.364369	0.614593	-6.1079	-2.56967	-2.22225	0.401478	0.226951	4	2	0.638842	2.03907	x	FALSE	High - Null
B2HT01	MMAR_4316	PGRS	-0.19031	-1.21885	0.838225	-1.63946	-0.39892	0.696298	0.847533	-6.60627	-1.78303	-1.59271	0.992391	0.419595	4	3	1.57912	1.04233	x	FALSE	High - Null
B2HT03	fadA6_3		0.214766	-0.79649	1.22602	1.00484	0.47153	0.647121	0.815126	-6.39686	0.903649	0.688883	0.117003	0.709509	2	3	1.05123	1.76252	x	FALSE	High - Null
B2HT06	MMAR_4321	PE	-1.12151	-2.17707	-0.06596	2.66319	-2.27478	0.038852	0.151622	-4.43962	2.19927	3.32078	0.746519	1.08119	4	4	1.18788	1.72042	x	FALSE	High - Null
B2HT12	MMAR_4326		-0.51243	-1.25475	0.229888	0.389849	-1.48826	0.16006	0.36811	-5.60668	0.019528	0.531958	0.476353	0.460758	4	3	0.757985	1.14459	x	FALSE	High - Null
B2HT18	MMAR_4332		0.106832	-0.66243	0.876092	-0.53712	0.299408	0.769267	0.88164	-6.64272	-0.65259	-0.75942	0.498303	0.544721	4	3	0.792912	1.35316	x	FALSE	High - Null
B2HT21	MMAR_4335		-0.56844	-1.86845	0.731576	-1.27271	-0.98478	0.349737	0.601691	-6.01554	-1.63829	-1.06985	1.00396	0.312055	3	2	2.49397	2.8037	x	FALSE	High - Null
B2HT24	gnd2		-1.16856	-1.9879	-0.34923	-0.60026	-3.05356	0.008433	0.055126	-2.99151	-1.14351	0.025058	0.405648	0.81917	4	4	0.645476	1.30348	x	FALSE	High - Null
B2HT29	MMAR_4343		-0.11897	-0.89583	0.657892	-0.54773	-0.33017	0.74643	0.872757	-6.63254	-0.54	-0.42103	0.290601	0.748412	4	3	0.462412	1.85916	x	FALSE	High - Null
B2HT42	MMAR_4356		1.24306	-0.08459	2.57071	-0.26299	2.14693	0.062984	0.206388	-4.32004	0.057417	-1.18565	0.571496	NA	3	1	1.41968	NA	x	FALSE	High - Null
B2HT48	MMAR_4362	PGRS	-0.10383	-0.75956	0.551897	0.52119	-0.33902	0.739535	0.870079	-6.70557	0.361957	0.465788	0.485822	0.421046	4	4	0.773051	0.669978	x	FALSE	High - Null
B2HT51	MMAR_4365		-0.27979	-0.81306	0.253473	0.063166	-1.12334	0.27984	0.515041	-6.12784	-0.3176	-0.0378	0.101654	0.35262	4	4	0.161754	0.561097	x	FALSE	High - Null
B2HT53	glpX		0.108678	-0.49514	0.712493	0.495414	0.388038	0.704142	0.850297	-6.68657	0.48247	0.373792	0.350067	0.264919	4	4	0.557035	0.421546	x	FALSE	High - Null
B2HT55	MMAR_4369		0.125859	-0.55921	0.810929	0.437606	0.393338	0.699884	0.848888	-6.68476	0.536735	0.410876	0.261139	0.544254	4	4	0.41553	0.866029	x	FALSE	High - Null
B2HT60	desA2		0.012154	-0.76349	0.787793	-0.79969	0.033782	0.973554	0.990141	-6.68942	-0.77767	-0.78983	0.19658	0.360655	3	4	0.488331	0.573882	x	FALSE	High - Null
B2HT61	glyA1		-0.78648	-1.49707	-0.07588	1.78771	-2.36963	0.032412	0.136092	-4.27165	1.4783	2.26478	0.117769	0.678186	4	4	0.187397	1.07915	x	FALSE	High - Null
B2HT68	MMAR_4382		-0.34985	-1.04434	0.344645	-0.06163	-1.07852	0.298697	0.538204	-6.17582	-0.26599	0.083862	0.356218	0.590862	4	4	0.566823	0.940193	x	FALSE	High - Null
B2HT73	greA		-0.01387	-1.02778	1.00004	1.51665	-0.02929	0.977039	0.990579	-6.76557	1.5652	1.57907	0.334107	1.2188	4	4	0.531639	1.93939	x	FALSE	High - Null
B2HT74	metB		-0.90539	-1.77428	-0.0365	-1.07983	-2.23094	0.04222	0.160617	-4.51621	-1.55691	-0.65152	0.440839	0.924592	4	4	0.701473	1.47123	x	FALSE	High - Null
B2HT75	pra		-1.26154	-2.73292	0.209836	-1.80277	-1.93101	0.084596	0.244015	-4.82316	-2.26931	-1.00777	1.25177	0.521054	3	2	3.10957	4.68148	x	FALSE	High - Null
B2HT79	fadA3		-0.89517	-1.71941	-0.07092	1.45392	-2.32522	0.035291	0.14464	-4.35068	1.07987	1.97503	0.334764	0.88604	4	4	0.532685	1.40989	x	FALSE	High - Null
B2HT80	MMAR_4394		0.147873	-1.10346	1.39921	-1.06441	0.277353	0.789232	0.89555	-6.38351	-0.92215	-1.07002	0.84461	0.104804	2	2	7.58852	0.94163	x	FALSE	High - Null
B2HT81	echA9		-0.42217	-1.09747	0.253133	1.10437	-1.33846	0.201685	0.421482	-5.87554	0.964673	1.38684	0.126468	0.640559	4	4	0.201238	1.01927	x	FALSE	High - Null
B2HT85	MMAR_4399	PGRS	-0.93274	-1.80472	-0.06076	-0.42511	-2.34751	0.038146	0.150428	-4.23368	-0.54498	0.387761	0.260521	0.382624	3	3	0.64717	0.95049	x	FALSE	High - Null
B2HT86	MMAR_4400		3.02235	0.913182	5.13152	-0.07441	3.4702	0.012399	0.069201	-2.59015	2.20332	-0.81902	NA	1.35212	1	2	NA	12.1483	x	FALSE	High - Null
B2HT88	lpqV		-0.41819	-1.30324	0.466857	-0.68022	-1.01869	0.326564	0.572635	-6.16125	-0.8044	-0.3862	0.256906	1.03604	4	3	0.408795	2.57366	x	FALSE	High - Null
B2HT91	MMAR_4405		-1.97133	-3.59958	-0.34307	-2.26174	-2.93196	0.024917	0.112907	-3.19542	-3.57159	-1.60026	NA	NA	1	1	NA	NA	x	FALSE	High - Null
B2HT93	MMAR_4407	PGRS	0.976786	-0.28184	2.23542	-0.36402	1.82145	0.109762	0.287601	-4.74627	0.32149	-0.6553	0.148906	NA	2	1	1.33787	NA	x	FALSE	High - Null
B2HT95	MMAR_4409		0.583809	-0.36624	1.53385	-1.10126	1.38399	0.198777	0.417948	-5.4886	-0.74409	-1.3279	0.472559	0.238944	2	2	4.24577	2.14683	x	FALSE	High - Null
B2I417	MMAR_p09		-1.33729	-3.24287	0.568302	-2.37814	-1.58053	0.147467	0.349692	-5.31936	-3.26507	-1.92778	2.23385	0.885681	2	3	20.0704	2.20015	x	FALSE	High - Null
B2HCS9	MMAR_1043		NA	NA	NA	-1.08379	NA	NA	NA	NA	NA	-1.08379	NA	0.556478	0	2	NA	4.99975	neginf	NA	High - Null
B2HD01	nnrD		NA	NA	NA	-2.50522	NA	NA	NA	NA	NA	-2.14154	NA	0.025294	0	2	NA	0.22726	neginf	NA	High - Null
B2HD33	MMAR_1147		NA	NA	NA	0.885581	NA	NA	NA	NA	0.885581	NA	NA	NA	1	0	NA	NA	inf	NA	High - Null
B2HDC2	MMAR_2819		NA	NA	NA	-1.49175	NA	NA	NA	NA	NA	-1.49175	NA	NA	0	1	NA	NA	neginf	NA	High - Null
B2HDU2	sdhB		NA	NA	NA	-1.04635	NA	NA	NA	NA	NA	-1.04635	NA	0.040657	0	2	NA	0.365292	neginf	NA	High - Null
B2HDW1	deoD		NA	NA	NA	-1.60275	NA	NA	NA	NA	NA	-1.72067	NA	0.441197	0	2	NA	3.964	neginf	NA	High - Null
B2HEB4	accD2		NA	NA	NA	-2.13921	NA	NA	NA	NA	NA	-2.13921	NA	0.020769	0	2	NA	0.186598	neginf	NA	High - Null
B2HEI8	MMAR_4610		NA	NA	NA	-1.87626	NA	NA	NA	NA	NA	-1.15318	NA	NA	0	1	NA	NA	neginf	NA	High - Null
B2HET7	MMAR_1335		NA	NA	NA	-1.1425	NA	NA	NA	NA	NA	-1.1425	NA	0.05429	0	2	NA	0.487778	neginf	NA	High - Null
B2HF56	cobN		NA	NA	NA	-1.7593	NA	NA	NA	NA	NA	-1.23417	NA	0.666748	0	3	NA	1.65629	neginf	NA	High - Null
B2HF66	MMAR_3047		NA	NA	NA	-2.38623	NA	NA	NA	NA	NA	-2.1443	NA	0.129443	0	2	NA	1.163	neginf	NA	High - Null
B2HFC5	pdc		NA	NA	NA	-0.5612	NA	NA	NA	NA	NA	-0.66825	NA	0.227046	0	2	NA	2.03993	neginf	NA	High - Null
B2HFJ0	MMAR_1376		NA	NA	NA	-1.81008	NA	NA	NA	NA	NA	-1.81008	NA	0.57649	0	2	NA	5.17956	neginf	NA	High - Null
B2HFS1	mmpL5_5		NA	NA	NA	-2.94311	NA	NA	NA	NA	NA	-2.51621	NA	NA	0	1	NA	NA	neginf	NA	High - Null
B2HFV2	MMAR_3081		NA	NA	NA	-2.12493	NA	NA	NA	NA	NA	-1.61875	NA	0.731887	0	2	NA	6.57575	neginf	NA	High - Null
B2HGA4	fni		NA	NA	NA	-2.34857	NA	NA	NA	NA	NA	-2.29662	NA	0.759644	0	4	NA	1.20876	neginf	NA	High - Null
B2HGB1	MMAR_4819		NA	NA	NA	-0.54957	NA	NA	NA	NA	NA	-0.49804	NA	0.694919	0	2	NA	6.2436	neginf	NA	High - Null
B2HGD1	MMAR_1465		NA	NA	NA	-1.80427	NA	NA	NA	NA	NA	-1.56102	NA	NA	0	1	NA	NA	neginf	NA	High - Null
B2HGE4	nuoE		NA	NA	NA	-1.51607	NA	NA	NA	NA	NA	-1.08692	NA	1.00686	0	2	NA	9.04627	neginf	NA	High - Null
B2HGE7	nuoB		NA	NA	NA	0.061369	NA	NA	NA	NA	NA	0.226812	NA	0.033419	0	2	NA	0.300259	neginf	NA	High - Null
B2HGQ0	mbtH		NA	NA	NA	-1.96262	NA	NA	NA	NA	NA	-1.96262	NA	0.333361	0	2	NA	2.99513	neginf	NA	High - Null
B2HGX5	cobU		NA	NA	NA	-2.42466	NA	NA	NA	NA	NA	-1.66512	NA	0.867059	0	2	NA	7.79022	neginf	NA	High - Null
B2HH69	ggtA		NA	NA	NA	-1.30655	NA	NA	NA	NA	NA	-1.30655	NA	NA	0	1	NA	NA	neginf	NA	High - Null
B2HHM9	MMAR_3301		NA	NA	NA	-3.04702	NA	NA	NA	NA	-1.67265	NA	NA	NA	1	0	NA	NA	inf	NA	High - Null
B2HHN4	MMAR_3306		NA	NA	NA	-1.35268	NA	NA	NA	NA	NA	-1.27469	NA	0.001504	0	2	NA	0.013512	neginf	NA	High - Null
B2HHS7	MMAR_3349		NA	NA	NA	-2.6443	NA	NA	NA	NA	NA	-2.6443	NA	1.11241	0	2	NA	9.99456	neginf	NA	High - Null
B2HI31	ltp2_1		NA	NA	NA	-1.43132	NA	NA	NA	NA	NA	-1.4064	NA	NA	0	1	NA	NA	neginf	NA	High - Null
B2HI36	cyp125A7		NA	NA	NA	-1.07	NA	NA	NA	NA	NA	-0.86436	NA	0.577613	0	3	NA	1.43487	neginf	NA	High - Null
B2HI44	MMAR_5040		NA	NA	NA	-2.41217	NA	NA	NA	NA	NA	-2.21276	NA	NA	0	1	NA	NA	neginf	NA	High - Null
B2HIG2	MMAR_1707		NA	NA	NA	-0.65613	NA	NA	NA	NA	NA	-0.65613	NA	1.51478	0	2	NA	13.6097	neginf	NA	High - Null
B2HIH6	MMAR_1721		NA	NA	NA	-2.76515	NA	NA	NA	NA	NA	-2.27863	NA	0.038903	0	2	NA	0.349525	neginf	NA	High - Null
B2HIQ4	MMAR_3385		NA	NA	NA	-2.2384	NA	NA	NA	NA	NA	-2.2384	NA	0.121133	0	2	NA	1.08834	neginf	NA	High - Null
B2HIQ6	MMAR_3387		NA	NA	NA	-1.11713	NA	NA	NA	NA	NA	-0.69238	NA	0.759298	0	2	NA	6.82202	neginf	NA	High - Null
B2HIX5	MMAR_3457		NA	NA	NA	-2.09477	NA	NA	NA	NA	NA	-1.73694	NA	0.161284	0	2	NA	1.44908	neginf	NA	High - Null
B2HIY7	MMAR_5046		NA	NA	NA	1.91017	NA	NA	NA	NA	NA	1.15294	NA	1.2728	0	3	NA	3.16181	neginf	NA	High - Null
B2HIY9	MMAR_5048		NA	NA	NA	-2.75433	NA	NA	NA	NA	NA	-2.41716	NA	1.67776	0	3	NA	4.16779	neginf	NA	High - Null
B2HJ45	panD		NA	NA	NA	-0.88744	NA	NA	NA	NA	NA	-1.07969	NA	1.04934	0	3	NA	2.6067	neginf	NA	High - Null
B2HJ56	MMAR_5115		NA	NA	NA	-2.04532	NA	NA	NA	NA	NA	-1.92433	NA	NA	0	1	NA	NA	neginf	NA	High - Null
B2HJC8	adhD_1		NA	NA	NA	-2.24925	NA	NA	NA	NA	NA	-2.06433	NA	0.809821	0	3	NA	2.01171	neginf	NA	High - Null
B2HJF2	eis1		NA	NA	NA	-1.25537	NA	NA	NA	NA	NA	-1.00915	NA	0.758048	0	2	NA	6.81079	neginf	NA	High - Null
B2HJL1	MMAR_1798		NA	NA	NA	-2.29638	NA	NA	NA	NA	NA	-2.29119	NA	1.16909	0	2	NA	10.5039	neginf	NA	High - Null
B2HJN9	pyrH		NA	NA	NA	-1.72282	NA	NA	NA	NA	NA	-1.86844	NA	0.186218	0	2	NA	1.6731	neginf	NA	High - Null
B2HKB9	csdB		NA	NA	NA	-0.70057	NA	NA	NA	NA	NA	-0.40489	NA	0.253884	0	2	NA	2.28106	neginf	NA	High - Null
B2HKH0	sdaA		NA	NA	NA	-3.46968	NA	NA	NA	NA	NA	-3.46968	NA	NA	0	1	NA	NA	neginf	NA	High - Null
B2HKJ8	MMAR_0234		NA	NA	NA	-3.1058	NA	NA	NA	NA	-3.00988	NA	0.228717	NA	3	0	0.568166	NA	inf	NA	High - Null
B2HKR0	MMAR_0298		NA	NA	NA	-0.79238	NA	NA	NA	NA	NA	-0.99838	NA	0.440458	0	2	NA	3.95736	neginf	NA	High - Null
B2HKR4	cysG		NA	NA	NA	-1.28921	NA	NA	NA	NA	NA	-1.37636	NA	0.578527	0	2	NA	5.19785	neginf	NA	High - Null
B2HKU6	ltp1		NA	NA	NA	-2.16775	NA	NA	NA	NA	NA	-1.54325	NA	NA	0	1	NA	NA	neginf	NA	High - Null
B2HKY2	fadE34_1		NA	NA	NA	-1.79198	NA	NA	NA	NA	NA	-1.80617	NA	0.845016	0	2	NA	7.59217	neginf	NA	High - Null
B2HKZ2	rnj		NA	NA	NA	-0.08387	NA	NA	NA	NA	NA	0.248142	NA	0.507298	0	2	NA	4.5579	neginf	NA	High - Null
B2HL40	MMAR_3602		NA	NA	NA	-1.94475	NA	NA	NA	NA	NA	-1.66715	NA	0.38175	0	2	NA	3.42989	neginf	NA	High - Null
B2HL83	mez		NA	NA	NA	-0.51566	NA	NA	NA	NA	NA	-0.53018	NA	0.695596	0	2	NA	6.24968	neginf	NA	High - Null
B2HLH0	MMAR_5298		NA	NA	NA	-1.61597	NA	NA	NA	NA	NA	-1.67934	NA	0.333948	0	2	NA	3.00041	neginf	NA	High - Null
B2HLJ6	MMAR_5324		NA	NA	NA	-0.82214	NA	NA	NA	NA	NA	-0.82214	NA	0.801449	0	2	NA	7.20074	neginf	NA	High - Null
B2HLK4	MMAR_5332		NA	NA	NA	-0.5685	NA	NA	NA	NA	NA	0.281942	NA	0.590234	0	3	NA	1.46622	neginf	NA	High - Null
B2HLQ7	MMAR_0339		NA	NA	NA	-2.65913	NA	NA	NA	NA	NA	-2.65913	NA	NA	0	1	NA	NA	neginf	NA	High - Null
B2HLR5	msrA		NA	NA	NA	-1.14471	NA	NA	NA	NA	NA	-1.6214	NA	0.653006	0	2	NA	5.86703	neginf	NA	High - Null
B2HLS9	MMAR_0361		NA	NA	NA	-1.7837	NA	NA	NA	NA	NA	-1.47554	NA	0.068247	0	2	NA	0.613173	neginf	NA	High - Null
B2HLX4	MMAR_0406		NA	NA	NA	-2.20101	NA	NA	NA	NA	NA	-2.20101	NA	NA	0	1	NA	NA	neginf	NA	High - Null
B2HLY0	nrdR		NA	NA	NA	-0.65387	NA	NA	NA	NA	0.075074	NA	NA	NA	1	0	NA	NA	inf	NA	High - Null
B2HM14	MMAR_2028		NA	NA	NA	3.66544	NA	NA	NA	NA	3.66544	NA	NA	NA	1	0	NA	NA	inf	NA	High - Null
B2HM25	chdC		NA	NA	NA	-1.51914	NA	NA	NA	NA	NA	-1.86068	NA	0.638346	0	3	NA	1.58574	neginf	NA	High - Null
B2HM43	cadI		NA	NA	NA	-1.43804	NA	NA	NA	NA	NA	-1.73973	NA	NA	0	1	NA	NA	neginf	NA	High - Null
B2HM51	MMAR_2065		NA	NA	NA	-2.23845	NA	NA	NA	NA	NA	-1.90284	NA	NA	0	1	NA	NA	neginf	NA	High - Null
B2HM75	MMAR_2089		NA	NA	NA	-1.28539	NA	NA	NA	NA	NA	-1.40687	NA	0.392724	0	2	NA	3.52849	neginf	NA	High - Null
B2HME6	MMAR_3750		NA	NA	NA	-1.1848	NA	NA	NA	NA	NA	-0.77235	NA	0.760545	0	4	NA	1.2102	neginf	NA	High - Null
B2HMF5	nadE		NA	NA	NA	-1.68028	NA	NA	NA	NA	NA	-1.2783	NA	0.462883	0	2	NA	4.15884	neginf	NA	High - Null
B2HMG1	obg		NA	NA	NA	-0.68146	NA	NA	NA	NA	0.010554	NA	NA	NA	1	0	NA	NA	inf	NA	High - Null
B2HMH2	rpfE		NA	NA	NA	-0.54737	NA	NA	NA	NA	NA	-0.54737	NA	0.357857	0	2	NA	3.21522	neginf	NA	High - Null
B2HMT7	fadD5		NA	NA	NA	-1.67906	NA	NA	NA	NA	NA	-1.73685	NA	0.461902	0	4	NA	0.73499	neginf	NA	High - Null
B2HN68	MMAR_2116	PGRS	NA	NA	NA	-0.42034	NA	NA	NA	NA	-0.18789	NA	0.720809	NA	4	0	1.14697	NA	inf	NA	High - Null
B2HNB4	MMAR_2163		NA	NA	NA	-2.43165	NA	NA	NA	NA	NA	-2.43165	NA	0.016799	0	2	NA	0.150937	neginf	NA	High - Null
B2HNL2	MMAR_3854		NA	NA	NA	-0.08329	NA	NA	NA	NA	NA	-0.08329	NA	NA	0	1	NA	NA	neginf	NA	High - Null
B2HNN8	MMAR_3879		NA	NA	NA	-3.04646	NA	NA	NA	NA	NA	-2.58725	NA	0.556297	0	3	NA	1.38192	neginf	NA	High - Null
B2HNV3	serA3		NA	NA	NA	-3.37985	NA	NA	NA	NA	NA	-3.37985	NA	NA	0	1	NA	NA	neginf	NA	High - Null
B2HNZ6	MMAR_0574		NA	NA	NA	-2.22285	NA	NA	NA	NA	NA	-2.58882	NA	NA	0	1	NA	NA	neginf	NA	High - Null
B2HP26	rmlA		NA	NA	NA	-1.72462	NA	NA	NA	NA	NA	-1.60542	NA	NA	0	1	NA	NA	neginf	NA	High - Null
B2HPL4	MMAR_3958		NA	NA	NA	-1.05906	NA	NA	NA	NA	NA	-1.20898	NA	0.333169	0	2	NA	2.99341	neginf	NA	High - Null
B2HPM1	MMAR_3965		NA	NA	NA	-0.94228	NA	NA	NA	NA	NA	-1.13679	NA	0.44932	0	2	NA	4.03698	neginf	NA	High - Null
B2HPN1	MMAR_3975		NA	NA	NA	-0.22313	NA	NA	NA	NA	2.36082	NA	NA	NA	1	0	NA	NA	inf	NA	High - Null
B2HPR0	MMAR_0625	PGRS	NA	NA	NA	-2.80951	NA	NA	NA	NA	NA	-2.80951	NA	NA	0	1	NA	NA	neginf	NA	High - Null
B2HPS5	MMAR_0641	PPE	NA	NA	NA	-0.87638	NA	NA	NA	NA	NA	-0.63848	NA	0.072456	0	2	NA	0.650993	neginf	NA	High - Null
B2HPS6	MMAR_0642	PPE	NA	NA	NA	-1.42315	NA	NA	NA	NA	NA	-0.88024	NA	0.394897	0	2	NA	3.54801	neginf	NA	High - Null
B2HPU6	MMAR_0662		NA	NA	NA	-0.58687	NA	NA	NA	NA	-1.51232	NA	NA	NA	1	0	NA	NA	inf	NA	High - Null
B2HPY0	fadE7		NA	NA	NA	-0.41467	NA	NA	NA	NA	NA	-0.13666	NA	0.342098	0	3	NA	0.849819	neginf	NA	High - Null
B2HQ80	ilvA		NA	NA	NA	-1.22689	NA	NA	NA	NA	NA	-0.9228	NA	0.89629	0	2	NA	8.05284	neginf	NA	High - Null
B2HQ86	MMAR_2380		NA	NA	NA	-1.87136	NA	NA	NA	NA	NA	-1.41325	NA	0.610101	0	4	NA	0.970807	neginf	NA	High - Null
B2HQE8	fab		NA	NA	NA	-2.78438	NA	NA	NA	NA	NA	-2.57565	NA	NA	0	1	NA	NA	neginf	NA	High - Null
B2HQI7	glgB		NA	NA	NA	-1.36068	NA	NA	NA	NA	NA	-1.44068	NA	0.142097	0	2	NA	1.27669	neginf	NA	High - Null
B2HQZ4	MMAR_2430		NA	NA	NA	-1.75425	NA	NA	NA	NA	NA	-1.67157	NA	1.0089	0	2	NA	9.06457	neginf	NA	High - Null
B2HRJ3	hemD		NA	NA	NA	-0.36135	NA	NA	NA	NA	0.078554	NA	NA	NA	1	0	NA	NA	inf	NA	High - Null
B2HRP4	menC		NA	NA	NA	-0.83444	NA	NA	NA	NA	-0.86577	NA	0.199654	NA	3	0	0.495968	NA	inf	NA	High - Null
B2HRU9	der		NA	NA	NA	-0.94789	NA	NA	NA	NA	0.067179	NA	NA	NA	1	0	NA	NA	inf	NA	High - Null
B2HS62	fadD6		NA	NA	NA	-2.38204	NA	NA	NA	NA	NA	-2.30404	NA	0.765691	0	2	NA	6.87946	neginf	NA	High - Null
B2HS94	MMAR_4263		NA	NA	NA	-3.2448	NA	NA	NA	NA	NA	-3.2448	NA	0.199664	0	3	NA	0.495993	neginf	NA	High - Null
B2HSB5	MMAR_4287	PGRS	NA	NA	NA	-1.54441	NA	NA	NA	NA	NA	-1.54441	NA	0.837695	0	2	NA	7.52639	neginf	NA	High - Null
B2HSG4	MMAR_0966		NA	NA	NA	-2.25219	NA	NA	NA	NA	NA	-2.25219	NA	0.192975	0	2	NA	1.73381	neginf	NA	High - Null
B2HSP2	MMAR_2620		NA	NA	NA	-0.30527	NA	NA	NA	NA	NA	-0.06272	NA	0.874171	0	2	NA	7.85412	neginf	NA	High - Null
B2HSQ2	MMAR_2630		NA	NA	NA	-2.18371	NA	NA	NA	NA	NA	-2.28363	NA	0.294953	0	2	NA	2.65004	neginf	NA	High - Null
B2HSW4	MMAR_2695	PGRS	NA	NA	NA	-2.50395	NA	NA	NA	NA	NA	-2.50395	NA	NA	0	1	NA	NA	neginf	NA	High - Null
B2HSZ1	ureB		NA	NA	NA	-1.99799	NA	NA	NA	NA	NA	-2.09729	NA	0.278088	0	3	NA	0.690808	neginf	NA	High - Null
B2HT10	MMAR_4324	PPE	NA	NA	NA	-0.7443	NA	NA	NA	NA	NA	-0.7443	NA	0.421554	0	3	NA	1.0472	neginf	NA	High - Null
B2HT46	MMAR_4360		NA	NA	NA	-1.01284	NA	NA	NA	NA	-1.77694	NA	1.31468	NA	2	0	11.8119	NA	inf	NA	High - Null

## Sheet: Low vs Null Tylox
Accession	Gene	Notes	logFC	CI.L	CI.R	AveExpr	t	P.Value	adj.P.Val	B	ExpQuant	RefQuant	ExpSD	RefSD	ExpCount	RefCount	ExpCI95	RefCI95	infinite	signficant	Comparison
B2HMS7	MMAR_5439	EspE (ESX-1 Group III)	-3.40369	-4.72764	-2.07974	4.91711	-5.50421	7.25e-05	0.003653	1.75458	3.77144	7.17513	0.64176	1.42592	4	4	1.02118	2.26895	x	TRUE	Low - Null
B2HR92	MMAR_4116	PGRS	-2.51575	-3.62485	-1.40665	0.266445	-4.85641	0.000241	0.009305	0.559728	-0.65944	1.85631	1.25204	0.520808	4	4	1.99227	0.828721	x	TRUE	Low - Null
B2HLH9;B2HLI0	NA		-1.86242	-2.75713	-0.9677	-2.19328	-4.7731	0.00128	0.027205	-0.62268	-2.72646	-0.86404	0.282647	0.09511	3	2	0.702135	0.854532	x	TRUE	Low - Null
B2HGM2	MMAR_1556		-1.83219	-2.8253	-0.83908	-1.32211	-4.04883	0.001829	0.033385	-1.27168	-2.61561	-0.78342	0.565323	0.72601	3	4	1.40434	1.15524	x	TRUE	Low - Null
B2HGK3	MMAR_1538	PE	-1.76822	-2.73919	-0.79726	0.178085	-3.92617	0.001675	0.031615	-1.32638	-0.28141	1.48682	0.93733	0.629382	4	4	1.4915	1.00149	x	TRUE	Low - Null
B2HPZ2	pta		-1.74125	-2.49714	-0.98537	-1.80706	-5.18814	0.000521	0.015038	0.146246	-2.77365	-1.0324	0.284843	0.175985	3	3	0.707589	0.437171	x	TRUE	Low - Null
B2HT85	MMAR_4399	PGRS	-1.50588	-2.37786	-0.6339	-0.42511	-3.78999	0.002871	0.044444	-1.67329	-1.11812	0.387761	0.670121	0.382624	3	3	1.66467	0.95049	x	TRUE	Low - Null
B2HQ46	pks5		-1.50324	-2.36106	-0.64542	0.990923	-3.75189	0.002081	0.037046	-1.5753	0.521997	2.02523	0.617364	0.814043	4	4	0.982364	1.29532	x	TRUE	Low - Null
B2HNK8	scoB		-1.40551	-2.21018	-0.60083	0.418377	-3.73965	0.002133	0.037271	-1.59933	-0.10236	1.30314	0.559775	0.683764	4	4	0.890727	1.08802	x	TRUE	Low - Null
B2HDS7	metC		-1.37778	-2.13374	-0.62183	0.364487	-3.90215	0.001543	0.030095	-1.28056	-0.00734	1.37044	0.647057	0.398005	4	4	1.02961	0.633314	x	TRUE	Low - Null
B2HFK5	MMAR_1391	PGRS	-1.29916	-1.94914	-0.64918	0.008319	-4.30921	0.000811	0.020997	-0.60644	-0.60532	0.693842	0.509802	0.24178	4	4	0.811209	0.384726	x	TRUE	Low - Null
B2HEI9	MMAR_4611	PE	-1.28233	-1.99929	-0.56536	0.050548	-3.97105	0.002505	0.040542	-1.48787	-0.30918	0.973148	0.259702	0.254312	3	3	0.645136	0.631746	x	TRUE	Low - Null
B2HHS8	adhE2		-1.26114	-1.97594	-0.54634	-0.81634	-3.77743	0.001978	0.035651	-1.52518	-1.29693	-0.0358	0.484627	0.610903	4	4	0.77115	0.972083	x	TRUE	Low - Null
B2HHA3	citE_2		-1.24625	-1.93126	-0.56124	-0.96456	-3.92229	0.001687	0.031615	-1.2774	-1.47931	-0.23306	0.166432	0.46351	4	3	0.26483	1.15142	x	TRUE	Low - Null
B2HN70	gabT		-1.22197	-1.94498	-0.49895	0.680061	-3.61849	0.002717	0.042523	-1.8372	0.289435	1.5114	0.448283	0.599137	4	4	0.713318	0.95336	x	TRUE	Low - Null
B2HQS0	putA_1		-1.21655	-1.94981	-0.48328	0.55795	-3.55209	0.003104	0.047022	-1.96752	0.315844	1.53239	0.320626	0.648827	4	4	0.510187	1.03243	x	TRUE	Low - Null
B2HL85	cysK1		-1.09617	-1.69174	-0.5006	0.105586	-3.94059	0.001429	0.028669	-1.20525	-0.19106	0.905105	0.403458	0.348302	4	4	0.641991	0.554227	x	TRUE	Low - Null
B2HKC8	MMAR_5220		1.23754	0.515463	1.95961	-1.00229	3.69497	0.00261	0.041301	-1.70652	-0.76469	-2.00223	0.594905	0.217826	4	3	0.946627	0.541111	x	TRUE	Low - Null
B2HE76	MMAR_2917		1.27007	0.647796	1.89235	0.713752	4.36981	0.000614	0.017148	-0.36957	1.02694	-0.24313	0.384238	0.378414	4	4	0.611409	0.602141	x	TRUE	Low - Null
B2HIA1	mtc28		1.28142	0.563356	1.99948	3.96556	3.82072	0.001814	0.033385	-1.44022	4.33833	3.05691	0.262644	0.691406	4	4	0.417926	1.10018	x	TRUE	Low - Null
B2HNF8	mobA		1.45471	0.671777	2.23764	-0.14318	3.97805	0.001327	0.027387	-1.13193	0.17316	-1.28155	0.48214	0.648503	4	4	0.767193	1.03191	x	TRUE	Low - Null
B2HL97	plcB_4		1.47486	0.716727	2.233	5.51693	4.16506	0.000917	0.022517	-0.76681	5.91964	4.44478	0.456528	0.685474	4	4	0.726437	1.09074	x	TRUE	Low - Null
B2HSN9	rpmC		1.49956	0.790188	2.20893	0.353529	4.55748	0.000511	0.015038	-0.09683	0.662469	-0.83709	0.364709	0.595467	4	3	0.580333	1.47922	x	TRUE	Low - Null
B2HJ24	MMAR_5083		1.51942	0.706827	2.33202	0.808603	4.00333	0.001262	0.027205	-1.08247	1.1677	-0.35172	0.496287	0.576011	4	4	0.789704	0.916563	x	TRUE	Low - Null
B2HK41	plcB		1.545	0.845197	2.2448	7.09356	4.72683	0.000308	0.010733	0.314617	7.63534	6.09034	0.337426	0.625741	4	4	0.53692	0.995694	x	TRUE	Low - Null
B2HT47	MMAR_4361		1.56713	0.773048	2.36121	1.84188	4.25475	0.000898	0.022441	-0.65517	2.27974	0.712609	0.379651	0.625052	4	3	0.604109	1.55271	x	TRUE	Low - Null
B2HF85	MMAR_4644		1.59418	0.722804	2.46556	3.26641	3.91696	0.001498	0.029629	-1.25154	3.64614	2.05196	0.536723	0.886827	4	4	0.854046	1.41114	x	TRUE	Low - Null
B2HRE2	espA		1.63141	0.811205	2.45162	6.7916	4.25851	0.000763	0.02013	-0.58513	7.37434	5.74293	0.299522	0.330257	4	4	0.476606	0.525512	x	TRUE	Low - Null
B2HMW3	MMAR_0435		1.63473	0.790894	2.47857	6.48752	4.14768	0.000949	0.02275	-0.80066	7.07872	5.44399	0.244249	0.885912	4	4	0.388655	1.40968	x	TRUE	Low - Null
B2HGE9	MMAR_1484	PPE	1.66276	0.936815	2.38871	1.30889	4.90391	0.00022	0.00896	0.649116	1.67267	0.009914	0.326247	0.550552	4	4	0.519132	0.876051	x	TRUE	Low - Null
B2HJ68	dacB1		1.66596	0.686865	2.64507	1.34044	3.64297	0.002587	0.041301	-1.78913	1.82004	0.154075	0.332963	1.18504	4	4	0.529819	1.88567	x	TRUE	Low - Null
B2HDX7	MMAR_1235	PPE	1.67787	0.761558	2.59418	-0.73298	4.06554	0.002146	0.037271	-1.21844	-0.22398	-1.90185	0.319226	0.317989	2	2	2.86813	2.85702	x	TRUE	Low - Null
B2HE57	MMAR_2897		1.70724	0.718013	2.69646	0.255098	3.72078	0.002484	0.040542	-1.6577	0.701976	-1.00526	0.290674	1.21521	4	3	0.462527	3.01876	x	TRUE	Low - Null
B2HT04	MMAR_4319	PPE	1.70806	0.885804	2.53031	4.71603	4.44749	0.000528	0.015038	-0.21971	5.38356	3.6755	0.434081	0.848965	4	4	0.69072	1.35089	x	TRUE	Low - Null
B2HL96	plcB_5		1.7135	0.957797	2.4692	5.35386	4.85457	0.000242	0.009305	0.556261	5.88533	4.17183	0.441517	0.669397	4	4	0.702552	1.06516	x	TRUE	Low - Null
B2HNW6	MMAR_0544	PE	1.72303	1.06487	2.38118	3.21607	5.60507	6.04e-05	0.003443	1.93562	3.97332	2.2503	0.32611	0.490331	4	4	0.518913	0.780226	x	TRUE	Low - Null
B2HDJ7	MMAR_4475	PGRS	1.73517	0.811334	2.65902	0.112286	4.04931	0.001325	0.027387	-1.03877	0.408333	-1.32684	0.478845	0.37096	4	3	0.76195	0.921516	x	TRUE	Low - Null
B2HJ62	MMAR_5121	PPE	1.73748	0.892659	2.58229	-0.31402	4.43395	0.000642	0.017593	-0.32356	-0.06397	-1.80145	0.585801	0.464131	4	3	0.93214	1.15297	x	TRUE	Low - Null
B2HGI6	MMAR_1521		1.78575	0.993513	2.57798	1.30277	4.82596	0.000255	0.00932	0.502288	1.6584	-0.12735	0.625221	0.507725	4	4	0.994866	0.807904	x	TRUE	Low - Null
B2HLK3	MMAR_5331	PPE	1.8009	0.845647	2.75615	1.57105	4.03635	0.001182	0.026307	-1.01791	1.86555	0.064648	0.983201	0.547927	4	4	1.56449	0.871875	x	TRUE	Low - Null
B2HS36	lpqY		1.80129	0.771377	2.83121	0.203637	3.80144	0.002429	0.040219	-1.51147	1.00858	-0.79271	0.541664	0.47956	4	2	0.861909	4.30867	x	TRUE	Low - Null
B2HNE5	pyrR		1.82203	0.887103	2.75696	0.292748	4.20157	0.000993	0.022805	-0.75415	0.765294	-1.05674	0.426723	1.00942	4	3	0.679012	2.50753	x	TRUE	Low - Null
B2HS70	MMAR_4240	PPE	1.82387	0.997545	2.6502	0.931033	4.72563	0.000309	0.010733	0.312326	1.37267	-0.4512	0.710183	0.556309	4	4	1.13006	0.885212	x	TRUE	Low - Null
B2HLT7	MMAR_0369	PE	1.82389	1.04305	2.60472	1.28464	5.07697	0.000254	0.00932	0.703551	1.7701	-0.05379	0.428206	0.160006	4	2	0.681371	1.43759	x	TRUE	Low - Null
B2HHI3	MMAR_1665		1.83799	0.898995	2.77698	6.5186	4.19081	0.000872	0.02217	-0.7167	7.2613	5.42331	0.400509	1.01739	4	4	0.6373	1.6189	x	TRUE	Low - Null
B2HDZ8	MMAR_2838		1.8404	0.756492	2.9243	0.049008	3.69051	0.002981	0.045642	-1.71151	0.4809	-1.3595	0.276442	1.3546	4	2	0.43988	12.1706	x	TRUE	Low - Null
B2HM33	MMAR_2047		1.89092	0.953061	2.82878	6.86067	4.31671	0.000681	0.018302	-0.4723	7.59449	5.70357	0.275238	1.10035	4	4	0.437965	1.7509	x	TRUE	Low - Null
B2HE68	MMAR_2908		1.89515	0.795622	2.99467	2.47955	3.69024	0.002354	0.039437	-1.69632	3.15436	1.25922	0.342888	1.35455	4	4	0.545612	2.15539	x	TRUE	Low - Null
B2HIX8	MMAR_3465	PPE	1.90713	1.16338	2.65088	5.30099	5.49	7.44e-05	0.003653	1.72895	5.90328	3.99614	0.395547	0.718135	4	4	0.629403	1.14271	x	TRUE	Low - Null
B2HKF6	MMAR_0191	PPE	1.9239	0.929582	2.91821	1.08117	4.14262	0.000959	0.02275	-0.81053	1.61451	-0.30939	1.10892	0.580842	4	4	1.76453	0.924249	x	TRUE	Low - Null
B2HGD4	MMAR_1469	PPE	1.93803	0.815227	3.06084	3.35685	3.6955	0.002329	0.039437	-1.686	4.05133	2.11329	0.60024	1.27221	4	4	0.955116	2.02438	x	TRUE	Low - Null
B2HGH8	MMAR_1513	PPE	1.96041	1.16346	2.75735	2.47018	5.26666	0.000112	0.00498	1.3227	3.04419	1.08378	0.858616	0.323475	4	4	1.36625	0.514721	x	TRUE	Low - Null
B2HIW2	MMAR_3444	PPE	2.0437	1.34804	2.73936	1.63084	6.2898	1.82e-05	0.001527	3.12635	2.17528	0.131582	0.425187	0.562625	4	4	0.676567	0.895262	x	TRUE	Low - Null
B2HHD7	MMAR_1619		2.05489	1.16865	2.94112	1.98404	4.96428	0.000197	0.008231	0.762333	2.67406	0.619173	0.201093	0.983891	4	4	0.319984	1.56559	x	TRUE	Low - Null
B2HFL6	MMAR_1402	PPE	2.06091	0.982339	3.13947	5.85735	4.09099	0.001061	0.023989	-0.91121	6.61858	4.55767	0.527337	1.26256	4	4	0.83911	2.00901	x	TRUE	Low - Null
B2HT57	MMAR_4371		2.08931	1.00561	3.17302	5.96173	4.12771	0.000987	0.022805	-0.83958	6.71292	4.62361	0.242317	1.3689	4	4	0.385581	2.17822	x	TRUE	Low - Null
B2HDC5	MMAR_2822	PPE	2.10038	1.14007	3.06069	4.11164	4.68277	0.000335	0.011325	0.230852	5.09329	2.99291	0.39322	1.1039	4	4	0.625701	1.75656	x	TRUE	Low - Null
B2HHM3	MMAR_3295		2.11427	0.969444	3.25909	4.67401	3.95402	0.001392	0.028313	-1.17895	5.43657	3.32231	0.106275	1.47963	4	4	0.169107	2.35442	x	TRUE	Low - Null
B2HED5	MMAR_4554	PPE	2.14296	1.34045	2.94548	7.24823	5.71711	4.95e-05	0.003062	2.13507	7.96916	5.8262	0.196957	0.837999	4	4	0.313403	1.33344	x	TRUE	Low - Null
B2HNI0	plcB_1		2.20168	1.43972	2.96364	5.08669	6.18641	2.18e-05	0.001721	2.95093	5.71573	3.51405	0.466127	0.697244	4	4	0.741712	1.10947	x	TRUE	Low - Null
B2HIS1	MMAR_3402	PGRS	2.21171	1.4117	3.01173	3.17559	5.91901	3.46e-05	0.00224	2.48997	3.99397	1.78225	0.25478	0.898037	4	4	0.405412	1.42898	x	TRUE	Low - Null
B2HGL6	MMAR_1550	PPE	2.28801	1.49035	3.08567	2.91778	6.14126	2.35e-05	0.001762	2.87383	3.64991	1.3619	0.350501	0.781733	4	4	0.557726	1.24391	x	TRUE	Low - Null
B2HSB1	MMAR_4280	PE	2.37619	1.4603	3.29209	4.84237	5.55459	6.62e-05	0.003625	1.84519	5.33419	2.958	0.904339	0.645029	4	4	1.43901	1.02639	x	TRUE	Low - Null
B2HIW1	MMAR_3443	PPE	2.41084	1.62904	3.19264	1.96	6.6022	1.08e-05	0.001024	3.64684	2.65689	0.246048	0.427551	0.764592	4	4	0.680329	1.21664	x	TRUE	Low - Null
B2HD77	MMAR_2772		2.44862	1.32666	3.57057	4.37197	4.67264	0.000342	0.011325	0.211564	5.15679	2.70817	0.322795	1.42695	4	4	0.513638	2.2706	x	TRUE	Low - Null
B2HR04	MMAR_2440		2.45263	1.68695	3.2183	3.44629	6.8581	7.08e-06	0.000802	4.06248	4.19216	1.73954	0.265648	0.823459	4	4	0.422706	1.31031	x	TRUE	Low - Null
B2HRT7	MMAR_2516	PPE	2.46221	1.48648	3.43793	-1.02689	5.44042	0.000105	0.00498	1.46969	-0.38249	-2.8447	0.689953	0.763209	4	3	1.09787	1.89592	x	TRUE	Low - Null
B2HDH2	MMAR_4449		2.4928	1.33565	3.64996	0.266927	4.64441	0.000435	0.013778	0.061737	1.45824	-1.03456	0.689889	0.891778	3	4	1.71378	1.41902	x	TRUE	Low - Null
B2HSV2	MMAR_2683	PPE	2.51334	1.72206	3.30463	1.17057	6.84784	1.06e-05	0.001024	3.73634	1.71796	-0.79538	0.439001	0.373077	4	3	0.698549	0.926775	x	TRUE	Low - Null
B2HL19	esxK	ESX	2.51614	1.56675	3.46554	1.22927	5.67419	5.34e-05	0.003168	2.05888	1.80805	-0.70809	0.706248	0.344155	4	4	1.1238	0.547628	x	TRUE	Low - Null
B2HCX8	MMAR_1094	PPE	2.51897	1.63284	3.40509	1.61492	6.08617	2.59e-05	0.001841	2.77935	2.3526	-0.16637	0.604886	0.792438	4	4	0.962508	1.26095	x	TRUE	Low - Null
B2HFR9	MMAR_1461	PPE	2.53391	1.62319	3.44462	2.58089	5.95695	3.24e-05	0.002196	2.55601	3.26629	0.732385	0.884109	0.652993	4	4	1.40681	1.03906	x	TRUE	Low - Null
B2HK27	MMAR_3552		2.58563	1.36194	3.80931	3.62358	4.52389	0.000455	0.014097	-0.07281	4.47738	1.89175	0.223573	1.59064	4	4	0.355754	2.53106	x	TRUE	Low - Null
B2HCY1	cut4		2.59936	1.59335	3.60537	4.81214	5.532	6.89e-05	0.003636	1.8046	5.67922	3.07986	0.269222	1.17749	4	4	0.428392	1.87365	x	TRUE	Low - Null
B2HRT8	MMAR_2517	PPE	2.67337	1.5321	3.81464	6.4642	5.01519	0.000179	0.007707	0.857474	7.17861	4.50524	0.622461	1.30225	4	4	0.990474	2.07216	x	TRUE	Low - Null
B2HLA6	MMAR_3666	PPE	2.70977	1.41753	4.00201	7.10224	4.48958	0.000487	0.014744	-0.13871	7.8915	5.18173	0.811003	1.49686	4	4	1.29049	2.38184	x	TRUE	Low - Null
B2HNW8	esxG	ESX	2.71302	1.86351	3.56253	2.16998	6.83758	7.32e-06	0.000802	4.02951	3.11655	0.403537	0.589131	0.77678	4	4	0.93744	1.23603	x	TRUE	Low - Null
B2HL20	esxN_6	ESX	2.76791	2.19895	3.33688	4.78365	10.4157	4.7e-08	3.35e-05	8.91649	5.59958	2.83166	0.169231	0.401379	4	4	0.269285	0.638684	x	TRUE	Low - Null
B2HL99	esxN_4	ESX	2.81592	2.20302	3.42882	4.84605	9.83662	9.68e-08	4.6e-05	8.23326	5.72844	2.91252	0.479217	0.188902	4	4	0.762541	0.300585	x	TRUE	Low - Null
B2HQ87	MMAR_2381		2.8585	1.69926	4.01774	7.56085	5.27935	0.000109	0.00498	1.34596	8.47845	5.61995	0.412142	1.46253	4	4	0.65581	2.32721	x	TRUE	Low - Null
B2HPD0	iipB		2.86729	2.13899	3.59559	5.01842	8.42907	6.47e-07	0.000184	6.40831	5.7465	2.8792	0.632516	0.442523	4	4	1.00647	0.704153	x	TRUE	Low - Null
B2HG92	lpqR		2.87703	1.3438	4.41027	5.73975	4.01747	0.001227	0.026888	-1.05482	6.6675	3.79047	0.185814	2.08922	4	4	0.295672	3.32441	x	TRUE	Low - Null
B2HKE1	MMAR_5233		2.99669	2.01701	3.97636	5.39456	6.54901	1.18e-05	0.001048	3.55924	6.27913	3.28244	0.73468	0.998043	4	4	1.16904	1.58811	x	TRUE	Low - Null
B2HP47	gmk		3.0221	1.75259	4.2916	-2.81859	5.36143	0.000412	0.013342	0.4455	-2.06585	-5.08795	0.57071	NA	4	1	0.908127	NA	x	TRUE	Low - Null
B2HDH7	esxN_1	ESX	3.30505	2.33855	4.27154	6.22224	7.32144	3.38e-06	0.000482	4.79067	7.31944	4.01439	0.316114	1.15468	4	4	0.503007	1.83736	x	TRUE	Low - Null
B2HLA0	esxP_3	ESX	3.40098	2.56095	4.24102	2.28532	8.6681	4.61e-07	0.000164	6.73565	3.28464	-0.11635	0.340779	0.898681	4	4	0.542255	1.43	x	TRUE	Low - Null
B2HDL1	MMAR_4489		3.46392	2.46046	4.46738	1.10397	7.50297	6.32e-06	0.000802	4.27496	2.11491	-1.34901	0.467165	0.451376	4	2	0.743364	4.05546	x	TRUE	Low - Null
B2HDH6	esxP	ESX	3.68931	2.65708	4.72154	4.79344	7.65219	2.03e-06	0.000362	5.29157	5.84849	2.15919	1.04393	0.758798	4	4	1.66113	1.20742	x	TRUE	Low - Null
B2HKX7	MMAR_1949	PE	3.8605	2.84122	4.87977	1.13461	8.10903	1.03e-06	0.000215	5.95822	2.43038	-1.43011	0.389941	1.23694	4	4	0.620483	1.96825	x	TRUE	Low - Null
B2HSU3	esxM	ESX	4.01855	3.2543	4.7828	4.40882	11.2577	1.74e-08	2.47e-05	9.8468	5.73913	1.72058	0.301476	0.805115	4	4	0.479715	1.28112	x	TRUE	Low - Null
B2HRE3	MMAR_4167		4.26949	3.13965	5.39933	4.75215	8.09053	1.06e-06	0.000215	5.93178	5.94441	1.67492	0.26525	1.38617	4	4	0.422072	2.2057	x	TRUE	Low - Null
B2HK25	MMAR_3550	PGRS	4.47626	3.20868	5.74384	1.64131	7.61333	3.38e-06	0.000482	4.84607	2.59918	-1.87708	1.20313	0.937009	4	3	1.91445	2.32766	x	TRUE	Low - Null
B2HKX5	MMAR_1947	PPE	-2.28708	-3.6892	-0.88496	-0.24163	-3.67369	0.004875	0.059079	-2.01963	-0.82781	1.45927	0.925425	0.74906	3	2	2.29888	6.73004	x	FALSE	Low - Null
B2HNW7	MMAR_0545	PPE	-2.18704	-4.21526	-0.15883	-1.19202	-2.47258	0.037631	0.194037	-3.79127	-2.51979	-0.33275	NA	0.488763	1	3	NA	1.21416	x	FALSE	Low - Null
B2HNJ7;B2HNJ8	NA		-2.17437	-4.17621	-0.17252	1.36912	-2.36085	0.035574	0.191388	-4.08749	0.896978	3.07135	0.439863	2.12825	4	2	0.69992	19.1216	x	FALSE	Low - Null
B2HM08	ceoC		-1.90993	-3.33691	-0.48295	-1.52623	-3.01443	0.014141	0.118455	-3.06747	-2.64854	-0.73861	1.53186	0.601194	2	3	13.7632	1.49345	x	FALSE	Low - Null
B2HQJ9	MMAR_4084		-1.87732	-3.90306	0.148411	-1.65359	-2.24428	0.064072	0.256289	-4.15046	-2.68151	-0.80419	1.25793	NA	2	1	11.302	NA	x	FALSE	Low - Null
B2HFV1	tatA		-1.82685	-3.2608	-0.3929	-3.43123	-3.08524	0.02034	0.1406	-3.04279	-4.83206	-3.00522	NA	0.351291	1	2	NA	3.15623	x	FALSE	Low - Null
B2HLK4	MMAR_5332		-1.70089	-2.74437	-0.6574	-0.5685	-3.67109	0.004896	0.059079	-2.09846	-1.41894	0.281942	0.687716	0.590234	3	3	1.70838	1.46622	x	FALSE	Low - Null
B2HPS6	MMAR_0642	PPE	-1.62874	-3.07852	-0.17895	-1.42315	-2.72062	0.03313	0.184287	-3.5164	-2.50898	-0.88024	NA	0.394897	1	2	NA	3.54801	x	FALSE	Low - Null
B2HEW9	MMAR_2948	PGRS	-1.52176	-2.82097	-0.22255	0.80746	-2.6858	0.026875	0.163732	-3.47263	-0.18513	1.33663	NA	0.49165	1	3	NA	1.22133	x	FALSE	Low - Null
B2HGX5	cobU		-1.51908	-2.77928	-0.25888	-2.42466	-2.82916	0.024458	0.155707	-3.42636	-3.1842	-1.66512	0.044073	0.867059	2	2	0.39598	7.79022	x	FALSE	Low - Null
B2HEB5	accA2		-1.51294	-3.07348	0.047604	-1.95966	-2.34783	0.055424	0.242097	-4.01212	-3.04425	-1.53131	NA	0.62732	1	2	NA	5.63625	x	FALSE	Low - Null
B2HQA7	impA		-1.463	-3.55111	0.625102	-0.48462	-1.53762	0.151734	0.400918	-5.36635	-1.3806	0.082404	0.876768	1.89976	2	4	7.87744	3.02295	x	FALSE	Low - Null
B2HQU4	MMAR_0804		-1.44106	-2.54679	-0.33532	-2.01661	-2.93519	0.016113	0.125488	-3.12806	-2.93513	-1.49407	0.434096	0.220366	2	2	3.9002	1.97991	x	FALSE	Low - Null
B2HSH4	MMAR_0976		-1.41528	-2.55277	-0.27779	-0.88461	-2.80221	0.020076	0.14014	-3.40872	-1.50198	-0.0867	0.834056	0.11688	3	2	2.07191	1.05012	x	FALSE	Low - Null
B2HEJ9	MMAR_4621	PPE	-1.38972	-2.46128	-0.31817	0.575156	-2.77671	0.014635	0.119771	-3.4679	0.079339	1.46906	0.542362	1.13465	4	4	0.863019	1.80547	x	FALSE	Low - Null
B2HMJ8	accD4_1		-1.3834	-2.57471	-0.19209	-2.99568	-2.66276	0.027868	0.16473	-3.68077	-3.80616	-2.42276	1.13774	0.144855	2	3	10.2222	0.35984	x	FALSE	Low - Null
B2HQ86	MMAR_2380		-1.37431	-2.43892	-0.3097	-1.87136	-2.90737	0.016871	0.128472	-3.28024	-2.78757	-1.41325	0.550347	0.610101	2	4	4.94467	0.970807	x	FALSE	Low - Null
B2HMS8	MMAR_5440	EspF (ESX-1 Group III)	-1.35551	-2.59527	-0.11575	8.96864	-2.3409	0.034248	0.188086	-4.26739	8.45669	9.8122	0.221956	1.53805	4	4	0.353182	2.44738	x	FALSE	Low - Null
B2HIY9	MMAR_5048		-1.34868	-4.00281	1.30545	-2.75433	-1.19262	0.270492	0.535717	-5.51931	-3.76584	-2.41716	NA	1.67776	1	3	NA	4.16779	x	FALSE	Low - Null
B2HNQ9	espB	EspB (ESX-1 Group II)	-1.33628	-2.30208	-0.37048	8.68808	-2.96229	0.01012	0.094191	-3.11495	8.51446	9.85074	0.722907	0.574978	4	4	1.15031	0.914919	x	FALSE	Low - Null
B2HIU5	MMAR_3427	PE	-1.32627	-2.39351	-0.25904	2.45373	-2.66066	0.018401	0.13371	-3.68537	2.09376	3.42003	0.774095	0.84335	4	4	1.23176	1.34196	x	FALSE	Low - Null
B2HHQ4	MMAR_3326	PGRS	-1.30652	-2.50856	-0.10448	0.544317	-2.3271	0.035164	0.191016	-4.29184	0.134413	1.44093	0.654767	1.36388	4	4	1.04188	2.17024	x	FALSE	Low - Null
B2HHK6	wrbA		-1.29675	-2.12286	-0.47063	0.356726	-3.36073	0.004556	0.057805	-2.34243	0.002677	1.29942	0.424453	0.856881	4	4	0.6754	1.36349	x	FALSE	Low - Null
B2HGE4	nuoE		-1.28744	-3.10559	0.53071	-1.51607	-1.71482	0.135076	0.381521	-4.84516	-2.37436	-1.08692	NA	1.00686	1	2	NA	9.04627	x	FALSE	Low - Null
B2HSV5	MMAR_2686		-1.28409	-3.36477	0.796597	-0.01206	-1.44845	0.189215	0.445948	-5.17321	-1.04271	0.241376	NA	1.5633	1	2	NA	14.0457	x	FALSE	Low - Null
B2HIQ6	MMAR_3387		-1.27426	-2.91502	0.366501	-1.11713	-1.88076	0.106946	0.3336	-4.63149	-1.96664	-0.69238	NA	0.759298	1	2	NA	6.82202	x	FALSE	Low - Null
B2HLI6	MMAR_5314		-1.26441	-2.14025	-0.38857	-0.85395	-3.09088	0.007827	0.078488	-2.86738	-1.30533	-0.04091	0.507642	0.73112	4	4	0.807771	1.16338	x	FALSE	Low - Null
B2HG27	MMAR_4735	PGRS	-1.2623	-2.22473	-0.29986	-0.9394	-2.80805	0.013754	0.115892	-3.40872	-1.32421	-0.06191	1.04478	0.335735	4	4	1.66247	0.534229	x	FALSE	Low - Null
B2HQW6	proC		-1.22158	-1.9867	-0.45646	-0.51926	-3.41831	0.004059	0.055578	-2.22978	-0.80828	0.413303	0.27704	0.770366	4	4	0.440833	1.22582	x	FALSE	Low - Null
B2HLU0	MMAR_0372	PE	-1.19236	-2.44043	0.055719	1.34042	-2.04542	0.059711	0.252105	-4.77549	1.12682	2.31917	0.709021	1.24797	4	4	1.12821	1.98579	x	FALSE	Low - Null
B2HJK6	MMAR_1793		-1.18535	-2.10651	-0.26419	-1.24455	-2.77426	0.015539	0.1229	-3.43655	-1.78087	-0.59552	0.744174	0.539565	4	3	1.18415	1.34035	x	FALSE	Low - Null
B2HQ37	MMAR_2331		-1.18409	-1.93158	-0.4366	2.24446	-3.39155	0.004283	0.057	-2.28216	1.97806	3.16215	0.314677	0.768549	4	4	0.500722	1.22293	x	FALSE	Low - Null
B2HQS8	MMAR_0787	PPE	-1.17396	-2.45101	0.103095	-0.67581	-1.96816	0.068794	0.266204	-4.90245	-1.19292	-0.01896	0.775967	1.06698	4	4	1.23474	1.6978	x	FALSE	Low - Null
B2HK04	MMAR_3527		-1.16726	-2.21081	-0.1237	-0.25696	-2.51916	0.032118	0.180063	-3.95435	-0.82077	0.346485	0.397316	0.81466	3	3	0.986988	2.02373	x	FALSE	Low - Null
B2HNQ0	MMAR_5448	PPE68 (ESX-1 Group I)	-1.16083	-2.25537	-0.0663	1.51622	-2.27069	0.039156	0.198427	-4.39107	1.43602	2.59685	0.547531	1.07537	4	4	0.871244	1.71116	x	FALSE	Low - Null
B2HPL3	argE		-1.15917	-1.84671	-0.47162	-0.83626	-3.69998	0.003365	0.050063	-1.87791	-1.49453	-0.33537	0.335093	0.330564	3	4	0.832417	0.526002	x	FALSE	Low - Null
B2HSX7	gcvB		-1.13999	-1.93111	-0.34886	-1.21846	-3.08512	0.007918	0.078843	-2.87852	-1.56612	-0.42613	0.346077	0.763022	4	4	0.550685	1.21414	x	FALSE	Low - Null
B2HSY6	gnd1		-1.13164	-1.8731	-0.39018	0.782023	-3.26767	0.005492	0.064317	-2.52411	0.466919	1.59856	0.50787	0.626177	4	4	0.808135	0.996387	x	FALSE	Low - Null
B2HPB7	MMAR_2272	PGRS	-1.12477	-2.4129	0.163362	-0.50427	-1.96657	0.079858	0.287556	-4.63759	-0.84287	0.281905	0.194695	1.08763	2	2	1.74926	9.77195	x	FALSE	Low - Null
B2HPP0	MMAR_3984	PPE	-1.11829	-1.97787	-0.2587	0.458705	-2.78536	0.014387	0.118747	-3.45159	0.020316	1.1386	0.505062	0.658432	4	4	0.803667	1.04771	x	FALSE	Low - Null
B2HH42	cfp29		-1.11702	-1.88496	-0.34909	0.218543	-3.11427	0.007469	0.076236	-2.82215	-0.02754	1.08948	0.470697	0.728766	4	4	0.748984	1.15963	x	FALSE	Low - Null
B2HND0	MMAR_2179		-1.1123	-2.21884	-0.00576	-1.3937	-2.16715	0.048979	0.223568	-4.51095	-1.85585	-0.74355	1.11348	0.248548	4	3	1.77179	0.617426	x	FALSE	Low - Null
B2HKT1	echA16_2		-1.09745	-1.85235	-0.34255	-1.04795	-3.11251	0.007495	0.076236	-2.82555	-1.22743	-0.12998	0.413173	0.623643	4	4	0.65745	0.992355	x	FALSE	Low - Null
B2HD01	nnrD		-1.09103	-2.4636	0.281534	-2.50522	-1.92498	0.100479	0.325185	-4.57372	-3.23257	-2.14154	NA	0.025294	1	2	NA	0.22726	x	FALSE	Low - Null
B2HQK3	atpG		-1.08651	-1.86077	-0.31225	-0.1964	-3.02537	0.00956	0.090752	-3.0348	-0.68824	0.398264	0.718637	0.262643	4	4	1.14351	0.417923	x	FALSE	Low - Null
B2HEI8	MMAR_4610		-1.08462	-2.49648	0.327245	-1.87626	-1.8604	0.110062	0.340513	-4.65799	-2.23779	-1.15318	0.28037	NA	2	1	2.51903	NA	x	FALSE	Low - Null
B2HPX0	metZ		-1.08031	-2.21474	0.054116	-0.88267	-2.11434	0.059888	0.252105	-4.52371	-1.1184	-0.03809	0.842828	0.122537	4	2	1.34113	1.10095	x	FALSE	Low - Null
B2HIX5	MMAR_3457		-1.07348	-2.45896	0.311994	-2.09477	-1.87636	0.107611	0.334005	-4.63722	-2.81042	-1.73694	NA	0.161284	1	2	NA	1.44908	x	FALSE	Low - Null
B2HMB7	MMAR_3721		-1.06714	-1.73308	-0.4012	0.056861	-3.43086	0.003958	0.054721	-2.20518	-0.19573	0.871409	0.169803	0.392704	4	4	0.270194	0.624879	x	FALSE	Low - Null
B2HLV0	MMAR_0382	PGRS	-1.05638	-2.04126	-0.0715	3.36407	-2.29642	0.037285	0.193771	-4.34593	3.12265	4.17903	0.403606	0.939746	4	4	0.642227	1.49535	x	FALSE	Low - Null
B2HHU4	MMAR_4940		-1.05348	-1.88963	-0.21733	-0.33883	-2.6975	0.017114	0.129253	-3.61665	-0.79927	0.254215	0.759645	0.458393	4	4	1.20876	0.729406	x	FALSE	Low - Null
B2HF56	cobN		-1.05027	-2.3897	0.289161	-1.7593	-1.76598	0.110236	0.340513	-5.1087	-2.28443	-1.23417	1.15898	0.666748	3	3	2.87907	1.65629	x	FALSE	Low - Null
B2HP50	metK		-1.05022	-1.88063	-0.21981	0.811845	-2.70774	0.016772	0.128404	-3.59749	0.599419	1.64964	0.700754	0.674681	4	4	1.11506	1.07357	x	FALSE	Low - Null
B2HN30	fadE5		-1.04669	-1.88979	-0.20359	-1.01008	-2.658	0.018498	0.13371	-3.69032	-1.3749	-0.32821	0.891598	0.235997	4	4	1.41873	0.375524	x	FALSE	Low - Null
B2HDC4	aceAb		-1.03068	-1.86259	-0.19877	2.56954	-2.65255	0.018697	0.133744	-3.70046	2.29859	3.32927	0.429439	0.844427	4	4	0.683333	1.34367	x	FALSE	Low - Null
B2HLZ1	MMAR_2005		-1.02728	-1.8531	-0.20146	-1.3324	-2.66329	0.018306	0.13371	-3.68048	-1.82399	-0.79671	0.402368	0.887787	4	4	0.640257	1.41267	x	FALSE	Low - Null
B2HJ06	MMAR_5065		-1.02562	-1.78032	-0.27092	-0.79118	-2.90957	0.011241	0.101314	-3.21578	-1.22594	-0.20032	0.5526	0.567949	4	4	0.879309	0.903733	x	FALSE	Low - Null
B2HE73	katG		-1.02209	-1.70923	-0.33495	0.168965	-3.18466	0.006486	0.071899	-2.68565	-0.085	0.937094	0.384161	0.579047	4	4	0.611286	0.921392	x	FALSE	Low - Null
B2HFS8	MMAR_3055		-1.02117	-5.45507	3.41273	0.909771	-0.5187	0.616123	0.818432	-6.08615	1.00387	2.02504	3.4377	NA	3	1	8.53972	NA	x	FALSE	Low - Null
B2HEW7	MMAR_2946		-1.01639	-1.68741	-0.34538	-1.33376	-3.2656	0.005995	0.067758	-2.51901	-1.70235	-0.68596	0.430313	0.302034	3	4	1.06896	0.480604	x	FALSE	Low - Null
B2HLV6	MMAR_0388		-1.01335	-2.36003	0.333327	-0.75338	-1.67071	0.124934	0.369101	-5.13737	-1.16293	-0.14958	0.218755	0.212581	2	3	1.96544	0.52808	x	FALSE	Low - Null
B2HFV2	MMAR_3081		-1.01234	-2.23386	0.209172	-2.12493	-1.94511	0.091301	0.309553	-4.69573	-2.6311	-1.61875	0.302317	0.731887	2	2	2.71621	6.57575	x	FALSE	Low - Null
B2HR80	lysA		-1.00427	-1.64259	-0.36595	-0.52885	-3.36843	0.004486	0.057805	-2.32738	-0.72427	0.279994	0.092255	0.44967	4	4	0.146798	0.715525	x	FALSE	Low - Null
B2HT82	echA8		-1.0028	-1.64365	-0.36195	1.49527	-3.35022	0.004653	0.057805	-2.36298	1.26168	2.26448	0.298182	0.512525	4	4	0.474474	0.815541	x	FALSE	Low - Null
B2HIK6	coaD		-0.99785	-1.67495	-0.32076	-1.32894	-3.17724	0.007118	0.073987	-2.74855	-1.72053	-0.72268	0.417982	0.470461	4	4	0.665103	0.748608	x	FALSE	Low - Null
B2HHL7	glnA1		-0.99391	-1.84658	-0.14123	2.0466	-2.49562	0.025409	0.158004	-3.9893	1.86744	2.86135	0.611706	0.813765	4	4	0.973361	1.29488	x	FALSE	Low - Null
B2HMX9	pckG		-0.99239	-1.76423	-0.22054	1.42864	-2.75275	0.015345	0.1229	-3.51303	1.15885	2.15124	0.459574	0.741573	4	4	0.731285	1.18001	x	FALSE	Low - Null
B2HT76	cbs		-0.99023	-1.72233	-0.25812	0.21682	-2.89586	0.011552	0.101993	-3.24194	-0.05309	0.937139	0.348192	0.717506	4	4	0.554052	1.14171	x	FALSE	Low - Null
B2HN13	fadE4		-0.98524	-1.92065	-0.04983	-0.04129	-2.25506	0.040335	0.200829	-4.41837	-0.28408	0.701162	0.563069	1.01548	4	4	0.895968	1.61585	x	FALSE	Low - Null
B2HD66	bfrA		-0.98445	-1.8968	-0.0721	-0.94978	-2.39571	0.036986	0.193771	-4.18178	-1.39076	-0.40632	0.126084	0.730027	3	4	0.313211	1.16164	x	FALSE	Low - Null
B2HF81	gltA2		-0.98109	-1.92759	-0.03459	1.25126	-2.21925	0.043163	0.20798	-4.48057	0.965365	1.94646	0.794081	0.880076	4	4	1.26356	1.4004	x	FALSE	Low - Null
B2HS66	dapD		-0.96656	-1.60024	-0.33287	0.555864	-3.26565	0.005514	0.064317	-2.52806	0.278308	1.24487	0.352355	0.476364	4	4	0.560676	0.758001	x	FALSE	Low - Null
B2HQF7	rphA		-0.96123	-1.87118	-0.05129	-1.91263	-2.37914	0.040523	0.201062	-4.17766	-2.18357	-1.22233	0.621114	0.279342	3	3	1.54293	0.693924	x	FALSE	Low - Null
B2HGB5	cspA		-0.96036	-2.15587	0.235153	1.59683	-1.71987	0.107061	0.3336	-5.29067	1.38128	2.34164	0.606261	1.37795	4	4	0.964697	2.19263	x	FALSE	Low - Null
B2HGJ0	agpS		-0.95908	-2.07779	0.159625	-0.83843	-1.90346	0.085361	0.296945	-4.80042	-1.15385	-0.19477	0.892867	0.239561	3	2	2.218	2.15237	x	FALSE	Low - Null
B2HIX6	MMAR_3461		-0.95905	-1.97018	0.052091	0.434871	-2.06156	0.061098	0.253064	-4.63559	0.461303	1.42035	0.901276	0.506712	3	3	2.23889	1.25874	x	FALSE	Low - Null
B2HT96	aslA		-0.95291	-1.66261	-0.24321	0.531458	-2.87472	0.012049	0.103983	-3.28221	0.421175	1.37409	0.199769	0.69225	4	4	0.317877	1.10153	x	FALSE	Low - Null
B2HHR6	kasA		-0.95218	-1.70827	-0.1961	-0.73592	-2.69628	0.017155	0.129253	-3.61893	-0.99577	-0.04358	0.728397	0.32838	4	4	1.15904	0.522526	x	FALSE	Low - Null
B2HHZ4	MMAR_4990		-0.94375	-3.15165	1.26414	-1.63316	-0.92154	0.37322	0.638166	-6.19505	-2.69472	-1.75096	1.02841	0.660215	3	4	2.55472	1.05055	x	FALSE	Low - Null
B2HED0	sucD		-0.93923	-1.64283	-0.23563	2.1611	-2.85802	0.012455	0.106845	-3.31397	1.90335	2.84258	0.332586	0.63297	4	4	0.529218	1.0072	x	FALSE	Low - Null
B2HQU8	murB		-0.93725	-1.57017	-0.30432	-0.0065	-3.17042	0.006674	0.072548	-2.71329	-0.33872	0.598525	0.209367	0.289348	4	4	0.333149	0.460418	x	FALSE	Low - Null
B2HKU6	ltp1		-0.93674	-2.32026	0.446784	-2.16775	-1.63966	0.150064	0.398676	-4.93991	-2.47999	-1.54325	0.148851	NA	2	1	1.33737	NA	x	FALSE	Low - Null
B2HQJ0	fadA4		-0.92596	-1.55513	-0.29679	0.635717	-3.15095	0.00694	0.073747	-2.75109	0.522271	1.44823	0.19311	0.473432	4	4	0.307281	0.753336	x	FALSE	Low - Null
B2HJ81	cspA_1		-0.92475	-2.73432	0.884831	1.12093	-1.09411	0.292031	0.563486	-6.10007	0.633515	1.55826	0.664704	2.3828	4	4	1.05769	3.79157	x	FALSE	Low - Null
B2HLS9	MMAR_0361		-0.92448	-2.2991	0.450138	-1.7837	-1.62868	0.152381	0.401833	-4.95362	-2.40002	-1.47554	NA	0.068247	1	2	NA	0.613173	x	FALSE	Low - Null
B2HMY4	MMAR_0456		-0.92442	-1.49495	-0.35389	-0.50381	-3.46903	0.003666	0.05267	-2.13041	-0.78852	0.135906	0.313151	0.310925	4	4	0.498293	0.494752	x	FALSE	Low - Null
B2HFV6	prcB		-0.92386	-1.58026	-0.26745	-0.00299	-3.01336	0.009139	0.087935	-3.01689	-0.2178	0.706056	0.165583	0.645894	4	4	0.26348	1.02776	x	FALSE	Low - Null
B2HNN8	MMAR_3879		-0.91841	-2.3114	0.474579	-3.04646	-1.48489	0.170766	0.427365	-5.49234	-3.50566	-2.58725	1.29573	0.556297	3	3	3.21876	1.38192	x	FALSE	Low - Null
B2HL02	MMAR_1973		-0.91368	-2.06028	0.232912	-0.89572	-1.82723	0.103871	0.330678	-4.92844	-1.54489	-0.63121	0.191552	0.742442	2	3	1.72102	1.84433	x	FALSE	Low - Null
B2HR70	MMAR_2505		-0.90735	-1.76634	-0.04837	-0.26323	-2.29592	0.040055	0.200671	-4.24828	-0.73683	0.170525	0.668359	0.354883	3	3	1.6603	0.881578	x	FALSE	Low - Null
B2HP99	tkt		-0.90393	-1.67638	-0.13148	1.24258	-2.50543	0.02493	0.156387	-3.97144	0.987616	1.89155	0.367945	0.782315	4	4	0.585483	1.24484	x	FALSE	Low - Null
B2HI03	MMAR_4999	PGRS	-0.89731	-1.73348	-0.06114	2.60028	-2.29755	0.037205	0.193771	-4.34395	2.26349	3.1608	0.674299	0.410311	4	4	1.07296	0.652896	x	FALSE	Low - Null
B2HDL4	arcA		-0.89625	-1.41068	-0.38182	-0.28548	-3.73008	0.002174	0.037297	-1.61812	-0.54584	0.35041	0.216593	0.167997	4	4	0.344647	0.267321	x	FALSE	Low - Null
B2HT75	pra		-0.89019	-2.50201	0.721622	-1.80277	-1.24387	0.244085	0.506857	-5.59855	-1.89796	-1.00777	0.00231	0.521054	2	2	0.020754	4.68148	x	FALSE	Low - Null
B2HKB9	csdB		-0.88702	-2.29183	0.51779	-0.70057	-1.52911	0.175008	0.431163	-5.07636	-1.29192	-0.40489	NA	0.253884	1	2	NA	2.28106	x	FALSE	Low - Null
B2HKW6	dapB		-0.88618	-1.5861	-0.18625	-0.74801	-2.71074	0.016673	0.128338	-3.59188	-0.92164	-0.03546	0.22791	0.65889	4	4	0.362656	1.04844	x	FALSE	Low - Null
B2HN38	MMAR_0513		-0.88083	-1.69978	-0.06189	-2.20757	-2.38804	0.037479	0.194037	-4.13623	-2.41509	-1.53425	0.586411	0.17369	3	3	1.45673	0.43147	x	FALSE	Low - Null
B2HHJ4	MMAR_3265		-0.87984	-1.80248	0.042793	0.210504	-2.05593	0.060017	0.252105	-4.69565	-0.11173	0.768112	0.496948	0.938188	4	3	0.790755	2.33059	x	FALSE	Low - Null
B2HMK8	glf		-0.87817	-1.50778	-0.24857	-0.2796	-2.98626	0.009647	0.09098	-3.06896	-0.40373	0.474443	0.119724	0.470858	4	4	0.190507	0.74924	x	FALSE	Low - Null
B2HEJ2	MMAR_4614		-0.87323	-1.4649	-0.28155	-1.11019	-3.15982	0.006817	0.073546	-2.73388	-1.41052	-0.5373	0.196543	0.415098	4	4	0.312744	0.660514	x	FALSE	Low - Null
B2HLU1	ptpB		-0.86763	-2.34017	0.604913	-2.07422	-1.28066	0.223995	0.486976	-5.81258	-2.55556	-1.68793	1.48952	0.245236	4	3	2.37015	0.6092	x	FALSE	Low - Null
B2HM22	echA15		-0.85879	-1.61345	-0.10413	-0.90532	-2.4534	0.028695	0.166781	-4.08432	-1.18643	-0.32765	0.52037	0.555548	4	4	0.828025	0.884	x	FALSE	Low - Null
B2HD44	adhA		-0.85224	-1.89725	0.192762	-2.41186	-1.91408	0.095629	0.316686	-4.73883	-2.54526	-1.69302	0.313591	0.028292	2	2	2.81751	0.254191	x	FALSE	Low - Null
B2HT06	MMAR_4321	PE	-0.85126	-1.90682	0.204291	2.66319	-1.72664	0.10581	0.331583	-5.28053	2.46952	3.32078	0.372336	1.08119	4	4	0.59247	1.72042	x	FALSE	Low - Null
B2HJT8	mtr		-0.84874	-1.53997	-0.15751	0.142842	-2.62887	0.019587	0.138081	-3.74444	-0.07572	0.773021	0.214109	0.675602	4	4	0.340695	1.07503	x	FALSE	Low - Null
B2HF84	citA		-0.8463	-1.40517	-0.28744	-0.07554	-3.24219	0.00578	0.065841	-2.57377	-0.20585	0.640451	0.201897	0.380813	4	4	0.321263	0.605958	x	FALSE	Low - Null
B2HL40	MMAR_3602		-0.83281	-2.27765	0.612025	-1.94475	-1.39588	0.210188	0.475091	-5.23522	-2.49996	-1.66715	NA	0.38175	1	2	NA	3.42989	x	FALSE	Low - Null
B2HQA4	hisB		-0.83246	-1.62619	-0.03872	-1.04948	-2.32858	0.041521	0.203408	-4.13792	-1.28396	-0.4515	0.16134	0.153259	2	3	1.44958	0.380716	x	FALSE	Low - Null
B2HRC1	lprC		-0.82667	-1.66932	0.015971	-1.77152	-2.20951	0.05365	0.238626	-4.34785	-2.35194	-1.52527	0.204871	0.190201	2	3	1.84069	0.472485	x	FALSE	Low - Null
B2HME6	MMAR_3750		-0.82488	-1.89874	0.248975	-1.1848	-1.68578	0.119298	0.360397	-5.3488	-1.59724	-0.77235	0.879222	0.760545	4	4	1.39904	1.2102	x	FALSE	Low - Null
B2HH40	pepC		-0.82381	-1.72486	0.077235	-0.48324	-2.00648	0.069408	0.267126	-4.79329	-0.91314	-0.08933	0.459867	0.444	3	4	1.14237	0.706503	x	FALSE	Low - Null
B2HI36	cyp125A7		-0.82255	-2.24737	0.602268	-1.07	-1.35494	0.216038	0.482634	-5.33605	-1.68691	-0.86436	NA	0.577613	1	3	NA	1.43487	x	FALSE	Low - Null
B2HQI6	glgE		-0.82028	-1.8629	0.222328	-1.36444	-1.80406	0.10766	0.334005	-4.88079	-2.04067	-1.22039	0.355929	0.333645	2	2	3.1979	2.99768	x	FALSE	Low - Null
B2HDJ1	prsA		-0.81785	-1.69138	0.055683	0.913005	-2.00452	0.064373	0.256689	-4.84303	0.767934	1.58578	0.335366	0.983393	4	4	0.533642	1.5648	x	FALSE	Low - Null
B2HI42	MMAR_5038	PGRS	-0.81572	-1.78227	0.150837	-1.12423	-1.85212	0.090368	0.307975	-5.03146	-1.34603	-0.53031	0.707261	0.671175	4	3	1.12541	1.66729	x	FALSE	Low - Null
B2HFR8	MMAR_1460	PPE	-0.81558	-1.93032	0.299157	-0.34455	-1.60565	0.13599	0.381521	-5.22525	-1.12177	-0.30619	0.677146	0.792103	2	3	6.08392	1.96769	x	FALSE	Low - Null
B2HGQ2	mmpS4		-0.81263	-1.97758	0.352317	-1.65434	-1.53088	0.153376	0.402964	-5.43006	-2.2048	-1.39217	0.713544	0.805066	3	3	1.77254	1.99989	x	FALSE	Low - Null
B2HKV1	lppU		-0.81238	-1.60127	-0.02348	-1.26761	-2.22011	0.044418	0.211541	-4.42139	-1.55795	-0.74557	0.497922	0.398811	4	3	0.792304	0.990703	x	FALSE	Low - Null
B2HR30	argF		-0.81153	-1.59126	-0.03181	-1.55244	-2.22834	0.042429	0.205504	-4.46484	-1.72465	-0.91312	0.638463	0.361678	4	4	1.01594	0.57551	x	FALSE	Low - Null
B2HIH6	MMAR_1721		-0.81085	-2.59011	0.968403	-2.76515	-1.04499	0.325613	0.597314	-5.89511	-3.08949	-2.27863	1.52165	0.038903	3	2	3.78	0.349525	x	FALSE	Low - Null
B2HNK6	accA1		-0.80807	-1.64606	0.029927	-1.14705	-2.06454	0.057639	0.247068	-4.74366	-1.36393	-0.55587	0.462909	0.399737	4	4	0.736591	0.636071	x	FALSE	Low - Null
B2HN15	gabD1		-0.80676	-1.4887	-0.12483	1.30398	-2.53292	0.023631	0.153653	-3.92122	1.11852	1.92528	0.314882	0.577377	4	4	0.501047	0.918736	x	FALSE	Low - Null
B2HEM8	manB		-0.80621	-1.69069	0.078268	-0.07331	-1.95154	0.070906	0.269253	-4.9294	-0.43968	0.366537	0.621377	0.87705	4	4	0.988749	1.39558	x	FALSE	Low - Null
B2HKZ1	dapA		-0.80348	-1.38965	-0.2173	0.446726	-2.93471	0.010692	0.097602	-3.16776	0.266907	1.07038	0.122159	0.422065	4	4	0.194382	0.6716	x	FALSE	Low - Null
B2HQK2	atpD		-0.8031	-1.56881	-0.03739	0.8052	-2.24556	0.041068	0.202354	-4.43491	0.567035	1.37014	0.476076	0.612785	4	4	0.757543	0.975077	x	FALSE	Low - Null
B2HHB1	pgmA		-0.79778	-1.46939	-0.12618	-0.57196	-2.56099	0.023391	0.152792	-3.89173	-0.95435	-0.15657	0.256728	0.455231	4	4	0.408512	0.724374	x	FALSE	Low - Null
B2HKH1	glyA2		-0.7948	-1.69349	0.103899	-1.00916	-1.99182	0.076648	0.282033	-4.72508	-1.53196	-0.73716	0.639538	0.268883	2	4	5.74602	0.427852	x	FALSE	Low - Null
B2HFU6	pepE		-0.79267	-1.73571	0.150369	-0.94482	-1.81216	0.092644	0.311878	-5.08229	-1.11326	-0.32058	0.5367	0.88671	4	3	0.85401	2.20271	x	FALSE	Low - Null
B2HNY8	MMAR_0566		-0.78057	-1.51769	-0.04344	0.258059	-2.26719	0.039417	0.199043	-4.39719	0.142422	0.92299	0.245739	0.754543	4	4	0.391026	1.20065	x	FALSE	Low - Null
B2HJ51	folB		-0.7797	-1.54213	-0.01727	-0.70075	-2.27055	0.045874	0.214884	-4.32692	-0.88177	-0.10207	0.019065	0.461577	3	3	0.047361	1.14662	x	FALSE	Low - Null
B2HL54	MMAR_3615		-0.77923	-1.47388	-0.08457	-0.80957	-2.40167	0.030475	0.173596	-4.15904	-0.9967	-0.21748	0.186887	0.698418	4	4	0.29738	1.11134	x	FALSE	Low - Null
B2HP68	ribH		-0.77114	-1.6285	0.086219	-1.86587	-2.06243	0.071949	0.270819	-4.58916	-2.42282	-1.65168	0.206149	0.037491	2	3	1.85217	0.093132	x	FALSE	Low - Null
B2HIH3	MMAR_1718		-0.76539	-1.43387	-0.09692	0.150129	-2.46851	0.027886	0.16473	-3.98943	0.023468	0.788862	0.357887	0.275642	4	3	0.569479	0.684732	x	FALSE	Low - Null
B2HCU9	serA2		-0.76534	-1.84353	0.31285	-1.94712	-1.666	0.138068	0.381764	-5.07471	-2.04493	-1.27959	0.42582	0.103878	2	2	3.82584	0.933308	x	FALSE	Low - Null
B2HDR8	folD		-0.76451	-1.44861	-0.08041	-0.94086	-2.39265	0.031008	0.175472	-4.17518	-1.09365	-0.32914	0.164692	0.675302	4	4	0.262061	1.07456	x	FALSE	Low - Null
B2HDW6	lpdA		-0.76434	-1.38065	-0.14803	0.387652	-2.65525	0.018598	0.133744	-3.69545	0.255508	1.01985	0.169846	0.544366	4	4	0.270264	0.866208	x	FALSE	Low - Null
B2HKR6	proS		-0.75978	-1.36618	-0.15338	-0.55206	-2.68252	0.017627	0.131945	-3.64463	-0.78795	-0.02817	0.244032	0.409125	4	4	0.388309	0.651009	x	FALSE	Low - Null
B2HIJ1	MMAR_1736		-0.75968	-1.80573	0.286368	-1.73092	-1.66528	0.133192	0.379331	-5.15235	-2.00376	-1.24408	0.480558	0.511088	3	2	1.19377	4.59194	x	FALSE	Low - Null
B2HIT1	MMAR_3413		-0.75889	-2.2184	0.700615	-1.10251	-1.2592	0.252815	0.516778	-5.39048	-1.6892	-0.93031	NA	0.419635	1	2	NA	3.77027	x	FALSE	Low - Null
B2HT54	fum		-0.75763	-1.4211	-0.09416	1.5467	-2.44485	0.028037	0.16473	-4.08134	1.40459	2.16222	0.245146	0.587212	4	4	0.390083	0.934385	x	FALSE	Low - Null
B2HQK4	atpA		-0.75686	-1.57605	0.062337	1.19809	-1.97808	0.067561	0.263582	-4.8863	0.999037	1.7559	0.367886	0.756862	4	4	0.585389	1.20434	x	FALSE	Low - Null
B2HED8	pgi		-0.75655	-1.39834	-0.11476	0.314916	-2.52383	0.024053	0.154982	-3.93784	0.18	0.93655	0.262261	0.57252	4	4	0.417316	0.911007	x	FALSE	Low - Null
B2HFV5	prcA		-0.75639	-1.514	0.001214	0.017033	-2.13757	0.050322	0.228211	-4.62067	-0.19524	0.561152	0.429827	0.735462	4	4	0.68395	1.17028	x	FALSE	Low - Null
B2HQA2	hisD		-0.75551	-1.37209	-0.13894	-0.70889	-2.62345	0.019797	0.13887	-3.75449	-0.94656	-0.19104	0.275876	0.424131	4	4	0.43898	0.674887	x	FALSE	Low - Null
B2HPD6	cpfC		-0.75379	-1.46174	-0.04584	-0.45126	-2.27964	0.038495	0.195775	-4.37539	-0.80721	-0.05342	0.522445	0.525454	4	4	0.831326	0.836114	x	FALSE	Low - Null
B2HIZ5	aspB		-0.75318	-1.48555	-0.02081	0.00528	-2.20183	0.044605	0.211727	-4.51067	-0.25766	0.49552	0.368525	0.678077	4	4	0.586405	1.07897	x	FALSE	Low - Null
B2HF89	serC		-0.75096	-1.52514	0.023224	1.44366	-2.07678	0.056349	0.243891	-4.72321	1.24416	1.99512	0.348777	0.786143	4	4	0.554982	1.25093	x	FALSE	Low - Null
B2HM09	ceoB		-0.74998	-1.67155	0.171586	-0.66293	-1.75452	0.102392	0.329133	-5.16958	-1.03868	-0.2887	0.24153	0.608181	3	4	0.599994	0.967752	x	FALSE	Low - Null
B2HQT2	icl		-0.74617	-1.54936	0.057015	0.241468	-1.98902	0.066225	0.260509	-4.86843	0.04174	0.787915	0.751768	0.55193	4	4	1.19623	0.878243	x	FALSE	Low - Null
B2HJF2	eis1		-0.73866	-2.37861	0.901287	-1.25537	-1.09078	0.315512	0.583977	-5.56867	-1.74782	-1.00915	NA	0.758048	1	2	NA	6.81079	x	FALSE	Low - Null
B2HH95	MMAR_1575		-0.73714	-1.52932	0.055029	0.166738	-1.99228	0.065832	0.259681	-4.86311	-0.20764	0.529505	0.674843	0.622665	4	4	1.07383	0.990798	x	FALSE	Low - Null
B2HS27	MMAR_2611		-0.73678	-1.75444	0.280875	-1.25113	-1.69924	0.13149	0.379119	-5.03075	-1.56986	-0.83307	0.107034	0.115142	2	2	0.961667	1.03451	x	FALSE	Low - Null
B2HP18	pcp		-0.73404	-1.43518	-0.0329	-1.42726	-2.32445	0.041817	0.20348	-4.23979	-1.4711	-0.73706	0.150328	0.173609	3	3	0.373435	0.431268	x	FALSE	Low - Null
B2HN02	MMAR_0476		-0.73238	-2.03927	0.574507	-2.28243	-1.26213	0.237733	0.50364	-5.57759	-2.83474	-2.10236	0.739308	0.201474	2	2	6.64241	1.81017	x	FALSE	Low - Null
B2HI47	dnaN		-0.73027	-1.42853	-0.03202	2.58457	-2.23918	0.041567	0.203408	-4.44601	2.49199	3.22226	0.256363	0.642176	4	4	0.407932	1.02184	x	FALSE	Low - Null
B2HSP2	MMAR_2620		-0.72764	-2.44677	0.991492	-0.30527	-1.02501	0.343275	0.616423	-5.63369	-0.79036	-0.06272	NA	0.874171	1	2	NA	7.85412	x	FALSE	Low - Null
B2HQ12	MMAR_2306		-0.72521	-1.48696	0.036534	-0.15854	-2.03832	0.060497	0.252989	-4.78727	-0.42551	0.299703	0.475786	0.42719	4	4	0.757082	0.679755	x	FALSE	Low - Null
B2HH61	MMAR_4912		-0.7233	-1.364	-0.08259	0.078646	-2.41697	0.029589	0.170585	-4.13156	-0.05288	0.670411	0.089759	0.555665	4	4	0.142827	0.884186	x	FALSE	Low - Null
B2HQ20	MMAR_2314		-0.72329	-1.4636	0.017033	-0.67409	-2.20038	0.054463	0.239328	-4.45849	-0.96192	-0.23864	0.177896	0.220313	3	3	0.441919	0.547287	x	FALSE	Low - Null
B2HSL6	MMAR_1017		-0.7166	-1.33131	-0.1019	1.31048	-2.4959	0.025396	0.158004	-3.98879	1.01624	1.73285	0.360901	0.345928	4	4	0.574274	0.550448	x	FALSE	Low - Null
B2HGG3	fadB4		-0.71636	-1.53858	0.105863	-0.29175	-1.86534	0.082829	0.292742	-5.06705	-0.58032	0.136042	0.618234	0.506716	4	4	0.983748	0.806298	x	FALSE	Low - Null
B2HPS5	MMAR_0641	PPE	-0.71369	-2.08862	0.661227	-0.87638	-1.25706	0.253539	0.516778	-5.39284	-1.35218	-0.63848	NA	0.072456	1	2	NA	0.650993	x	FALSE	Low - Null
B2HQR9	MMAR_0779		-0.7123	-1.52592	0.101329	-0.78917	-1.87436	0.081502	0.290873	-5.05282	-1.03082	-0.31852	0.327671	0.784562	4	4	0.521398	1.24841	x	FALSE	Low - Null
B2HN46	snzP		-0.71153	-1.27004	-0.15303	-0.12468	-2.72762	0.016127	0.125488	-3.56024	-0.27858	0.432952	0.289537	0.29189	4	4	0.460718	0.464462	x	FALSE	Low - Null
B2HQ89	bioA		-0.70883	-1.74147	0.323817	-0.56826	-1.52403	0.157687	0.409011	-5.44017	-0.86539	-0.15656	0.707164	0.645657	3	3	1.75669	1.6039	x	FALSE	Low - Null
B2HT24	gnd2		-0.70738	-1.52672	0.111959	-0.60026	-1.84844	0.085367	0.296945	-5.0936	-0.68232	0.025058	0.33202	0.81917	4	4	0.528318	1.30348	x	FALSE	Low - Null
B2HRL5	hemL		-0.70737	-1.3188	-0.09595	-1.14905	-2.47699	0.026345	0.161707	-4.02317	-1.30093	-0.59355	0.239393	0.405751	4	4	0.380928	0.64564	x	FALSE	Low - Null
B2HML6	MMAR_5381		-0.70695	-1.40691	-0.00699	-0.31056	-2.19522	0.048082	0.220933	-4.36535	-0.70702	-7.3e-05	0.397945	0.040364	2	4	3.57539	0.064229	x	FALSE	Low - Null
B2HLZ6	MMAR_2010	PGRS	-0.70491	-1.9097	0.499881	0.437768	-1.25268	0.230465	0.494251	-5.92148	0.530149	1.23506	0.701807	1.12475	4	4	1.11673	1.78973	x	FALSE	Low - Null
B2HPB8	fadE15		-0.70474	-1.52238	0.112901	-0.09386	-1.84537	0.085836	0.297398	-5.09842	-0.31748	0.387264	0.820186	0.462594	4	4	1.3051	0.73609	x	FALSE	Low - Null
B2HMQ1	gltB		-0.7041	-1.38454	-0.02367	0.365145	-2.21548	0.043471	0.208262	-4.4871	0.211451	0.915554	0.537697	0.457315	4	4	0.855596	0.72769	x	FALSE	Low - Null
B2HQV4	gpmA		-0.70055	-1.55374	0.152645	-0.3988	-1.77021	0.099652	0.324984	-5.14598	-0.37117	0.329376	0.183146	0.930442	4	3	0.291426	2.31135	x	FALSE	Low - Null
B2HS12	MMAR_2596	PGRS	-0.70003	-2.31325	0.913201	-1.22774	-1.01844	0.341165	0.61496	-5.69838	-1.7228	-1.02277	NA	0.785415	1	3	NA	1.95108	x	FALSE	Low - Null
B2HRV3	MMAR_2534	PPE	-0.6968	-1.51883	0.125219	1.72703	-1.81486	0.090619	0.307975	-5.14593	1.49013	2.18693	0.361261	0.786746	4	4	0.574846	1.25189	x	FALSE	Low - Null
B2HNH4	pepN		-0.69678	-1.43662	0.043055	1.08434	-2.01641	0.062985	0.254081	-4.82348	0.936143	1.63293	0.285322	0.764297	4	4	0.454012	1.21617	x	FALSE	Low - Null
B2HLU4	MMAR_0376		-0.69554	-1.30308	-0.088	0.090382	-2.46822	0.027901	0.16473	-3.98993	-0.13946	0.556083	0.319295	0.189366	4	3	0.50807	0.470412	x	FALSE	Low - Null
B2HMT0	MMAR_5442		-0.69512	-1.55529	0.165059	0.286441	-1.73017	0.105161	0.330678	-5.27523	0.254608	0.949726	0.546278	0.833996	4	4	0.86925	1.32707	x	FALSE	Low - Null
B2HPY0	fadE7		-0.69501	-1.62017	0.230142	-0.41467	-1.72261	0.12203	0.3643	-5.07415	-0.83168	-0.13666	0.198257	0.342098	2	3	1.78127	0.849819	x	FALSE	Low - Null
B2HKN1	MMAR_0268		-0.6936	-1.75153	0.364324	-1.14583	-1.42502	0.179091	0.436688	-5.63244	-1.36035	-0.66675	0.789027	0.872571	4	3	1.25552	2.16759	x	FALSE	Low - Null
B2HE56	MMAR_2896		-0.69302	-1.64302	0.256983	-1.24992	-1.67274	0.131688	0.379119	-5.06081	-1.56415	-0.87113	0.214359	0.177112	2	2	1.92594	1.59129	x	FALSE	Low - Null
B2HQT3	fadB2		-0.69285	-1.48631	0.10061	0.272808	-1.86953	0.082211	0.292671	-5.06046	0.235585	0.928437	0.237882	0.836458	4	4	0.378523	1.33099	x	FALSE	Low - Null
B2HK33	MMAR_3558		-0.69283	-1.39913	0.013469	-0.17752	-2.11482	0.053914	0.238626	-4.59845	-0.33876	0.354075	0.259571	0.408802	3	4	0.644809	0.650495	x	FALSE	Low - Null
B2HMN2	sodA		-0.68501	-2.04606	0.676041	-0.59725	-1.07755	0.299114	0.571729	-6.11756	-0.88251	-0.1975	0.502837	1.65611	4	4	0.800126	2.63524	x	FALSE	Low - Null
B2HGB3	MMAR_4821		-0.68393	-1.57394	0.206082	-1.75522	-1.64525	0.12176	0.364256	-5.4008	-1.93667	-1.25274	0.522969	0.830646	4	4	0.83216	1.32174	x	FALSE	Low - Null
B2HDV2	alc		-0.68159	-1.31048	-0.0527	0.092041	-2.32041	0.035616	0.191388	-4.30365	-0.0589	0.622683	0.079875	0.600965	4	4	0.1271	0.956269	x	FALSE	Low - Null
B2HMG9	MMAR_3773		-0.67896	-1.37331	0.015388	1.97476	-2.09356	0.054622	0.239328	-4.69506	1.79439	2.47335	0.26188	0.681975	4	4	0.416709	1.08517	x	FALSE	Low - Null
B2HP97	zwf2		-0.6764	-1.29917	-0.05364	-0.18689	-2.3254	0.035279	0.191016	-4.29484	-0.38241	0.293991	0.342267	0.439333	4	4	0.544623	0.699077	x	FALSE	Low - Null
B2HK02	MMAR_3525		-0.67613	-1.402	0.049747	-0.9529	-1.99427	0.065592	0.259455	-4.85985	-1.26117	-0.58505	0.304184	0.491668	4	4	0.484025	0.782353	x	FALSE	Low - Null
B2HF40	lppI		-0.67501	-1.44104	0.091027	-1.91514	-1.88659	0.079733	0.287556	-5.03346	-2.37534	-1.70033	0.387323	0.597883	4	4	0.616318	0.951365	x	FALSE	Low - Null
B2HM51	MMAR_2065		-0.67121	-2.47804	1.13561	-2.23845	-0.94047	0.388063	0.651653	-5.57716	-2.57406	-1.90284	NA	NA	1	1	NA	NA	x	FALSE	Low - Null
B2HMF5	nadE		-0.66996	-1.58877	0.248856	-1.68028	-1.67197	0.131843	0.379119	-5.14329	-1.94826	-1.2783	0.136087	0.462883	3	2	0.33806	4.15884	x	FALSE	Low - Null
B2HT79	fadA3		-0.66816	-1.49241	0.156086	1.45392	-1.73557	0.104176	0.330678	-5.2671	1.30687	1.97503	0.255808	0.88604	4	4	0.407048	1.40989	x	FALSE	Low - Null
B2HR05	MMAR_2441		-0.66655	-1.7041	0.371	-1.21029	-1.40987	0.185577	0.44265	-5.5888	-1.52278	-0.85623	0.59507	0.500025	3	3	1.47824	1.24213	x	FALSE	Low - Null
B2HHS2	MMAR_3344		-0.66633	-1.30141	-0.03125	-1.09023	-2.24636	0.041006	0.202354	-4.43352	-1.28451	-0.61818	0.225227	0.368817	4	4	0.358387	0.586871	x	FALSE	Low - Null
B2HSY2	glcB		-0.66584	-1.52305	0.191371	2.46751	-1.66303	0.118108	0.359372	-5.37487	2.32141	2.98725	0.260848	0.981031	4	4	0.415068	1.56104	x	FALSE	Low - Null
B2HMC7	MMAR_3731		-0.66427	-2.27436	0.945812	-1.82052	-0.90542	0.384191	0.648194	-6.08559	-2.27331	-1.60903	1.55308	0.916105	2	4	13.9539	1.45773	x	FALSE	Low - Null
B2HKZ2	rnj		-0.66403	-1.93924	0.611187	-0.08387	-1.22213	0.259804	0.521072	-5.6183	-0.41589	0.248142	0.739338	0.507298	2	2	6.64269	4.5579	x	FALSE	Low - Null
B2HSH6	mmaA3		-0.66346	-1.96129	0.63437	-1.08582	-1.10212	0.289998	0.562611	-6.01608	-1.39226	-0.7288	0.935328	0.266468	4	3	1.48832	0.661943	x	FALSE	Low - Null
B2HP84	gap		-0.66312	-1.81668	0.490444	1.69265	-1.23074	0.238323	0.50364	-5.94735	1.47464	2.13776	1.07024	0.850119	4	4	1.703	1.35273	x	FALSE	Low - Null
B2HPC7	acn		-0.66179	-1.44972	0.126138	2.8096	-1.79825	0.093322	0.31342	-5.17159	2.69019	3.35198	0.308997	0.848519	4	4	0.491683	1.35018	x	FALSE	Low - Null
B2HQP3	pssA		-0.65772	-1.6119	0.296473	-0.74336	-1.53041	0.15612	0.407169	-5.24587	-0.69078	-0.03306	0.304624	0.231585	2	2	2.73694	2.08071	x	FALSE	Low - Null
B2HM30	ribD		-0.65657	-1.35179	0.038642	-1.05612	-2.0361	0.062213	0.253064	-4.72809	-1.40688	-0.75031	0.318849	0.115345	4	3	0.50736	0.286534	x	FALSE	Low - Null
B2HJ43	lysS		-0.65493	-1.46738	0.157526	-0.26758	-1.72588	0.105948	0.331583	-5.28166	-0.44082	0.214106	0.236698	0.86344	4	4	0.376639	1.37393	x	FALSE	Low - Null
B2HH65	purB		-0.65392	-1.40711	0.099276	-1.01888	-1.8588	0.083803	0.293929	-5.07735	-1.28366	-0.62974	0.650661	0.30709	4	4	1.03535	0.488649	x	FALSE	Low - Null
B2HDV1	MMAR_1209		-0.64923	-1.44516	0.146692	-1.19499	-1.83711	0.098406	0.322139	-5.00631	-1.402	-0.75277	0.296078	0.331049	3	3	0.735498	0.822372	x	FALSE	Low - Null
B2HT61	glyA1		-0.64471	-1.35531	0.065882	1.78771	-1.9425	0.072079	0.270819	-4.944	1.62006	2.26478	0.356055	0.678186	4	4	0.566562	1.07915	x	FALSE	Low - Null
B2HED1	sucC		-0.64424	-1.50446	0.215985	2.47052	-1.60344	0.130738	0.379119	-5.46108	2.29803	2.94227	0.415438	0.909166	4	4	0.661055	1.44669	x	FALSE	Low - Null
B2HPV3	fba		-0.64184	-1.54012	0.256444	1.32726	-1.52978	0.147935	0.395228	-5.56462	1.29207	1.9339	0.188551	1.07398	4	4	0.300027	1.70895	x	FALSE	Low - Null
B2HIW7	MMAR_3449		-0.64126	-1.32094	0.038413	-1.57625	-2.05069	0.062289	0.253064	-4.71323	-1.77123	-1.12997	0.142372	0.425524	4	3	0.226546	1.05706	x	FALSE	Low - Null
B2HK40	amiC_1		-0.64115	-1.60761	0.325302	-1.29793	-1.45591	0.172706	0.429561	-5.59223	-1.66154	-1.02039	0.09058	0.6863	3	4	0.225013	1.09206	x	FALSE	Low - Null
B2HEK7	accD5		-0.64044	-1.324	0.043127	-1.63363	-2.01991	0.06406	0.256289	-4.82504	-1.8341	-1.19366	0.491517	0.421248	4	4	0.782113	0.6703	x	FALSE	Low - Null
B2HGX9	ilvE		-0.63508	-1.36911	0.098953	0.395089	-1.85238	0.08477	0.29659	-5.08743	0.224228	0.859308	0.446428	0.642117	4	4	0.710367	1.02175	x	FALSE	Low - Null
B2HD02	gadB		-0.63442	-1.35906	0.090229	-0.88424	-1.88748	0.081162	0.290389	-5.037	-0.97127	-0.33686	0.479541	0.218376	4	4	0.763057	0.347485	x	FALSE	Low - Null
B2HIG8	MMAR_1713		-0.62928	-2.23305	0.974494	-0.81403	-0.95021	0.377186	0.641712	-5.70416	-1.28912	-0.65984	NA	0.700723	1	2	NA	6.29575	x	FALSE	Low - Null
B2HR26	argC		-0.62815	-1.38564	0.129351	-0.51132	-1.78778	0.096661	0.317888	-5.11942	-0.72156	-0.09341	0.316521	0.464878	4	3	0.503656	1.15482	x	FALSE	Low - Null
B2HDP7	MMAR_1155		-0.62744	-1.20326	-0.05162	-0.03266	-2.33293	0.034774	0.189727	-4.28152	-0.18609	0.441347	0.069197	0.4407	4	4	0.110109	0.701252	x	FALSE	Low - Null
B2HKE2	MMAR_5234		-0.62741	-1.72998	0.47517	-1.6926	-1.2268	0.241221	0.504746	-5.87713	-2.16793	-1.54053	0.863236	0.616273	4	3	1.3736	1.53091	x	FALSE	Low - Null
B2HQ40	MMAR_2334		-0.62677	-1.48055	0.227008	-1.18427	-1.5827	0.137026	0.381521	-5.41907	-1.26343	-0.63666	0.22228	0.282778	3	4	0.552175	0.449964	x	FALSE	Low - Null
B2HNS8	trxB2		-0.62674	-1.15025	-0.10324	0.368283	-2.56323	0.022273	0.147523	-3.86562	0.107082	0.733826	0.192452	0.280072	4	4	0.306234	0.445658	x	FALSE	Low - Null
B2HJM9	lldD1_1		-0.62431	-1.99954	0.750916	-1.52774	-1.09938	0.31202	0.580402	-5.55997	-1.74671	-1.1224	NA	0.076494	1	2	NA	0.687269	x	FALSE	Low - Null
B2HIK4	pca		-0.61997	-1.32482	0.084874	0.226232	-1.88319	0.080221	0.287744	-5.03885	0.145175	0.765148	0.488401	0.562761	4	4	0.777156	0.895479	x	FALSE	Low - Null
B2HDU3	sdhA		-0.61615	-1.66785	0.435559	-0.882	-1.27337	0.226483	0.488734	-5.75784	-0.91991	-0.30376	0.253931	0.338594	3	3	0.630799	0.841113	x	FALSE	Low - Null
B2HE38	MMAR_2878		-0.61533	-1.56666	0.336	-0.52073	-1.40586	0.184582	0.441015	-5.65715	-0.61742	-0.00209	0.731595	0.604249	4	3	1.16413	1.50104	x	FALSE	Low - Null
B2HHR7	kasB		-0.61336	-1.35513	0.128404	0.852611	-1.77038	0.098017	0.321606	-5.21432	0.83463	1.44799	0.622266	0.467002	4	4	0.990165	0.743104	x	FALSE	Low - Null
B2HGX0	cbhK		-0.61306	-1.33531	0.109185	1.07303	-1.81734	0.090222	0.307975	-5.14209	0.943625	1.55669	0.212786	0.742778	4	4	0.338591	1.18192	x	FALSE	Low - Null
B2HND9	lprF		-0.61298	-1.27398	0.048015	0.869714	-1.98548	0.066655	0.261479	-4.87423	0.651001	1.26398	0.380295	0.493177	4	4	0.605134	0.784755	x	FALSE	Low - Null
B2HES1	aroA		-0.61242	-1.30542	0.080585	-0.80611	-1.89204	0.078956	0.287554	-5.02481	-1.12972	-0.5173	0.33975	0.643918	4	4	0.540618	1.02462	x	FALSE	Low - Null
B2HMW0	ilvD		-0.61126	-1.22664	0.004114	0.142764	-2.12669	0.051355	0.23142	-4.63913	0.0454	0.656661	0.265734	0.514679	4	4	0.422841	0.81897	x	FALSE	Low - Null
B2HLL4	MMAR_5342		-0.60889	-1.50693	0.289158	-1.51676	-1.50537	0.162353	0.415811	-5.4102	-1.75958	-1.15069	0.542317	0.103319	4	2	0.862947	0.928286	x	FALSE	Low - Null
B2HFU2	MMAR_3071		-0.60888	-1.46441	0.246645	-0.63059	-1.56191	0.14594	0.391773	-5.38798	-0.76745	-0.15856	0.392467	0.587983	3	3	0.974942	1.46063	x	FALSE	Low - Null
B2HII5	ppk		-0.60888	-1.22732	0.009563	-0.58002	-2.1079	0.053185	0.237415	-4.67091	-0.69716	-0.08828	0.461297	0.082573	4	4	0.734026	0.131392	x	FALSE	Low - Null
B2HPD5	inhA		-0.60824	-1.48375	0.267268	0.13585	-1.48742	0.158668	0.409485	-5.6226	0.013889	0.62213	0.84051	0.530749	4	4	1.33744	0.844541	x	FALSE	Low - Null
B2HQ80	ilvA		-0.60819	-1.91822	0.701829	-1.22689	-1.08963	0.310676	0.580402	-5.7604	-1.53099	-0.9228	0.345514	0.89629	2	2	3.10432	8.05284	x	FALSE	Low - Null
B2HIS9	pfkA_1		-0.60766	-1.63929	0.423961	-1.14246	-1.26113	0.227493	0.489351	-5.91141	-1.43893	-0.83126	0.747307	0.959534	4	4	1.18913	1.52683	x	FALSE	Low - Null
B2HE54	MMAR_2894	ESX-1 Group I	-0.60333	-1.52331	0.316651	1.81267	-1.40408	0.181684	0.43749	-5.73315	1.90675	2.51008	0.638651	0.520931	4	4	1.01624	0.828918	x	FALSE	Low - Null
B2HIM9	ppsC		-0.60132	-1.36033	0.157694	-0.38943	-1.69618	0.11155	0.343825	-5.32598	-0.67626	-0.07495	0.417496	0.372285	4	4	0.66433	0.592388	x	FALSE	Low - Null
B2HQM5	thiC		-0.59993	-1.20884	0.008992	-0.32684	-2.10939	0.053038	0.237415	-4.6684	-0.42143	0.178492	0.214503	0.43296	4	4	0.341322	0.688936	x	FALSE	Low - Null
B2HSF3	MMAR_0954		-0.59701	-1.59911	0.405099	-0.8371	-1.29488	0.219199	0.483694	-5.67656	-1.13069	-0.53369	0.382976	0.758643	2	4	3.4409	1.20717	x	FALSE	Low - Null
B2HI84	MMAR_0039		-0.59535	-1.79389	0.603184	-0.46089	-1.07092	0.303298	0.573533	-6.04894	-0.58339	0.011966	1.05075	1.08158	4	3	1.67198	2.6868	x	FALSE	Low - Null
B2HLR2	MMAR_0344		-0.59357	-1.49915	0.31202	1.98722	-1.40332	0.181907	0.43749	-5.73414	1.81847	2.41204	0.455962	0.743681	4	4	0.725538	1.18336	x	FALSE	Low - Null
B2HKE9	MMAR_5241		-0.59097	-1.27954	0.097604	0.625819	-1.83752	0.087045	0.299401	-5.11069	0.465336	1.05631	0.13926	0.708232	4	4	0.221594	1.12695	x	FALSE	Low - Null
B2HHK7	MMAR_3279		-0.58932	-1.40572	0.227078	-0.77161	-1.54549	0.144114	0.389407	-5.54282	-0.9271	-0.33778	0.669101	0.570202	4	4	1.06469	0.907319	x	FALSE	Low - Null
B2HG81	pip		-0.58572	-1.22653	0.055091	-0.27236	-1.95694	0.070214	0.268055	-4.92066	-0.48727	0.098451	0.204092	0.441692	4	4	0.324756	0.70283	x	FALSE	Low - Null
B2HFH7	MMAR_1363		-0.58561	-1.47943	0.308207	0.846371	-1.41252	0.18082	0.43749	-5.64876	0.532651	1.11826	0.186292	0.490703	4	3	0.296432	1.21897	x	FALSE	Low - Null
B2HP45	pyrF		-0.58309	-1.35971	0.193526	-0.77461	-1.61869	0.129028	0.376643	-5.3682	-1.00199	-0.4189	0.340107	0.651777	3	4	0.844872	1.03712	x	FALSE	Low - Null
B2HLG9	tyrA		-0.58175	-1.33475	0.171253	-1.47914	-1.67921	0.118378	0.359424	-5.28335	-1.8097	-1.22795	0.297195	0.592705	4	3	0.472904	1.47236	x	FALSE	Low - Null
B2HQZ0	cydA		-0.58045	-2.00084	0.839936	-2.09817	-0.98965	0.358995	0.628306	-5.66749	-2.65954	-2.07908	NA	0.30954	1	2	NA	2.78111	x	FALSE	Low - Null
B2HMQ0	gltD		-0.57459	-1.1804	0.031234	-0.45702	-2.03062	0.061361	0.253064	-4.80002	-0.64486	-0.07028	0.323336	0.435535	4	4	0.514499	0.693033	x	FALSE	Low - Null
B2HE37	cyp278A1		-0.57368	-1.53043	0.383067	1.47484	-1.28378	0.219675	0.483694	-5.88416	1.46357	2.03725	0.823812	0.458323	4	4	1.31087	0.729294	x	FALSE	Low - Null
B2HEJ7	MMAR_4619		-0.57365	-1.55936	0.412052	-1.21851	-1.26494	0.229393	0.492694	-5.76785	-1.55962	-0.98596	0.92006	0.245888	3	3	2.28556	0.610819	x	FALSE	Low - Null
B2HFS1	mmpL5_5		-0.5692	-2.71862	1.58022	-2.94311	-0.62152	0.553241	0.778041	-6.02169	-3.08541	-2.51621	1.27091	NA	3	1	3.15712	NA	x	FALSE	Low - Null
B2HQA0	nadC		-0.56705	-1.22503	0.090931	1.16293	-1.85798	0.085497	0.296945	-5.01171	1.00023	1.56728	0.277633	0.433535	4	3	0.441777	1.07696	x	FALSE	Low - Null
B2HJQ5	mapB		-0.56696	-1.30159	0.167677	0.999844	-1.65233	0.120295	0.361393	-5.3905	0.850113	1.41707	0.287941	0.64958	4	4	0.458179	1.03363	x	FALSE	Low - Null
B2HMD2	comEA		-0.56638	-1.43082	0.298055	-1.39911	-1.43791	0.177646	0.435467	-5.4978	-1.47316	-0.90678	0.488914	0.018884	4	2	0.777972	0.169665	x	FALSE	Low - Null
B2HL55	MMAR_3616		-0.56598	-1.15413	0.022172	-0.23424	-2.06029	0.058094	0.247497	-4.75075	-0.40396	0.162016	0.131576	0.46924	4	4	0.209366	0.746665	x	FALSE	Low - Null
B2HP98	tal		-0.56522	-1.38768	0.257235	3.14257	-1.47138	0.162899	0.416073	-5.64425	2.97109	3.53632	0.374544	0.865228	4	4	0.595983	1.37677	x	FALSE	Low - Null
B2HNH2	MMAR_3815		-0.56484	-1.33006	0.200394	-0.56867	-1.58033	0.135939	0.381521	-5.49393	-0.66949	-0.10466	0.260047	0.771863	4	4	0.413793	1.22821	x	FALSE	Low - Null
B2HQ15	udgL		-0.56068	-1.38266	0.261298	-0.86857	-1.4604	0.165846	0.418733	-5.65895	-1.03453	-0.47384	0.820518	0.433112	4	4	1.30563	0.689177	x	FALSE	Low - Null
B2HIM2	mas		-0.55738	-1.32111	0.206353	0.593968	-1.56252	0.140066	0.383566	-5.51902	0.449691	1.00707	0.62854	0.594817	4	4	1.00015	0.946487	x	FALSE	Low - Null
B2HL21	MMAR_3581	PGRS	-0.55575	-1.49689	0.385396	-0.83105	-1.28347	0.223039	0.486894	-5.69023	-0.94246	-0.38671	0.289719	0.694599	4	2	0.461008	6.24072	x	FALSE	Low - Null
B2HHC7	MMAR_1608		-0.55385	-1.48639	0.37869	-0.6148	-1.27157	0.223861	0.486976	-5.89889	-0.90148	-0.34763	0.6588	0.760676	4	4	1.0483	1.2104	x	FALSE	Low - Null
B2HIF8	pfkA		-0.55322	-1.77126	0.664812	-1.03287	-0.97243	0.347035	0.619271	-6.22325	-1.27999	-0.72677	1.08152	0.53888	4	4	1.72094	0.857478	x	FALSE	Low - Null
B2HQ08	lpqL		-0.55141	-1.41795	0.315135	-0.5535	-1.39649	0.189465	0.445948	-5.55065	-0.87951	-0.32811	0.556651	0.157302	4	2	0.885756	1.4133	x	FALSE	Low - Null
B2HSB8	mutT2		-0.55113	-1.67607	0.57381	-2.84526	-1.06486	0.30745	0.577567	-5.98977	-2.66582	-2.11469	0.468455	0.699561	3	3	1.16371	1.73781	x	FALSE	Low - Null
B2HP40	lpqJ		-0.55107	-1.83572	0.73358	-1.33037	-0.95241	0.362767	0.632561	-5.99027	-1.52325	-0.97218	0.477077	0.172219	3	2	1.18512	1.54732	x	FALSE	Low - Null
B2HME9	proA		-0.55038	-1.34755	0.246783	-0.87969	-1.50066	0.158733	0.409485	-5.60552	-0.96227	-0.41188	0.21288	0.688423	4	4	0.338739	1.09543	x	FALSE	Low - Null
B2HPB9	MMAR_2274	PGRS	-0.54969	-1.28754	0.188169	2.16963	-1.595	0.132616	0.379119	-5.47311	1.85496	2.40465	0.5728	0.195807	4	4	0.911452	0.311573	x	FALSE	Low - Null
B2HRF6	MMAR_4180		-0.54928	-1.32061	0.222051	-0.09764	-1.53528	0.14821	0.395228	-5.48491	-0.15104	0.398234	0.168981	0.67998	3	4	0.419772	1.082	x	FALSE	Low - Null
B2HK39	qor_1		-0.54425	-1.19015	0.101645	0.4986	-1.80408	0.092366	0.311681	-5.16261	0.310977	0.855231	0.230627	0.539583	4	4	0.36698	0.858597	x	FALSE	Low - Null
B2HE63	MMAR_2903		-0.54147	-1.26568	0.182748	-0.08345	-1.6119	0.130504	0.379119	-5.37785	-0.10408	0.437384	0.387353	0.551309	3	4	0.962239	0.877255	x	FALSE	Low - Null
B2HQ85	treX		-0.54104	-1.33143	0.249345	-1.14103	-1.4758	0.163332	0.416073	-5.56552	-1.25542	-0.71437	0.150462	0.692591	3	4	0.373767	1.10207	x	FALSE	Low - Null
B2HP20	dcd		-0.53818	-1.15946	0.083102	-1.36762	-1.8828	0.08365	0.293929	-4.97858	-1.43992	-0.90174	0.154998	0.341817	4	3	0.246637	0.849121	x	FALSE	Low - Null
B2HN50	MMAR_2098		-0.53772	-1.79554	0.720102	-1.32365	-0.92918	0.370715	0.638166	-6.18664	-1.78559	-1.24788	0.666203	1.15166	4	3	1.06008	2.86089	x	FALSE	Low - Null
B2HQK1	atpC		-0.53689	-1.36402	0.290236	-0.14723	-1.42452	0.181396	0.43749	-5.57005	-0.37662	0.160276	0.370177	0.566154	3	3	0.919569	1.4064	x	FALSE	Low - Null
B2HRH5	mdh		-0.53347	-1.29591	0.228965	3.26187	-1.49804	0.155915	0.407169	-5.60817	3.14458	3.67805	0.251422	0.79585	4	4	0.400069	1.26637	x	FALSE	Low - Null
B2HFK6	MMAR_1392		-0.53264	-1.497	0.431724	-1.65576	-1.26648	0.23985	0.504501	-5.57072	-1.77861	-1.24597	0.107023	0.258873	2	2	0.961563	2.32588	x	FALSE	Low - Null
B2HQV6	regX3		-0.5304	-1.26908	0.208277	0.205799	-1.53733	0.146089	0.391773	-5.55417	-0.10107	0.429333	0.44476	0.440287	4	4	0.707712	0.700595	x	FALSE	Low - Null
B2HQ16	galE5		-0.52757	-1.98286	0.927711	-0.90895	-0.8049	0.439119	0.699446	-6.11906	-0.94815	-0.42057	0.267196	0.411718	2	3	2.40066	1.02276	x	FALSE	Low - Null
B2HK34	MMAR_3559		-0.52657	-1.45194	0.398808	-0.32718	-1.24879	0.23706	0.503091	-5.84923	-0.53367	-0.0071	0.153998	0.606983	3	4	0.382551	0.965845	x	FALSE	Low - Null
B2HK82	cysK		-0.52517	-1.10399	0.053636	0.87474	-1.94261	0.072066	0.270819	-4.94384	0.82383	1.34901	0.170272	0.394101	4	4	0.27094	0.627102	x	FALSE	Low - Null
B2HNA6	MMAR_2155		-0.52436	-1.31968	0.270966	-0.79895	-1.4214	0.178275	0.435467	-5.63723	-1.06675	-0.5424	0.336264	0.467924	4	3	0.535071	1.16239	x	FALSE	Low - Null
B2HKU2	lppV_1		-0.52298	-1.23811	0.192154	-1.36204	-1.58951	0.13737	0.381521	-5.41084	-1.46786	-0.94488	0.468621	0.151434	4	3	0.74568	0.376183	x	FALSE	Low - Null
B2HQI5	glgP		-0.52287	-1.32885	0.283111	-0.89234	-1.38895	0.186147	0.443266	-5.75272	-0.94989	-0.42702	0.754311	0.499817	4	4	1.20028	0.79532	x	FALSE	Low - Null
B2HQH8	cfp10A		-0.51962	-1.22835	0.18911	-1.17467	-1.60901	0.135249	0.381521	-5.32307	-1.29637	-0.77675	0.175688	0.407195	3	3	0.436433	1.01153	x	FALSE	Low - Null
B2HQ47	fadD25		-0.51856	-1.20403	0.166899	-0.38313	-1.6197	0.12718	0.37341	-5.43776	-0.28667	0.231892	0.471256	0.384894	4	4	0.749874	0.612452	x	FALSE	Low - Null
B2HIV3	MMAR_3435		-0.5171	-1.05698	0.022769	-0.06409	-2.05071	0.059131	0.250604	-4.76671	-0.29813	0.218977	0.339105	0.13251	4	4	0.539592	0.210852	x	FALSE	Low - Null
B2HE80	MMAR_2921		-0.51395	-1.37816	0.350255	0.611807	-1.27327	0.223274	0.486894	-5.89684	0.438376	0.952329	0.330339	0.889066	4	4	0.525643	1.4147	x	FALSE	Low - Null
B2HHM2	glnA2		-0.51316	-1.35683	0.330519	0.035216	-1.31132	0.211988	0.47704	-5.77624	0.105769	0.618926	0.313119	0.786026	3	4	0.777831	1.25074	x	FALSE	Low - Null
B2HRB1	MMAR_4135		-0.51316	-1.49664	0.470319	2.35893	-1.11713	0.282395	0.55011	-6.07538	2.26565	2.77881	0.523817	1.08382	4	4	0.83351	1.7246	x	FALSE	Low - Null
B2HFY1	mshC		-0.51307	-1.37543	0.349282	-1.28952	-1.29318	0.219768	0.483694	-5.79752	-1.45388	-0.9408	0.079196	0.785707	3	4	0.196733	1.25023	x	FALSE	Low - Null
B2HIZ7	MMAR_5056		-0.51237	-1.36634	0.341589	-0.08224	-1.28459	0.219399	0.483694	-5.88318	-0.2603	0.252077	0.284812	0.925364	4	4	0.4532	1.47246	x	FALSE	Low - Null
B2HH22	pabC		-0.51012	-1.25605	0.235816	-0.79177	-1.50081	0.160895	0.41392	-5.47032	-1.03326	-0.52314	0.422361	0.304931	3	3	1.0492	0.757489	x	FALSE	Low - Null
B2HSP1	atsA		-0.50887	-1.2704	0.252653	-0.93711	-1.43068	0.174057	0.429561	-5.69839	-0.97443	-0.46555	0.189361	0.634778	4	4	0.301316	1.01007	x	FALSE	Low - Null
B2HIH1	leuB		-0.50473	-1.29631	0.286844	0.765785	-1.36517	0.193339	0.453567	-5.78314	0.700255	1.20499	0.176396	0.893913	4	4	0.280686	1.42241	x	FALSE	Low - Null
B2HFW3	lppK		-0.50216	-1.21048	0.206162	0.382794	-1.51785	0.150895	0.400138	-5.58107	0.368273	0.870431	0.651568	0.296479	4	4	1.03679	0.471764	x	FALSE	Low - Null
B2HRP5	bpoC		-0.49938	-1.24107	0.242301	0.217622	-1.45161	0.169843	0.425803	-5.59765	0.015171	0.514553	0.405645	0.564114	4	3	0.645471	1.40134	x	FALSE	Low - Null
B2HPW5	MMAR_0681		-0.49926	-1.26524	0.266711	0.090913	-1.39551	0.184201	0.440845	-5.74426	-0.13053	0.368736	0.315728	0.794226	4	4	0.502393	1.26379	x	FALSE	Low - Null
B2HIB8	ssb		-0.49906	-1.14762	0.149503	2.29452	-1.64747	0.1213	0.363643	-5.39758	2.14702	2.64608	0.312848	0.56098	4	4	0.49781	0.892645	x	FALSE	Low - Null
B2HR81	argS		-0.49631	-1.08843	0.09582	-0.39263	-1.79454	0.093935	0.314739	-5.17731	-0.61139	-0.11509	0.25623	0.387563	4	4	0.407719	0.616699	x	FALSE	Low - Null
B2HP85	pgk		-0.49536	-1.31706	0.32633	2.27907	-1.29072	0.217324	0.483694	-5.87574	2.11154	2.60691	0.387103	0.864999	4	4	0.615967	1.37641	x	FALSE	Low - Null
B2HJM8	viuB		-0.49362	-1.2966	0.309357	0.216859	-1.31616	0.208874	0.474215	-5.84455	0.086019	0.579642	0.386969	0.813331	4	4	0.615755	1.29419	x	FALSE	Low - Null
B2HFQ0	MMAR_1441		-0.48995	-1.15666	0.176755	-0.10594	-1.58436	0.136648	0.381521	-5.41675	-0.20629	0.283664	0.219002	0.252095	4	3	0.348482	0.626238	x	FALSE	Low - Null
B2HEL1	purK		-0.48979	-1.15518	0.175601	-0.86036	-1.58697	0.136056	0.381521	-5.41308	-0.92733	-0.43754	0.365831	0.125201	4	3	0.582119	0.311016	x	FALSE	Low - Null
B2HHR2	aceE		-0.48957	-1.27942	0.300272	0.766727	-1.32707	0.205331	0.470083	-5.83103	0.697314	1.18689	0.348499	0.783349	4	4	0.554539	1.24648	x	FALSE	Low - Null
B2HP93	MMAR_2248	PGRS	-0.48915	-1.50746	0.529166	-0.44763	-1.04406	0.316594	0.583977	-5.95478	-0.40373	0.085417	0.334378	0.502259	4	2	0.53207	4.51262	x	FALSE	Low - Null
B2HHK8	MMAR_3280		-0.48873	-1.07423	0.096782	0.303718	-1.7871	0.095176	0.316686	-5.18874	0.246495	0.73522	0.321981	0.278702	4	4	0.512344	0.443477	x	FALSE	Low - Null
B2HDG3	MMAR_4440		-0.48819	-1.47594	0.499564	-0.50142	-1.08466	0.300732	0.571921	-5.86149	-0.78515	-0.29696	0.474644	0.687866	2	3	4.26451	1.70875	x	FALSE	Low - Null
B2HCW5	rmlC		-0.48771	-1.15759	0.182168	-0.84334	-1.55877	0.140949	0.384506	-5.52428	-0.97152	-0.48381	0.372198	0.322987	4	4	0.59225	0.513945	x	FALSE	Low - Null
B2HDL7	MMAR_4495		-0.48745	-1.33205	0.357149	-1.57242	-1.25443	0.233059	0.499062	-5.84376	-1.80965	-1.3222	0.650348	0.259622	4	3	1.03485	0.644937	x	FALSE	Low - Null
B2HGD1	MMAR_1465		-0.4865	-2.29333	1.32032	-1.80427	-0.68166	0.52426	0.759457	-5.78471	-2.04753	-1.56102	NA	NA	1	1	NA	NA	x	FALSE	Low - Null
B2HQL3	prfA		-0.48618	-1.23951	0.267156	0.360731	-1.38173	0.188305	0.445948	-5.76199	0.184831	0.671009	0.418943	0.707401	4	4	0.666632	1.12563	x	FALSE	Low - Null
B2HIM1	MMAR_1766		-0.48446	-1.18645	0.217527	-1.21107	-1.51455	0.15742	0.409011	-5.45198	-1.53098	-1.04652	0.219875	0.285117	3	3	0.546199	0.708271	x	FALSE	Low - Null
B2HF66	MMAR_3047		-0.48385	-2.40615	1.43845	-2.38623	-0.59075	0.572589	0.789319	-6.17828	-2.62815	-2.1443	1.87549	0.129443	2	2	16.8506	1.163	x	FALSE	Low - Null
B2HIC3	MMAR_0078		-0.48127	-1.11749	0.154952	0.694546	-1.63085	0.126418	0.371941	-5.35084	0.423677	0.904948	0.194486	0.175575	4	3	0.30947	0.436152	x	FALSE	Low - Null
B2HGJ8	MMAR_1533		-0.47734	-1.51478	0.560091	-0.79781	-1.00978	0.333792	0.606276	-6.10796	-1.00316	-0.52582	0.40602	0.976691	4	3	0.646068	2.42623	x	FALSE	Low - Null
B2HHG5	nrdF2		-0.47696	-1.20239	0.248478	-0.11075	-1.40766	0.180643	0.43749	-5.72851	-0.28083	0.196131	0.451351	0.555757	4	4	0.718201	0.884334	x	FALSE	Low - Null
B2HH50	MMAR_4901		-0.47236	-1.32193	0.377207	-0.39535	-1.1904	0.253317	0.516778	-5.99397	-0.45984	0.012522	0.392002	0.919738	4	4	0.623762	1.46351	x	FALSE	Low - Null
B2HFC0	MMAR_4678		-0.47139	-1.42501	0.482227	-0.92581	-1.09752	0.297484	0.569379	-6.01619	-1.01804	-0.54664	0.597334	0.646208	4	3	0.950492	1.60527	x	FALSE	Low - Null
B2HDI0	MMAR_4457		-0.46934	-1.57681	0.638138	-1.56422	-0.97176	0.358734	0.628306	-5.96681	-1.65644	-1.1871	0.470749	0.612831	2	3	4.22951	1.52236	x	FALSE	Low - Null
B2HCT4	rpsZ		-0.46868	-2.27551	1.33814	-2.29139	-0.65669	0.538978	0.766805	-5.80192	-2.65129	-2.18261	NA	NA	1	1	NA	NA	x	FALSE	Low - Null
B2HRS7	MMAR_0932	PPE	-0.4684	-1.13467	0.197873	-0.05958	-1.50516	0.154096	0.404112	-5.59846	-0.18464	0.28376	0.441513	0.512479	4	4	0.702546	0.815468	x	FALSE	Low - Null
B2HLK1	echA21		-0.4659	-1.44812	0.516319	-0.68007	-1.01555	0.326754	0.597314	-6.18102	-0.7818	-0.3159	1.02895	0.491935	4	4	1.63729	0.782778	x	FALSE	Low - Null
B2HPF7	MMAR_3897		-0.46542	-1.21456	0.283712	-0.42558	-1.33944	0.202921	0.468008	-5.74154	-0.69844	-0.23302	0.487183	0.55318	4	3	0.775217	1.37418	x	FALSE	Low - Null
B2HPZ1	fgd1		-0.46426	-1.1978	0.269268	-0.855	-1.35507	0.196459	0.457869	-5.79593	-0.84466	-0.3804	0.422397	0.513197	4	4	0.672129	0.816611	x	FALSE	Low - Null
B2HMZ1	echA1		-0.46312	-1.15429	0.22805	-0.49019	-1.43459	0.172959	0.429561	-5.69324	-0.67675	-0.21363	0.374045	0.508403	4	4	0.595189	0.808982	x	FALSE	Low - Null
B2HJX1	MMAR_3494	PGRS	-0.46308	-1.28228	0.356112	0.045253	-1.21872	0.244174	0.506857	-5.96043	-0.03379	0.429297	0.626425	0.605507	4	4	0.996783	0.963497	x	FALSE	Low - Null
B2HDP0	guaA		-0.4616	-1.25989	0.336683	0.701256	-1.23802	0.235694	0.501686	-5.93881	0.619901	1.0815	0.399044	0.727698	4	4	0.634968	1.15793	x	FALSE	Low - Null
B2HQ06	MMAR_0724		-0.46031	-1.09996	0.179335	0.099452	-1.54074	0.14526	0.391022	-5.54943	-0.21327	0.24704	0.355782	0.403651	4	4	0.566128	0.642299	x	FALSE	Low - Null
B2HMN9	menG		-0.45833	-1.12395	0.207288	0.443501	-1.48453	0.161034	0.41392	-5.55382	0.417565	0.875897	0.273111	0.357125	4	3	0.43458	0.887148	x	FALSE	Low - Null
B2HSA9	MMAR_4278	PGRS	-0.45718	-1.32215	0.407801	0.203355	-1.13161	0.27646	0.542502	-6.05964	-0.09879	0.358382	0.305397	0.931384	4	4	0.485954	1.48204	x	FALSE	Low - Null
B2HNV6	MMAR_0534	NA	-0.45635	-1.54646	0.633755	-1.77847	-0.98253	0.357403	0.628306	-5.86671	-1.94572	-1.48937	0.475617	0.002625	2	2	4.27325	0.023588	x	FALSE	Low - Null
B2HDR6	MMAR_1174		-0.45244	-1.57759	0.672713	-1.52476	-0.90564	0.388061	0.651653	-5.9442	-1.54212	-1.08968	0.077441	0.03641	2	2	0.695782	0.327128	x	FALSE	Low - Null
B2HK30	MMAR_3555		-0.45022	-1.09255	0.192114	0.240077	-1.50065	0.155246	0.40638	-5.60461	0.148601	0.598818	0.334636	0.481662	4	4	0.532481	0.766433	x	FALSE	Low - Null
B2HLP4	mak		-0.44789	-1.1059	0.210116	0.135531	-1.45733	0.166679	0.419763	-5.66305	0.073053	0.520944	0.241779	0.588758	4	4	0.384724	0.936846	x	FALSE	Low - Null
B2HLH8	MMAR_5306	PGRS	-0.44591	-1.48923	0.597405	-0.67396	-0.92896	0.370826	0.638166	-6.06585	-0.82347	-0.37756	0.733225	0.653563	4	2	1.16672	5.87203	x	FALSE	Low - Null
B2HRI8	MMAR_0839		-0.44587	-1.24435	0.352598	-0.04791	-1.20389	0.24967	0.514311	-5.90356	-0.18017	0.265703	0.296064	0.650699	4	3	0.471103	1.61643	x	FALSE	Low - Null
B2HNS9	trxC		-0.44577	-1.11252	0.220987	3.2218	-1.4314	0.173855	0.429561	-5.69744	3.07404	3.51981	0.245916	0.472555	4	4	0.391307	0.751941	x	FALSE	Low - Null
B2HEG3	MMAR_4583		-0.44051	-1.2366	0.355583	-0.77624	-1.1847	0.255495	0.518269	-6.00046	-0.79671	-0.35621	0.120661	0.903877	4	4	0.191999	1.43827	x	FALSE	Low - Null
B2HSX6	MMAR_2707		-0.4365	-1.68723	0.814239	-0.8738	-0.786	0.451494	0.705738	-6.13215	-1.62405	-1.18756	0.596814	0.905755	2	3	5.36216	2.25002	x	FALSE	Low - Null
B2HHI8	MMAR_1670		-0.43225	-1.18672	0.322214	1.50802	-1.22664	0.239817	0.504501	-5.95215	1.39855	1.83081	0.317475	0.737793	4	4	0.505174	1.17399	x	FALSE	Low - Null
B2HRQ6	grcC1		-0.43175	-1.02795	0.164444	-1.31117	-1.55047	0.142921	0.387656	-5.53589	-1.43546	-1.00371	0.223174	0.43904	4	4	0.35512	0.69861	x	FALSE	Low - Null
B2HSC5	MMAR_4297		-0.43092	-2.90801	2.04616	-2.63496	-0.3989	0.700068	0.868424	-6.08635	-3.0752	-2.64428	NA	1.02015	1	2	NA	9.16571	x	FALSE	Low - Null
B2HNP7	MMAR_3888		-0.43046	-1.2515	0.390579	-0.36493	-1.1225	0.280184	0.548052	-6.06956	-0.57821	-0.14775	0.216029	0.792684	4	4	0.34375	1.26134	x	FALSE	Low - Null
B2HT81	echA9		-0.42526	-1.10056	0.250041	1.10437	-1.34826	0.198589	0.462077	-5.80452	0.961582	1.38684	0.269732	0.640559	4	4	0.429205	1.01927	x	FALSE	Low - Null
B2HNK7	accD1		-0.42494	-1.23607	0.386193	-1.76987	-1.13868	0.276585	0.542502	-5.97532	-1.85826	-1.43333	0.685497	0.273445	3	4	1.70287	0.435112	x	FALSE	Low - Null
B2HIM0	fadD28		-0.42491	-1.04941	0.199594	0.020104	-1.45673	0.166844	0.419763	-5.66386	-0.11957	0.305341	0.272468	0.497721	4	4	0.433557	0.791985	x	FALSE	Low - Null
B2HI01	ilvX		-0.42266	-0.98514	0.139818	0.043369	-1.60881	0.129554	0.37727	-5.4534	0.022267	0.44493	0.138478	0.331071	4	4	0.22035	0.526808	x	FALSE	Low - Null
B2HM74	thrS		-0.42193	-1.20044	0.356591	-1.61264	-1.17797	0.261154	0.521918	-5.93179	-1.79916	-1.37723	0.228146	0.375378	3	4	0.566746	0.59731	x	FALSE	Low - Null
B2HDU8	add		-0.41783	-1.20853	0.372862	-1.14323	-1.13928	0.274738	0.541866	-5.97594	-1.22946	-0.81163	0.348969	0.631667	3	4	0.866888	1.00512	x	FALSE	Low - Null
B2HQE8	fab		-0.41746	-2.22429	1.38936	-2.78438	-0.58493	0.582754	0.792434	-5.84834	-2.99311	-2.57565	NA	NA	1	1	NA	NA	x	FALSE	Low - Null
B2HJF9	icd2		-0.41641	-1.13462	0.301798	0.219783	-1.24133	0.234503	0.500648	-5.9349	0.122733	0.539143	0.578957	0.502565	4	4	0.921249	0.799692	x	FALSE	Low - Null
B2HMZ3	MMAR_0467		-0.41358	-1.16435	0.337184	-0.60556	-1.17944	0.257517	0.519369	-6.00643	-0.77783	-0.36425	0.165044	0.538094	4	4	0.262622	0.856227	x	FALSE	Low - Null
B2HHL8	MMAR_3290	PGRS	-0.41283	-1.28158	0.455916	2.55743	-1.01741	0.325899	0.597314	-6.17916	2.48499	2.89783	0.548525	0.603788	4	4	0.872826	0.960761	x	FALSE	Low - Null
B2HNQ7	MMAR_5455	EspK (ESX-1 Group II)	-0.4113	-1.6159	0.793303	3.18023	-0.73102	0.4766	0.72586	-6.42921	3.05422	3.46552	0.379443	0.565111	4	4	0.603779	0.899218	x	FALSE	Low - Null
B2HLH4	proX		-0.40879	-2.09419	1.27662	-2.29113	-0.55616	0.592829	0.798664	-6.0638	-2.41138	-2.0026	0.847044	NA	3	1	2.10417	NA	x	FALSE	Low - Null
B2HLT9	MMAR_0371	PE	-0.40814	-1.57514	0.758861	1.05199	-0.74878	0.466156	0.715708	-6.41587	1.32156	1.72969	0.515836	1.16886	4	4	0.820811	1.85991	x	FALSE	Low - Null
B2HE90	MMAR_2931		-0.40652	-1.67455	0.861508	-0.46248	-0.7118	0.492444	0.736597	-6.29836	-0.82454	-0.41802	0.898104	0.719097	3	3	2.23102	1.78634	x	FALSE	Low - Null
B2HEF2	MMAR_4572		-0.40581	-1.04497	0.233348	-1.27787	-1.36883	0.193781	0.453854	-5.70467	-1.3701	-0.96429	0.02064	0.225386	3	4	0.051272	0.35864	x	FALSE	Low - Null
B2HQN4	def		-0.40574	-1.09516	0.283686	-0.84601	-1.27916	0.224505	0.487292	-5.75094	-1.00421	-0.59847	0.240819	0.214961	3	3	0.598228	0.533993	x	FALSE	Low - Null
B2HFZ4	MMAR_3123		-0.40516	-1.05302	0.242694	-0.17652	-1.3483	0.200129	0.463388	-5.73049	-0.31034	0.094826	0.257583	0.366757	4	3	0.409873	0.911076	x	FALSE	Low - Null
B2HNE7	pyrC		-0.40366	-1.36041	0.553084	-1.00468	-0.90961	0.379254	0.642162	-6.2059	-1.12421	-0.72055	0.524221	0.310126	3	4	1.30224	0.493479	x	FALSE	Low - Null
B2HR99	MMAR_4123		-0.39965	-1.63658	0.83728	-1.22301	-0.69175	0.500195	0.740295	-6.45764	-1.58213	-1.18248	1.38569	0.721	4	4	2.20494	1.14727	x	FALSE	Low - Null
B2HI44	MMAR_5040		-0.39884	-2.20566	1.40799	-2.41217	-0.55883	0.5992	0.804962	-5.86406	-2.61159	-2.21276	NA	NA	1	1	NA	NA	x	FALSE	Low - Null
B2HP86	tpiA		-0.39747	-1.19012	0.395175	1.42935	-1.07361	0.300821	0.571921	-6.1217	1.31785	1.71532	0.300503	0.826868	4	4	0.478167	1.31573	x	FALSE	Low - Null
B2HHI0	echA17		-0.39712	-1.60833	0.814091	-1.49117	-0.72796	0.482909	0.731633	-6.22948	-1.74908	-1.35196	0.702189	0.533807	2	4	6.30892	0.849406	x	FALSE	Low - Null
B2HR12	infC		-0.39689	-1.86271	1.06893	-1.35814	-0.58852	0.566863	0.785501	-6.32603	-1.90716	-1.51027	1.06611	0.752186	4	2	1.69641	6.75813	x	FALSE	Low - Null
B2HJ69	ppa		-0.39465	-1.32481	0.535519	-0.09806	-0.90838	0.378767	0.642162	-6.28299	-0.30185	0.092797	0.440967	1.01324	4	4	0.701677	1.61229	x	FALSE	Low - Null
B2HQI3	pncB		-0.39291	-1.51798	0.732152	-1.12404	-0.80081	0.445642	0.700223	-5.89493	-1.10841	-0.71549	NA	0.240763	1	3	NA	0.59809	x	FALSE	Low - Null
B2HGE5	nuoD		-0.39046	-1.80971	1.02879	-1.31698	-0.6457	0.538314	0.766805	-5.95041	-1.53381	-1.14335	NA	0.086552	1	2	NA	0.777635	x	FALSE	Low - Null
B2HT88	lpqV		-0.39036	-1.27541	0.494689	-0.68022	-0.9509	0.358658	0.628306	-6.16783	-0.77656	-0.3862	0.221181	1.03604	4	3	0.351949	2.57366	x	FALSE	Low - Null
B2HNB7	MMAR_2166		-0.38993	-1.13914	0.359278	0.363921	-1.13123	0.279587	0.547637	-5.98344	0.21515	0.60508	0.300988	0.022499	4	3	0.478938	0.05589	x	FALSE	Low - Null
B2HD22	guaB2		-0.38943	-1.37886	0.599995	-0.81548	-0.84856	0.411173	0.673001	-6.33437	-1.10575	-0.71632	0.825582	0.646068	4	4	1.31368	1.02804	x	FALSE	Low - Null
B2HIB6	MMAR_0071		-0.38252	-1.10598	0.340936	0.118455	-1.13203	0.276286	0.542502	-6.05917	0.006898	0.389419	0.333167	0.711434	4	4	0.530143	1.13205	x	FALSE	Low - Null
B2HJF5	MMAR_0154		-0.3821	-1.01433	0.250133	0.878736	-1.29395	0.216236	0.482634	-5.87181	0.74885	1.13095	0.469894	0.370145	4	4	0.747705	0.588983	x	FALSE	Low - Null
B2HT74	metB		-0.37955	-1.24844	0.489345	-1.07983	-0.93523	0.36523	0.63348	-6.25838	-1.03106	-0.65152	0.265005	0.924592	4	4	0.421681	1.47123	x	FALSE	Low - Null
B2HP63	ribG		-0.37826	-1.5391	0.782585	0.58094	-0.7151	0.489098	0.735063	-6.29748	0.30643	0.684685	0.66951	0.923004	3	3	1.66315	2.29287	x	FALSE	Low - Null
B2HJ32	MMAR_5091		-0.3777	-1.49875	0.743338	1.20889	-0.72638	0.480224	0.729817	-6.3565	1.00432	1.38203	0.61123	0.95467	4	3	0.972604	2.37153	x	FALSE	Low - Null
B2HQU3	deoC		-0.37607	-1.16857	0.416431	-1.34736	-1.05359	0.31623	0.583977	-5.94158	-1.42754	-1.05147	0.094355	0.350691	2	4	0.847747	0.558027	x	FALSE	Low - Null
B2HHR5	acpM		-0.37526	-1.39728	0.646767	4.10363	-0.78611	0.444661	0.700223	-6.38688	3.97575	4.351	0.375911	1.17835	4	4	0.598158	1.87502	x	FALSE	Low - Null
B2HI67	MMAR_0022		-0.37512	-1.05658	0.30634	2.53614	-1.17854	0.257861	0.519369	-6.00744	2.5555	2.93062	0.121013	0.6386	4	4	0.192558	1.01616	x	FALSE	Low - Null
B2HKB6	glpK		-0.37026	-1.09422	0.353705	-1.16047	-1.09497	0.291668	0.563486	-6.09915	-1.19354	-0.82328	0.345651	0.528425	4	4	0.550007	0.840843	x	FALSE	Low - Null
B2HJC8	adhD_1		-0.36983	-1.45086	0.711202	-2.24925	-0.77049	0.460196	0.713383	-6.25196	-2.43416	-2.06433	0.524239	0.809821	3	3	1.30228	2.01171	x	FALSE	Low - Null
B2HNA2	MMAR_2151		-0.36892	-3.28648	2.54863	-0.42171	-0.29678	0.774938	0.900092	-6.12322	0.157866	0.526788	NA	2.21214	1	2	NA	19.8753	x	FALSE	Low - Null
B2HLT6	MMAR_0368		-0.36829	-1.24134	0.504753	-0.69739	-0.93661	0.370464	0.638166	-6.05527	-1.06036	-0.69207	0.241104	0.487683	2	4	2.16623	0.776012	x	FALSE	Low - Null
B2HEC4	purN		-0.36695	-1.45288	0.718973	-1.0854	-0.72853	0.478952	0.728663	-6.35491	-1.29006	-0.92311	1.10189	0.357715	4	3	1.75336	0.888613	x	FALSE	Low - Null
B2HQ31	MMAR_2325		-0.35939	-1.12793	0.409146	-1.17821	-1.0012	0.333408	0.606276	-6.19525	-1.36917	-1.00978	0.234741	0.659801	4	4	0.373525	1.04989	x	FALSE	Low - Null
B2HIL4	fadD29		-0.35928	-1.52406	0.805508	-2.06294	-0.67692	0.512111	0.7518	-6.26758	-2.09149	-1.73221	0.595314	0.745273	2	4	5.34868	1.1859	x	FALSE	Low - Null
B2HH73	purD		-0.35888	-1.25616	0.538399	-0.34312	-0.85632	0.405971	0.669692	-6.32887	-0.46824	-0.10936	0.337799	1.04357	4	4	0.537513	1.66055	x	FALSE	Low - Null
B2HKY5	thyA		-0.35767	-2.16449	1.44916	-1.93059	-0.50115	0.636502	0.833835	-5.89655	-2.00404	-1.64637	NA	NA	1	1	NA	NA	x	FALSE	Low - Null
B2HEZ0	MMAR_2970	PGRS	-0.35752	-1.7269	1.01186	-0.30422	-0.57297	0.577917	0.790582	-6.28333	-0.3413	0.016223	0.585244	0.762519	3	2	1.45383	6.85096	x	FALSE	Low - Null
B2HGX2	MMAR_3248		-0.35729	-1.30822	0.593638	-0.72992	-0.80443	0.434345	0.694542	-6.37218	-0.89583	-0.53854	0.482904	0.946383	4	4	0.768409	1.50591	x	FALSE	Low - Null
B2HNG4	clpP2		-0.35272	-1.20376	0.498311	0.585481	-0.88737	0.389592	0.653047	-6.3018	0.41995	0.772675	0.904164	0.433932	4	4	1.43873	0.690483	x	FALSE	Low - Null
B2HL70	MMAR_3631		-0.34974	-1.31855	0.619075	-1.3806	-0.77828	0.450058	0.705041	-6.31694	-1.24917	-0.89943	0.078105	0.58543	3	4	0.194025	0.93155	x	FALSE	Low - Null
B2HCU4	MMAR_1058		-0.34752	-1.30465	0.609622	3.49804	-0.78277	0.447508	0.701819	-6.31341	3.6441	3.99161	0.507739	0.655666	4	3	0.807925	1.62877	x	FALSE	Low - Null
B2HEK8	birA		-0.34595	-0.93282	0.240921	-0.6193	-1.26208	0.22716	0.489351	-5.91027	-0.74049	-0.39454	0.321568	0.255149	4	4	0.511686	0.405999	x	FALSE	Low - Null
B2HI29	MMAR_5025		-0.34508	-1.3646	0.674437	-0.11837	-0.76231	0.46483	0.715586	-6.20144	-0.25364	0.09144	0.039348	0.629557	2	4	0.353526	1.00177	x	FALSE	Low - Null
B2HKY1	MMAR_1952		-0.34405	-1.24819	0.560083	-0.2621	-0.81472	0.428622	0.686567	-6.36379	-0.37004	-0.02599	0.921568	0.436788	4	4	1.46642	0.695027	x	FALSE	Low - Null
B2HJ65	hpt		-0.3424	-1.11704	0.432245	-0.09107	-0.95293	0.357662	0.628306	-6.16592	-0.12646	0.21594	0.529737	0.2064	4	3	0.84293	0.512727	x	FALSE	Low - Null
B2HI77	MMAR_0032		-0.34226	-1.21582	0.531303	0.354723	-0.84468	0.413259	0.674863	-6.26273	0.365881	0.708139	0.169658	0.352959	4	3	0.269963	0.876799	x	FALSE	Low - Null
B2HFX2	lpd_1		-0.34211	-1.14338	0.459172	-0.85934	-0.92047	0.373757	0.638166	-6.19602	-0.85768	-0.51557	0.063277	0.523712	3	4	0.157189	0.833342	x	FALSE	Low - Null
B2HI26	MMAR_5022		-0.34155	-1.43179	0.748681	-1.65747	-0.70558	0.497798	0.738627	-6.19322	-1.85469	-1.51313	0.646409	0.333289	2	3	5.80775	0.827935	x	FALSE	Low - Null
B2HNE6	pyrB		-0.34087	-1.54399	0.862239	-0.42749	-0.61083	0.551632	0.777747	-6.43543	-0.47469	-0.13382	0.756864	0.679323	4	3	1.20434	1.68753	x	FALSE	Low - Null
B2HD67	MMAR_2762		-0.34082	-1.09206	0.410421	-0.32423	-0.97809	0.345525	0.618125	-6.14195	-0.44405	-0.10323	0.338844	0.607422	4	3	0.539176	1.50892	x	FALSE	Low - Null
B2HQX5	trpE		-0.34002	-1.23388	0.553828	-1.89715	-0.87227	0.407673	0.669692	-6.05754	-2.14102	-1.801	0.391776	0.078825	2	3	3.51997	0.195812	x	FALSE	Low - Null
B2HFA8	mog		-0.33949	-0.93678	0.257808	-0.96467	-1.21689	0.243391	0.50671	-5.9635	-0.94019	-0.60071	0.359613	0.11987	4	4	0.572225	0.19074	x	FALSE	Low - Null
B2HJK7	pknI		-0.33936	-1.02986	0.351146	-0.02104	-1.05956	0.308252	0.577567	-6.0607	-0.06264	0.276722	0.277548	0.374641	4	3	0.441641	0.930659	x	FALSE	Low - Null
B2HGY4	sucB		-0.33763	-1.35251	0.677247	-0.29429	-0.71227	0.487782	0.735028	-6.44296	-0.4015	-0.06387	0.929485	0.690688	4	4	1.47902	1.09904	x	FALSE	Low - Null
B2HT91	MMAR_4405		-0.3373	-1.74741	1.07281	-2.26174	-0.57927	0.582612	0.792434	-5.98967	-1.93756	-1.60026	0.274015	NA	2	1	2.46193	NA	x	FALSE	Low - Null
B2HSG1	echA3		-0.33722	-1.37665	0.702223	2.391	-0.69459	0.498469	0.738627	-6.45563	2.37107	2.70828	0.405692	1.22522	4	4	0.645546	1.94959	x	FALSE	Low - Null
B2HIG1	lppZ		-0.33642	-0.89531	0.222474	-0.78683	-1.28875	0.217989	0.483694	-5.87813	-0.88753	-0.55111	0.329173	0.283086	4	4	0.523788	0.450452	x	FALSE	Low - Null
B2HEJ8	MMAR_4620		-0.33564	-1.16115	0.489864	-0.12726	-0.87051	0.398431	0.661266	-6.31661	-0.2761	0.059545	0.437189	0.792185	4	4	0.695665	1.26054	x	FALSE	Low - Null
B2HEL3	fadE25		-0.33555	-1.06395	0.392857	-0.09832	-0.98628	0.340427	0.614408	-6.20986	0.127333	0.462881	0.567731	0.20321	4	4	0.903386	0.323352	x	FALSE	Low - Null
B2HJF0	fadE25_2		-0.33548	-1.09793	0.426978	-0.53302	-0.95634	0.357365	0.628306	-6.09693	-0.57445	-0.23898	0.390689	0.021693	3	3	0.970525	0.053889	x	FALSE	Low - Null
B2HIM7	ppsE		-0.33541	-0.96278	0.291956	-0.02487	-1.14465	0.271191	0.536356	-6.04531	-0.07204	0.263375	0.453537	0.335054	4	4	0.721679	0.533145	x	FALSE	Low - Null
B2HP25	MMAR_0605		-0.33469	-1.66548	0.996097	-0.43296	-0.55194	0.591767	0.797989	-6.29555	-0.51406	-0.17936	0.375304	1.14448	2	3	3.37197	2.84305	x	FALSE	Low - Null
B2HCW7	MMAR_1083		-0.33091	-0.99798	0.336158	0.248982	-1.06208	0.305845	0.576851	-6.1337	0.182394	0.513305	0.195909	0.553626	4	4	0.311734	0.880942	x	FALSE	Low - Null
B2HGE7	nuoB		-0.33089	-1.34135	0.679571	0.061369	-0.76856	0.466388	0.715708	-6.05311	-0.10407	0.226812	0.06576	0.033419	2	2	0.590832	0.300259	x	FALSE	Low - Null
B2HMC3	rnz		-0.33044	-1.05728	0.396399	0.458107	-0.97336	0.34659	0.619252	-6.22236	0.371424	0.701864	0.276766	0.712964	4	4	0.440397	1.13448	x	FALSE	Low - Null
B2HF44	pks12		-0.33013	-1.45834	0.798084	-1.80956	-0.636	0.536462	0.766805	-6.35336	-1.9779	-1.64777	1.04656	0.584347	3	3	2.5998	1.4516	x	FALSE	Low - Null
B2HMA6	nirA_2		-0.32948	-1.13736	0.47839	1.77267	-0.87319	0.397018	0.660461	-6.31427	1.71763	2.04712	0.251412	0.8918	4	4	0.400052	1.41905	x	FALSE	Low - Null
B2HHM1	glnE		-0.32685	-2.13367	1.47998	-2.13453	-0.45796	0.665249	0.850274	-5.91877	-2.48159	-2.15474	NA	NA	1	1	NA	NA	x	FALSE	Low - Null
B2HMG5	ndk		-0.32607	-1.21041	0.558271	-0.27603	-0.83042	0.427174	0.685325	-6.09596	-0.16497	0.161097	0.249559	0.309391	3	2	0.619939	2.77977	x	FALSE	Low - Null
B2HJ17	pxpA		-0.32294	-1.15142	0.505543	-1.58722	-0.86544	0.40656	0.669692	-6.2402	-1.73085	-1.40791	0.204766	0.584625	3	4	0.508667	0.930269	x	FALSE	Low - Null
B2HS26	MMAR_2610		-0.31935	-1.1852	0.546499	-0.7731	-0.78966	0.442649	0.700223	-6.38405	-0.5891	-0.26975	0.298382	0.647048	4	4	0.474793	1.0296	x	FALSE	Low - Null
B2HJZ8	htpG		-0.31828	-1.18209	0.54552	0.536786	-0.78889	0.443087	0.700223	-6.38467	0.365887	0.684171	0.812472	0.606988	4	4	1.29282	0.965854	x	FALSE	Low - Null
B2HHP6	MMAR_3318		-0.31678	-0.95398	0.320414	-1.09557	-1.07182	0.302908	0.573533	-6.048	-1.29225	-0.97546	0.124532	0.418088	4	3	0.198159	1.03859	x	FALSE	Low - Null
B2HMI5	MMAR_5350		-0.3163	-1.17531	0.542701	-0.01173	-0.78836	0.443386	0.700223	-6.38509	-0.04327	0.273035	0.489316	0.912365	4	4	0.778611	1.45178	x	FALSE	Low - Null
B2HKZ0	thyX		-0.31483	-1.0294	0.399741	-1.376	-0.94987	0.359158	0.628306	-6.16879	-1.21705	-0.90222	0.047575	0.267427	3	4	0.118184	0.425536	x	FALSE	Low - Null
B2HNG5	clpP1		-0.3138	-1.16435	0.536745	0.457388	-0.7899	0.442515	0.700223	-6.38386	0.481261	0.795061	0.648019	0.780844	4	4	1.03114	1.2425	x	FALSE	Low - Null
B2HGY0	gcvT		-0.31189	-0.88189	0.25812	0.410282	-1.17148	0.260598	0.521918	-6.01541	0.263923	0.57581	0.267899	0.342835	4	4	0.426288	0.545527	x	FALSE	Low - Null
B2HN48	pdxT		-0.31098	-1.9741	1.35213	-1.2711	-0.41516	0.686563	0.86138	-6.47236	-1.47168	-1.1607	0.12102	0.312925	3	3	0.300629	0.77735	x	FALSE	Low - Null
B2HDJ4	rplY		-0.31064	-1.51716	0.895881	-0.83424	-0.55124	0.59	0.797116	-6.54722	-0.9541	-0.64347	1.21023	0.713631	4	4	1.92574	1.13555	x	FALSE	Low - Null
B2HSY5	guaB1		-0.30825	-1.01827	0.40176	-0.7283	-0.92952	0.368079	0.636098	-6.26367	-0.74285	-0.4346	0.223264	0.544365	4	4	0.355262	0.866207	x	FALSE	Low - Null
B2HPA4	qor		-0.30762	-0.91227	0.297034	2.98519	-1.08924	0.294102	0.565646	-6.10523	2.94897	3.25659	0.217597	0.282178	4	4	0.346246	0.449007	x	FALSE	Low - Null
B2HF64	cobH		-0.30596	-2.23848	1.62656	-1.5394	-0.36304	0.725682	0.876649	-6.10075	-1.38899	-1.08303	0.590863	NA	2	1	5.3087	NA	x	FALSE	Low - Null
B2HFJ9	MMAR_1385		-0.30226	-1.09812	0.493604	-0.14456	-0.81879	0.427366	0.685325	-6.28435	-0.25432	0.047941	0.422825	0.612673	4	3	0.672809	1.52196	x	FALSE	Low - Null
B2HGU5	aroG		-0.30192	-1.16873	0.564892	-1.38227	-0.78446	0.452352	0.706304	-6.13337	-1.3975	-1.09558	0.18255	0.184373	2	3	1.64015	0.458007	x	FALSE	Low - Null
B2HSI2	amiD		-0.30149	-1.0048	0.401817	-1.3858	-0.94077	0.366554	0.634232	-6.17427	-1.46916	-1.16767	0.159211	0.528089	4	3	0.25334	1.31185	x	FALSE	Low - Null
B2HH49	MMAR_4900		-0.30062	-0.93834	0.337094	3.15905	-1.00928	0.329651	0.601824	-6.18726	3.09414	3.39477	0.308341	0.434784	4	4	0.490639	0.691838	x	FALSE	Low - Null
B2HKF1	echA3_1		-0.30002	-0.98613	0.386083	-0.4049	-0.93622	0.364734	0.63348	-6.25746	-0.49035	-0.19032	0.335855	0.613465	4	4	0.53442	0.97616	x	FALSE	Low - Null
B2HHU8	MMAR_4944		-0.29998	-1.35294	0.752984	0.506291	-0.60995	0.551486	0.777747	-6.51212	0.316609	0.616587	0.567283	1.1549	4	4	0.902675	1.8377	x	FALSE	Low - Null
B2HD07	rimI		-0.29937	-0.97328	0.374549	-0.97978	-0.9577	0.355338	0.628306	-6.16141	-1.18968	-0.89031	0.395405	0.367157	4	3	0.629178	0.912069	x	FALSE	Low - Null
B2HN79	hisS		-0.2993	-1.08332	0.48472	-1.41789	-0.83779	0.419563	0.678344	-6.20108	-1.48856	-1.18926	0.431746	0.287718	3	3	1.07252	0.714731	x	FALSE	Low - Null
B2HE35	MMAR_2875		-0.29895	-1.1644	0.566504	-1.53952	-0.76693	0.460392	0.713383	-6.19986	-1.71903	-1.42008	0.179108	0.473288	2	4	1.60922	0.753106	x	FALSE	Low - Null
B2HSQ4	MMAR_2632		-0.29868	-1.00041	0.403045	0.521334	-0.91765	0.37518	0.639828	-6.1986	0.440449	0.739134	0.256522	0.413933	4	3	0.408183	1.02827	x	FALSE	Low - Null
B2HHP2	MMAR_3314		-0.2984	-1.66086	1.06406	-1.09089	-0.50221	0.628621	0.829561	-6.23127	-1.18376	-0.88536	0.468349	0.357945	2	2	4.20795	3.21601	x	FALSE	Low - Null
B2HJ74	galE1		-0.2978	-1.23801	0.642418	-0.36878	-0.70323	0.497546	0.738627	-6.30458	-0.37412	-0.07633	0.651699	0.302713	3	3	1.61891	0.75198	x	FALSE	Low - Null
B2HD28	MMAR_1143		-0.29771	-1.13287	0.537453	-0.33664	-0.7632	0.457778	0.712432	-6.40483	-0.2627	0.035009	0.37493	0.83503	4	4	0.596597	1.32872	x	FALSE	Low - Null
B2HND1	pepQ		-0.29626	-0.99294	0.400417	-0.82074	-0.92429	0.373159	0.638166	-6.19115	-0.8288	-0.53254	0.062118	0.462931	3	4	0.15431	0.736626	x	FALSE	Low - Null
B2HH20	MMAR_4871		-0.29488	-1.27087	0.68111	-2.04641	-0.67082	0.517138	0.754508	-6.27037	-2.06464	-1.76976	0.092121	0.632757	2	4	0.82767	1.00686	x	FALSE	Low - Null
B2HRC7	MMAR_4151		-0.29246	-1.2331	0.64817	-1.30599	-0.6758	0.511705	0.7518	-6.32664	-1.47264	-1.18017	0.450698	0.614139	3	3	1.11959	1.52561	x	FALSE	Low - Null
B2HG74	narL		-0.2903	-2.03731	1.45672	-1.08751	-0.38999	0.707718	0.873363	-5.95336	-2.17347	-1.88318	NA	NA	1	1	NA	NA	x	FALSE	Low - Null
B2HD96	MMAR_2791		-0.2852	-1.00357	0.433165	1.63645	-0.86292	0.404732	0.669692	-6.18123	1.65387	1.93907	0.355182	0.259659	3	3	0.88232	0.645029	x	FALSE	Low - Null
B2HK63	dppA		-0.2846	-1.02649	0.457278	-0.10068	-0.8419	0.417353	0.676892	-6.19762	-0.2378	0.0468	0.4184	0.155601	3	3	1.03936	0.386534	x	FALSE	Low - Null
B2HS42	mrp		-0.28371	-1.45595	0.888529	-1.13238	-0.52605	0.608231	0.808703	-6.36192	-1.36975	-1.08603	0.907566	0.202953	4	2	1.44414	1.82346	x	FALSE	Low - Null
B2HGE2	nuoG		-0.28258	-1.05328	0.488113	-0.98658	-0.78502	0.445283	0.700223	-6.38775	-0.94166	-0.65908	0.365562	0.617908	4	4	0.581691	0.98323	x	FALSE	Low - Null
B2HSF4	MMAR_0955		-0.28159	-1.66138	1.0982	-2.50512	-0.49423	0.637985	0.833913	-6.038	-2.83057	-2.54898	NA	0.12168	1	2	NA	1.09326	x	FALSE	Low - Null
B2HP44	carB		-0.28137	-0.99412	0.431376	-0.57452	-0.8452	0.411947	0.673494	-6.33836	-0.66734	-0.38597	0.546338	0.360964	4	4	0.869346	0.574374	x	FALSE	Low - Null
B2HIZ6	nat		-0.28041	-1.12968	0.568865	-1.27801	-0.7246	0.483473	0.731633	-6.35538	-1.20088	-0.92048	0.442257	0.202052	4	3	0.70373	0.501926	x	FALSE	Low - Null
B2HLN9	fusA2		-0.27471	-0.99331	0.443903	-0.79457	-0.82416	0.424418	0.682905	-6.27992	-0.72325	-0.44855	0.31202	0.243058	3	4	0.775102	0.38676	x	FALSE	Low - Null
B2HGG4	MMAR_1499		-0.27223	-1.06478	0.520314	-0.53642	-0.75382	0.466417	0.715708	-6.33335	-0.49542	-0.22319	0.44252	0.529417	4	3	0.704148	1.31515	x	FALSE	Low - Null
B2HI45	MMAR_5041		-0.27189	-3.36625	2.82247	-0.24907	-0.21279	0.838245	0.925319	-6.14584	-0.43764	-0.16575	NA	2.34124	1	2	NA	21.0352	x	FALSE	Low - Null
B2HSB9	MMAR_4291		-0.27049	-1.1592	0.618228	-0.29914	-0.66153	0.520505	0.756326	-6.40138	-0.22927	0.041214	0.411319	0.747337	4	3	0.6545	1.85649	x	FALSE	Low - Null
B2HD09	groES		-0.26895	-1.24272	0.704826	5.11066	-0.59133	0.563553	0.784106	-6.52362	5.02234	5.29129	0.451753	1.11267	4	4	0.718841	1.7705	x	FALSE	Low - Null
B2HPS1	dnaK		-0.26887	-0.96871	0.430968	3.4606	-0.82255	0.424297	0.682905	-6.35734	3.43085	3.69972	0.446653	0.567288	4	4	0.710725	0.902681	x	FALSE	Low - Null
B2HT80	MMAR_4394		-0.26768	-1.80025	1.26488	-1.06441	-0.40994	0.693667	0.864957	-6.08046	-1.3377	-1.07002	NA	0.104804	1	2	NA	0.94163	x	FALSE	Low - Null
B2HS83	rocA		-0.26695	-1.64323	1.10934	-0.55349	-0.46972	0.654454	0.841863	-6.05063	-0.84695	-0.58	NA	0.089001	1	2	NA	0.799645	x	FALSE	Low - Null
B2HCX2	rpsK		-0.26663	-2.28887	1.75561	0.401562	-0.28936	0.777563	0.902404	-6.41086	0.076399	0.34303	1.29004	0.830047	2	3	11.5905	2.06195	x	FALSE	Low - Null
B2HMM2	MMAR_5387		-0.26494	-0.93059	0.400711	-0.54361	-0.85215	0.408205	0.669692	-6.33244	-0.57667	-0.31173	0.307892	0.264973	4	4	0.489925	0.421632	x	FALSE	Low - Null
B2HFX4	hisG		-0.26074	-0.97369	0.452205	-0.41873	-0.78848	0.444276	0.700223	-6.30888	-0.49352	-0.23278	0.135187	0.575905	3	4	0.335823	0.916393	x	FALSE	Low - Null
B2HGA4	fni		-0.25974	-1.82263	1.30314	-2.34857	-0.38109	0.712745	0.873979	-6.18069	-2.55636	-2.29662	NA	0.759644	1	4	NA	1.20876	x	FALSE	Low - Null
B2HGS1	murE		-0.25965	-1.0615	0.542209	-1.47284	-0.70381	0.494694	0.737499	-6.30693	-1.54243	-1.28279	0.258923	0.31989	3	3	0.643199	0.794651	x	FALSE	Low - Null
B2HIH4	gltX		-0.25931	-0.9631	0.444478	-0.57638	-0.78885	0.443109	0.700223	-6.3847	-0.53713	-0.27782	0.235963	0.364031	4	4	0.375469	0.579255	x	FALSE	Low - Null
B2HQ62	ileS		-0.24877	-0.88221	0.384665	-0.91896	-0.84085	0.414302	0.675791	-6.34204	-0.74715	-0.49838	0.229696	0.386781	4	4	0.365497	0.615455	x	FALSE	Low - Null
B2HT93	MMAR_4407	PGRS	-0.24859	-1.50722	1.01004	-0.36402	-0.46355	0.656531	0.843011	-6.05565	-0.90388	-0.6553	0.171898	NA	2	1	1.54444	NA	x	FALSE	Low - Null
B2HH58	purC		-0.24831	-0.99744	0.500825	0.520341	-0.70965	0.489354	0.735063	-6.44486	0.452878	0.701184	0.347769	0.676406	4	4	0.553379	1.07631	x	FALSE	Low - Null
B2HQZ4	MMAR_2430		-0.24804	-2.06777	1.5717	-1.75425	-0.33009	0.752088	0.888774	-6.11095	-1.91961	-1.67157	NA	1.0089	1	2	NA	9.06457	x	FALSE	Low - Null
B2HIW6	MMAR_3448		-0.244	-0.84344	0.35545	-0.69037	-0.87146	0.397927	0.661199	-6.31578	-0.79184	-0.54784	0.412265	0.314145	4	4	0.656006	0.499875	x	FALSE	Low - Null
B2HJ56	MMAR_5115		-0.24197	-2.0488	1.56485	-2.04532	-0.33904	0.747675	0.885522	-5.97031	-2.16631	-1.92433	NA	NA	1	1	NA	NA	x	FALSE	Low - Null
B2HQ35	aroB_2		-0.24177	-1.80036	1.31681	-2.49033	-0.36408	0.726159	0.876649	-6.15554	-2.34824	-2.10646	NA	0.728774	1	3	NA	1.81037	x	FALSE	Low - Null
B2HSS6	MMAR_2656	PGRS	-0.24011	-0.96589	0.485661	-0.64319	-0.70832	0.490156	0.735492	-6.44582	-0.80084	-0.56073	0.442685	0.485166	4	4	0.70441	0.772007	x	FALSE	Low - Null
B2HFQ7	MMAR_1449	PPE	-0.24002	-1.13332	0.653272	0.273849	-0.57527	0.574067	0.789827	-6.53326	0.143486	0.383508	0.712287	0.412361	4	4	1.13341	0.656159	x	FALSE	Low - Null
B2HIE0	fixA		-0.23956	-1.0138	0.534684	2.86227	-0.66245	0.518243	0.754508	-6.4779	2.77387	3.01342	0.573322	0.604227	4	4	0.912283	0.96146	x	FALSE	Low - Null
B2HJP8	dipZ		-0.23908	-1.58138	1.10323	-1.83771	-0.40114	0.697409	0.868424	-6.28063	-1.93465	-1.69557	1.04211	0.052008	2	2	9.363	0.467275	x	FALSE	Low - Null
B2HGG2	MMAR_1497	PPE	-0.23907	-1.31992	0.841777	3.78689	-0.47357	0.642974	0.834236	-6.58841	3.79459	4.03367	0.522134	1.17952	4	4	0.830831	1.87688	x	FALSE	Low - Null
B2HPW7	MMAR_0685	PPE	-0.23905	-1.14301	0.664914	2.16601	-0.56618	0.580069	0.790582	-6.53861	2.11538	2.35443	0.947099	0.471143	4	4	1.50705	0.749693	x	FALSE	Low - Null
B2I417	MMAR_p09		-0.23895	-2.14454	1.66664	-2.37814	-0.28241	0.783832	0.905253	-6.41224	-2.16673	-1.92778	0.248342	0.885681	2	3	2.23126	2.20015	x	FALSE	Low - Null
B2HP26	rmlA		-0.2384	-2.04523	1.56842	-1.72462	-0.33404	0.751241	0.88851	-5.97216	-1.84382	-1.60542	NA	NA	1	1	NA	NA	x	FALSE	Low - Null
B2HSU7	mycP5		-0.23468	-0.82135	0.351993	-0.09938	-0.85644	0.405908	0.669692	-6.32877	-0.17563	0.059052	0.254423	0.431689	4	4	0.404844	0.686913	x	FALSE	Low - Null
B2HS62	fadD6		-0.234	-1.87892	1.41093	-2.38204	-0.3445	0.741738	0.88308	-6.10565	-2.53803	-2.30404	NA	0.765691	1	2	NA	6.87946	x	FALSE	Low - Null
B2HHN4	MMAR_3306		-0.23396	-1.6062	1.13828	-1.35268	-0.41289	0.693437	0.864957	-6.07758	-1.50865	-1.27469	NA	0.001504	1	2	NA	0.013512	x	FALSE	Low - Null
B2HCS8	MMAR_1042		-0.23379	-1.08027	0.612683	-0.63886	-0.59546	0.561556	0.783976	-6.44497	-0.68916	-0.45537	0.570579	0.462443	4	3	0.907919	1.14877	x	FALSE	Low - Null
B2HJJ7	MMAR_1784		-0.23103	-1.00373	0.541659	-0.65976	-0.64015	0.532218	0.766805	-6.49276	-0.76624	-0.53521	0.37144	0.704681	4	4	0.591044	1.1213	x	FALSE	Low - Null
B2HQX8	trpB		-0.22976	-1.09705	0.637524	-0.70324	-0.57115	0.577446	0.790582	-6.53501	-0.74022	-0.51046	0.79536	0.391513	4	4	1.2656	0.622984	x	FALSE	Low - Null
B2HT29	MMAR_4343		-0.22947	-1.00634	0.547391	-0.54773	-0.63683	0.535072	0.766805	-6.41879	-0.6505	-0.42103	0.28168	0.748412	4	3	0.448216	1.85916	x	FALSE	Low - Null
B2HH33	MMAR_4884		-0.22543	-0.77588	0.32503	0.387017	-0.8768	0.39512	0.659614	-6.31112	0.366039	0.591465	0.2939	0.25138	4	4	0.467661	0.400002	x	FALSE	Low - Null
B2HPD1	moxR1		-0.22415	-1.19957	0.75128	0.764942	-0.49199	0.63021	0.829586	-6.57919	0.536159	0.760306	0.816796	0.80934	4	4	1.2997	1.28784	x	FALSE	Low - Null
B2HR68	MMAR_2503		-0.22387	-0.9016	0.453857	-0.37275	-0.71216	0.488699	0.735063	-6.3669	-0.54247	-0.3186	0.27212	0.269236	4	3	0.433003	0.668818	x	FALSE	Low - Null
B2HH41	MMAR_4892		-0.22192	-1.31175	0.867906	-0.94254	-0.43901	0.667718	0.851236	-6.52874	-0.9619	-0.73998	0.180491	0.673452	3	4	0.448364	1.07161	x	FALSE	Low - Null
B2HIS8	MMAR_3410		-0.21871	-0.96568	0.52826	0.579115	-0.62688	0.540641	0.766805	-6.50138	0.463849	0.682559	0.19189	0.629196	4	4	0.30534	1.00119	x	FALSE	Low - Null
B2HK89	MMAR_5181		-0.21752	-0.84042	0.405384	-0.64847	-0.759	0.462189	0.714109	-6.33075	-0.80366	-0.58615	0.243377	0.166052	4	3	0.387266	0.412496	x	FALSE	Low - Null
B2HQU5	MMAR_0805		-0.21747	-1.34208	0.907135	-0.5995	-0.44342	0.668837	0.85138	-6.2607	-0.65684	-0.43937	0.127632	0.235474	2	2	1.14673	2.11565	x	FALSE	Low - Null
B2HR29	argD		-0.21563	-1.30362	0.872359	-1.45392	-0.44004	0.669027	0.85138	-6.4037	-1.44503	-1.2294	0.115996	0.660845	2	4	1.04218	1.05155	x	FALSE	Low - Null
B2HQZ3	MMAR_2429		-0.21399	-0.94899	0.521015	2.36063	-0.62333	0.542905	0.769251	-6.50365	2.31315	2.52714	0.178884	0.736527	4	4	0.284645	1.17198	x	FALSE	Low - Null
B2HD35	MMAR_2730		-0.21301	-1.19529	0.769275	-0.30474	-0.46752	0.647717	0.837737	-6.5153	-0.51923	-0.30622	0.80844	0.32447	4	3	1.28641	0.806028	x	FALSE	Low - Null
B2HGK2	MMAR_1537		-0.21108	-0.96049	0.538329	0.626876	-0.60304	0.555949	0.779971	-6.51643	0.418465	0.629544	0.683432	0.332306	4	4	1.08749	0.528773	x	FALSE	Low - Null
B2HFI3	MMAR_1369		-0.20899	-0.89179	0.4738	-1.02038	-0.66529	0.518179	0.754508	-6.33384	-1.09525	-0.88625	0.324853	0.156816	3	3	0.806979	0.389552	x	FALSE	Low - Null
B2HGE0	nuoI		-0.208	-1.02903	0.613032	-0.98537	-0.55598	0.589094	0.796891	-6.40158	-0.88693	-0.67893	0.499941	0.466439	3	3	1.24192	1.1587	x	FALSE	Low - Null
B2HJ23	ispD		-0.20779	-0.79574	0.380169	-1.22883	-0.76191	0.459441	0.713383	-6.40479	-1.28095	-1.07316	0.185748	0.374042	4	4	0.295566	0.595184	x	FALSE	Low - Null
B2HKV3	pnp		-0.20745	-0.96547	0.55056	0.338609	-0.58595	0.567061	0.785501	-6.52688	0.340813	0.548268	0.530296	0.402976	4	4	0.843819	0.641225	x	FALSE	Low - Null
B2HE00	atsD_2		-0.20708	-0.85122	0.437047	-1.39567	-0.68832	0.50229	0.741204	-6.46005	-1.3104	-1.10332	0.189446	0.397681	4	4	0.30145	0.632799	x	FALSE	Low - Null
B2HDT0	trpS		-0.2058	-0.90621	0.494615	-0.54001	-0.62908	0.539238	0.766805	-6.49996	-0.6143	-0.4085	0.241616	0.615066	4	4	0.384466	0.978707	x	FALSE	Low - Null
B2HMT1	MMAR_5443		-0.20488	-1.11596	0.706196	0.47746	-0.48146	0.637488	0.833913	-6.5845	0.2823	0.487181	0.968262	0.462722	4	4	1.54072	0.736294	x	FALSE	Low - Null
B2HJ05	bphD		-0.2023	-0.93305	0.528445	-1.20794	-0.59686	0.560649	0.783478	-6.44411	-0.87527	-0.67296	0.344736	0.355356	4	3	0.548552	0.882752	x	FALSE	Low - Null
B2HRG7	lprE		-0.20186	-1.40928	1.00556	-0.41251	-0.38335	0.711126	0.873722	-6.09275	-0.72997	-0.52811	NA	0.412994	1	2	NA	3.71061	x	FALSE	Low - Null
B2HSD5	MMAR_4307		-0.2001	-1.32153	0.921333	-1.04221	-0.39616	0.700093	0.868424	-6.48052	-1.3075	-1.1074	0.599844	0.491555	3	3	1.4901	1.22109	x	FALSE	Low - Null
B2HNJ9	mmaA5		-0.19975	-1.23569	0.836193	-1.20817	-0.4157	0.684272	0.860555	-6.53912	-0.96777	-0.76803	0.632736	0.502888	4	3	1.00682	1.24924	x	FALSE	Low - Null
B2HI27	MMAR_5023		-0.19911	-0.92362	0.525404	-0.34546	-0.58838	0.565475	0.785008	-6.52541	-0.39251	-0.19341	0.159664	0.669304	4	4	0.254061	1.06501	x	FALSE	Low - Null
B2HJ53	folE		-0.199	-0.91335	0.51536	-1.24022	-0.61135	0.553104	0.778041	-6.36812	-1.40094	-1.20194	0.066759	0.312343	3	3	0.165838	0.775903	x	FALSE	Low - Null
B2HEV1	MMAR_1349		-0.1969	-1.11717	0.723373	0.476833	-0.45808	0.653791	0.841863	-6.5959	0.514655	0.711554	0.418996	1.06437	4	4	0.666717	1.69366	x	FALSE	Low - Null
B2HFC3	far		-0.1967	-1.78606	1.39265	-1.70505	-0.28379	0.783546	0.905253	-6.41134	-1.61281	-1.41611	1.28933	0.316922	3	2	3.20286	2.84743	x	FALSE	Low - Null
B2HLR8	MMAR_0350		-0.19438	-0.85961	0.470855	-0.07153	-0.62996	0.53942	0.766805	-6.42325	-0.10303	0.091352	0.3434	0.356621	4	3	0.546426	0.885896	x	FALSE	Low - Null
B2HNQ5	MMAR_5453	EspJ (ESX-1 Group II)	-0.19307	-1.06335	0.677217	4.79431	-0.47497	0.641995	0.834217	-6.58772	5.15463	5.3477	0.670659	0.326534	4	4	1.06717	0.519589	x	FALSE	Low - Null
B2HDI5	eno		-0.19284	-0.90994	0.52426	0.997248	-0.57576	0.573749	0.789827	-6.53298	0.996022	1.18886	0.618319	0.484692	4	4	0.983883	0.771252	x	FALSE	Low - Null
B2HQ66	ansA		-0.19097	-0.8488	0.466864	-0.15723	-0.63709	0.536793	0.766805	-6.35154	-0.33985	-0.14888	0.230833	0.031054	3	3	0.57342	0.077144	x	FALSE	Low - Null
B2HDZ7	MMAR_2837		-0.18955	-0.75903	0.379942	-0.15576	-0.7126	0.487581	0.735028	-6.44272	-0.24951	-0.05996	0.19494	0.368136	4	4	0.310193	0.585786	x	FALSE	Low - Null
B2HL39	MMAR_3601		-0.18939	-0.95694	0.578167	-0.70657	-0.52827	0.605429	0.807608	-6.56003	-0.89055	-0.70117	0.243036	0.608731	4	4	0.386724	0.968627	x	FALSE	Low - Null
B2HEU5	gpm2		-0.18782	-0.82068	0.445032	-0.48246	-0.63542	0.535211	0.766805	-6.49585	-0.54097	-0.35314	0.261351	0.443936	4	4	0.415868	0.706402	x	FALSE	Low - Null
B2HSD6	mcr		-0.18718	-1.04712	0.67277	-0.57247	-0.47768	0.642012	0.834217	-6.44376	-0.61716	-0.42998	0.175752	0.461394	3	3	0.436593	1.14617	x	FALSE	Low - Null
B2HQ98	nadA		-0.18677	-1.04347	0.669919	-0.77543	-0.46678	0.647707	0.837737	-6.59172	-0.94766	-0.76089	0.738111	0.591923	4	4	1.1745	0.941881	x	FALSE	Low - Null
B2HJ29	MMAR_5088		-0.18573	-0.7525	0.381038	0.157416	-0.70161	0.494206	0.737499	-6.45063	-0.04185	0.143884	0.288125	0.362133	4	4	0.458471	0.576235	x	FALSE	Low - Null
B2HRY9	MMAR_2573		-0.18564	-1.06532	0.694035	-1.23532	-0.46313	0.652084	0.84145	-6.39352	-1.28021	-1.09456	0.265995	0.805974	4	2	0.423258	7.24139	x	FALSE	Low - Null
B2HCX5	rplQ		-0.18059	-1.0837	0.722527	-0.1646	-0.4311	0.673316	0.854264	-6.53233	-0.25804	-0.07745	0.601858	0.313893	4	3	0.95769	0.779753	x	FALSE	Low - Null
B2HDV8	MMAR_1216		-0.17869	-1.10394	0.746551	6.39514	-0.4135	0.68539	0.860666	-6.61611	6.19195	6.37064	0.408256	0.996584	4	4	0.649627	1.58579	x	FALSE	Low - Null
B2HIF2	MMAR_1696		-0.17836	-1.2948	0.938078	-1.53439	-0.35981	0.727052	0.876649	-6.38568	-1.52252	-1.34416	0.39952	0.654235	3	2	0.992462	5.87807	x	FALSE	Low - Null
B2HMW6	MMAR_0438		-0.17763	-0.97988	0.624615	-0.31618	-0.48592	0.636332	0.833835	-6.4396	-0.39544	-0.21781	0.094787	0.594775	3	3	0.235465	1.4775	x	FALSE	Low - Null
B2HP96	opcA		-0.17737	-1.0595	0.70476	-1.06149	-0.43049	0.673268	0.854264	-6.60864	-0.71664	-0.53927	0.981006	0.303507	4	4	1.561	0.482948	x	FALSE	Low - Null
B2HSL2	fusA		-0.17713	-0.98344	0.629178	0.4791	-0.47034	0.645221	0.836028	-6.58999	0.360268	0.537399	0.67982	0.563182	4	4	1.08175	0.896149	x	FALSE	Low - Null
B2HT73	greA		-0.17339	-1.18729	0.840523	1.51665	-0.36613	0.719641	0.875123	-6.63537	1.40568	1.57907	0.298212	1.2188	4	4	0.474522	1.93939	x	FALSE	Low - Null
B2HPG9	MMAR_3910		-0.17338	-0.82401	0.477255	0.406732	-0.57053	0.577195	0.790582	-6.53606	0.226572	0.39995	0.461839	0.425714	4	4	0.734888	0.677406	x	FALSE	Low - Null
B2HCV3	MMAR_1069		-0.17249	-0.87048	0.525499	-0.47207	-0.53278	0.602993	0.807608	-6.48145	-0.73913	-0.56664	0.294619	0.420268	4	3	0.468805	1.044	x	FALSE	Low - Null
B2HGJ2	prfB		-0.1703	-0.85678	0.51618	0.264047	-0.53114	0.603494	0.807608	-6.55846	0.212802	0.383104	0.312818	0.594992	4	4	0.497764	0.946764	x	FALSE	Low - Null
B2HSI9	rplL		-0.16002	-1.06918	0.749143	3.82753	-0.37683	0.711843	0.873849	-6.63122	3.80039	3.96041	0.508625	0.996278	4	4	0.809336	1.5853	x	FALSE	Low - Null
B2HIL7	pks15/1		-0.15763	-0.98969	0.674428	0.078343	-0.40561	0.691047	0.864074	-6.61948	0.025414	0.183046	0.71627	0.682351	4	4	1.13975	1.08577	x	FALSE	Low - Null
B2HH37	purL		-0.15708	-0.72093	0.406766	-0.77606	-0.60062	0.558213	0.781608	-6.44179	-0.66541	-0.50833	0.194092	0.114652	3	4	0.482151	0.182438	x	FALSE	Low - Null
B2HMC9	rpsT		-0.15697	-1.2466	0.932662	2.39845	-0.30843	0.762212	0.891626	-6.65572	2.15628	2.31325	0.635391	0.566031	4	4	1.01105	0.900682	x	FALSE	Low - Null
B2HNY2	MMAR_0560		-0.15674	-0.7233	0.409815	-0.81359	-0.59232	0.562903	0.784106	-6.52302	-0.77682	-0.62008	0.262647	0.380495	4	4	0.41793	0.605453	x	FALSE	Low - Null
B2HGB1	MMAR_4819		-0.15458	-1.7548	1.44565	-0.54957	-0.23393	0.822495	0.919364	-6.14064	-0.65262	-0.49804	NA	0.694919	1	2	NA	6.2436	x	FALSE	Low - Null
B2HL52	MMAR_3613		-0.1542	-0.84351	0.535106	2.22913	-0.47896	0.639224	0.834005	-6.58575	2.13041	2.28462	0.29727	0.552833	4	4	0.473023	0.879681	x	FALSE	Low - Null
B2HQ73	MMAR_2367		-0.15168	-0.88042	0.577063	-0.31165	-0.44562	0.662558	0.848455	-6.60175	-0.44139	-0.28971	0.459165	0.264237	4	4	0.730635	0.420461	x	FALSE	Low - Null
B2HS55	glgC		-0.15039	-1.10645	0.805672	-0.82347	-0.34189	0.738216	0.881895	-6.50263	-0.67172	-0.52134	0.882815	0.262502	3	3	2.19303	0.65209	x	FALSE	Low - Null
B2HIA8	MMAR_0063		-0.14882	-1.47088	1.17323	-0.61626	-0.24467	0.810756	0.917739	-6.53264	-0.76792	-0.6191	0.328739	0.240421	3	3	0.816634	0.597238	x	FALSE	Low - Null
B2HEI3	MMAR_4605		-0.14784	-0.83945	0.543766	-0.5779	-0.46086	0.65236	0.84145	-6.51851	-0.68954	-0.54169	0.518064	0.257641	4	3	0.824356	0.640016	x	FALSE	Low - Null
B2HPT3	pyrE		-0.14747	-0.93535	0.640404	-1.37996	-0.40683	0.691138	0.864074	-6.47715	-1.37896	-1.23148	0.259338	0.19096	3	3	0.644231	0.474372	x	FALSE	Low - Null
B2HDK3	metS		-0.14538	-0.83905	0.548297	-0.66484	-0.45183	0.658687	0.845019	-6.5228	-0.65342	-0.50805	0.456509	0.126734	4	3	0.726407	0.314825	x	FALSE	Low - Null
B2HJC7	MMAR_0126		-0.14502	-1.075	0.784957	-1.8219	-0.34623	0.736158	0.880176	-6.50019	-1.77921	-1.63419	0.258649	0.269484	3	3	0.642519	0.669436	x	FALSE	Low - Null
B2HDD9	MMAR_4416		-0.14468	-0.7299	0.440547	0.569279	-0.52929	0.604741	0.807608	-6.55947	0.523017	0.667694	0.148177	0.429847	4	4	0.235783	0.683983	x	FALSE	Low - Null
B2HM03	dut		-0.14441	-0.97497	0.68615	0.434368	-0.37226	0.71517	0.874305	-6.63301	0.427306	0.571717	0.373777	0.856217	4	4	0.594763	1.36243	x	FALSE	Low - Null
B2HP43	carA		-0.14324	-1.1239	0.837412	0.005411	-0.31749	0.756212	0.890691	-6.51108	-0.08636	0.056882	0.44873	0.193751	3	3	1.11471	0.481305	x	FALSE	Low - Null
B2HEG0	phoS2		-0.13879	-0.75753	0.479942	2.8827	-0.48027	0.638318	0.833913	-6.5851	2.89113	3.02993	0.306702	0.470154	4	4	0.488032	0.74812	x	FALSE	Low - Null
B2HIL8	lppX		-0.13553	-0.96862	0.697566	3.00477	-0.3483	0.732703	0.878257	-6.64203	2.95098	3.0865	0.317992	0.880996	4	4	0.505997	1.40186	x	FALSE	Low - Null
B2HS63	MMAR_4233		-0.13407	-1.21628	0.948142	-2.29531	-0.27506	0.788726	0.907709	-6.52375	-2.15641	-2.02234	0.723866	0.791127	3	3	1.79818	1.96527	x	FALSE	Low - Null
B2HRN7	MMAR_0892		-0.13268	-0.93248	0.667116	-0.75921	-0.36057	0.72455	0.876649	-6.56112	-0.68143	-0.54875	0.568032	0.409482	4	3	0.903866	1.01721	x	FALSE	Low - Null
B2HFS2	mmpS4_1		-0.13238	-0.85363	0.58887	-0.38084	-0.3957	0.698612	0.868424	-6.54759	-0.37771	-0.24533	0.31425	0.44806	4	3	0.500042	1.11304	x	FALSE	Low - Null
B2HIE5	iscS		-0.13208	-1.33886	1.07469	-0.80347	-0.24651	0.810661	0.917739	-6.47382	-0.8208	-0.68872	0.857527	0.014716	4	2	1.36452	0.132217	x	FALSE	Low - Null
B2HE96	MMAR_2937		-0.13151	-1.09156	0.828542	0.061578	-0.29532	0.77232	0.899251	-6.58391	0.055482	0.186989	0.279159	1.20175	4	3	0.444204	2.98532	x	FALSE	Low - Null
B2HIB0	ino1		-0.13102	-0.8502	0.588166	-1.51051	-0.39596	0.698933	0.868424	-6.48171	-1.5347	-1.40368	0.51002	0.182773	3	3	1.26696	0.454032	x	FALSE	Low - Null
B2HFW1	MMAR_3090		-0.12897	-0.8594	0.601457	0.937724	-0.37803	0.71097	0.873722	-6.63075	0.882079	1.01105	0.156422	0.76246	4	4	0.248902	1.21324	x	FALSE	Low - Null
B2HM00	MMAR_2014		-0.12894	-0.92244	0.664561	-1.89727	-0.35033	0.731592	0.878257	-6.56529	-1.82751	-1.69857	0.456481	0.65568	4	3	0.726363	1.6288	x	FALSE	Low - Null
B2HLY2	MMAR_1996		-0.12868	-0.82965	0.572294	-0.13526	-0.39303	0.700106	0.868424	-6.62471	-0.14037	-0.01169	0.134866	0.692947	4	4	0.214602	1.10263	x	FALSE	Low - Null
B2HCW3	mmsA		-0.12838	-0.88531	0.628559	-0.27115	-0.36311	0.721842	0.875556	-6.63652	0.032928	0.161305	0.315607	0.777093	4	4	0.502201	1.23653	x	FALSE	Low - Null
B2HSM7	MMAR_1028	PPE	-0.12809	-0.98022	0.724043	-0.22304	-0.33855	0.742495	0.88308	-6.3936	-0.23558	-0.10749	0.232122	0.118713	2	3	2.08554	0.294899	x	FALSE	Low - Null
B2HJK5	ffh		-0.12468	-1.26925	1.01989	0.304626	-0.23906	0.815349	0.919364	-6.47628	0.350078	0.474759	0.413195	0.881091	2	4	3.71241	1.40201	x	FALSE	Low - Null
B2HIE1	fixB		-0.12385	-0.86318	0.615486	2.87424	-0.35864	0.725113	0.876649	-6.63821	2.86879	2.99264	0.480959	0.554622	4	4	0.765314	0.882527	x	FALSE	Low - Null
B2HQY4	pykA		-0.12369	-0.8225	0.575119	-0.29551	-0.37896	0.710295	0.873722	-6.63038	-0.24044	-0.11675	0.633796	0.390249	4	4	1.00851	0.620973	x	FALSE	Low - Null
B2HIX1	MMAR_3453		-0.12282	-0.95781	0.712169	-0.02678	-0.3197	0.754571	0.890231	-6.57576	0.022057	0.144875	0.284404	0.590362	3	4	0.706498	0.939398	x	FALSE	Low - Null
B2HIT4	nirA		-0.12274	-0.9769	0.731416	-0.56638	-0.31905	0.756085	0.890691	-6.50982	-0.72584	-0.6031	0.242438	0.155184	3	3	0.60225	0.385499	x	FALSE	Low - Null
B2HSF9	cynS		-0.12185	-1.20751	0.963816	-0.81025	-0.26341	0.799548	0.913036	-6.32829	-0.95344	-0.83159	0.424626	0.18205	2	2	3.81511	1.63566	x	FALSE	Low - Null
B2HIG5	ilvB1		-0.12181	-2.03774	1.79412	-1.08021	-0.14578	0.887583	0.954804	-6.21594	-1.64591	-1.5241	NA	0.815984	1	3	NA	2.02702	x	FALSE	Low - Null
B2HKC0	egtD		-0.1217	-0.73653	0.493131	-0.43802	-0.42674	0.676413	0.854872	-6.53428	-0.47461	-0.35291	0.144244	0.345232	4	3	0.229524	0.857605	x	FALSE	Low - Null
B2HSX3	MMAR_2704		-0.12008	-1.05278	0.81261	4.81741	-0.27565	0.786766	0.90717	-6.66576	4.7608	4.88088	0.350298	1.04595	4	4	0.557402	1.66433	x	FALSE	Low - Null
B2HE09	MMAR_2849		-0.1171	-1.29665	1.06244	-1.00066	-0.21404	0.833773	0.922335	-6.68148	-0.93933	-0.82223	1.09212	0.52027	4	4	1.73781	0.827865	x	FALSE	Low - Null
B2HM40	MMAR_2054		-0.11497	-0.7864	0.556452	-1.20761	-0.36662	0.719284	0.875123	-6.63519	-1.2851	-1.17013	0.385434	0.356582	4	4	0.613312	0.567401	x	FALSE	Low - Null
B2HMM7	MMAR_5392		-0.11143	-0.87064	0.64779	-1.33755	-0.32209	0.753283	0.889448	-6.50919	-1.4515	-1.34008	0.054437	0.40479	3	3	0.13523	1.00555	x	FALSE	Low - Null
B2HCT8	rpsE		-0.1114	-1.34179	1.11898	-0.43287	-0.19385	0.849023	0.934055	-6.68592	-0.61832	-0.50691	0.967189	0.481397	4	4	1.53901	0.766009	x	FALSE	Low - Null
B2HPF6	MMAR_3896		-0.11003	-0.91386	0.693795	0.707132	-0.29308	0.773684	0.899368	-6.66056	0.675797	0.785831	0.538588	0.719607	4	4	0.857013	1.14505	x	FALSE	Low - Null
B2HNC4	aroE		-0.10929	-1.33759	1.11901	-0.28189	-0.20403	0.843263	0.928867	-6.34382	-0.86068	-0.75138	0.018119	0.970049	2	2	0.162793	8.71554	x	FALSE	Low - Null
B2HQL8	thrA		-0.10833	-0.73524	0.518572	-0.29025	-0.36997	0.716835	0.874709	-6.63389	-0.35234	-0.24401	0.451051	0.360668	4	4	0.717723	0.573903	x	FALSE	Low - Null
B2HGT3	MMAR_3210		-0.10736	-0.92579	0.711075	-0.77464	-0.28085	0.782859	0.905253	-6.66424	-0.87602	-0.76867	0.582111	0.513151	4	4	0.926269	0.816538	x	FALSE	Low - Null
B2HM24	hemY		-0.10707	-0.85456	0.640414	-1.38271	-0.31135	0.760763	0.891626	-6.57854	-1.47109	-1.36402	0.333572	0.543433	3	4	0.828638	0.864723	x	FALSE	Low - Null
B2HCT9	rpmD		-0.10596	-1.44503	1.23311	-1.83442	-0.17569	0.863956	0.941587	-6.61323	-1.83701	-1.73105	1.54889	0.296244	3	4	3.84765	0.471391	x	FALSE	Low - Null
B2HMV0	lprO		-0.10299	-1.2456	1.03963	0.70636	-0.19297	0.849701	0.934055	-6.6861	0.229854	0.33284	0.975686	0.897128	4	4	1.55253	1.42753	x	FALSE	Low - Null
B2HQR4	MMAR_0774		-0.10282	-1.00565	0.80001	-1.45948	-0.24554	0.809799	0.917739	-6.59807	-1.37916	-1.27633	0.757182	0.500556	4	3	1.20485	1.24345	x	FALSE	Low - Null
B2HDU6	cdd		-0.10208	-0.95208	0.747924	-0.91023	-0.27538	0.789783	0.907709	-6.41389	-0.89641	-0.79433	0.103304	0.016382	3	2	0.256622	0.147187	x	FALSE	Low - Null
B2HS22	pknF_3		-0.1016	-0.89043	0.687237	0.224027	-0.27574	0.786698	0.90717	-6.66573	0.08355	0.185145	0.300734	0.717263	4	4	0.478536	1.14133	x	FALSE	Low - Null
B2HSX5	MMAR_2706		-0.09824	-0.87519	0.678719	-0.51299	-0.27259	0.789364	0.907709	-6.59069	-0.34892	-0.25068	0.291253	0.428805	4	3	0.463449	1.06521	x	FALSE	Low - Null
B2HPB4	csd		-0.09787	-0.99931	0.803569	-0.63479	-0.23599	0.817337	0.919364	-6.60032	-0.57283	-0.47496	0.408685	0.44811	3	4	1.01523	0.713044	x	FALSE	Low - Null
B2HK50	MMAR_3576		-0.09731	-0.95082	0.756207	-0.81986	-0.2502	0.806936	0.916368	-6.53099	-0.88957	-0.79226	0.400879	0.27967	3	3	0.995837	0.694739	x	FALSE	Low - Null
B2HI16	MMAR_5012		-0.09693	-0.62907	0.435216	0.349423	-0.38998	0.702311	0.869644	-6.62596	0.314065	0.410995	0.292027	0.150331	4	4	0.46468	0.239211	x	FALSE	Low - Null
B2HHG7	adh		-0.09681	-1.07159	0.87798	-0.17129	-0.21411	0.833719	0.922335	-6.60567	-0.18613	-0.08932	0.098103	1.02668	3	4	0.243702	1.63367	x	FALSE	Low - Null
B2HNV2	fadE6		-0.09653	-1.01429	0.821239	-1.16743	-0.22675	0.824072	0.919364	-6.60273	-1.18537	-1.08884	0.360292	0.613259	3	4	0.895016	0.975832	x	FALSE	Low - Null
B2HKJ0	MMAR_0226		-0.09651	-0.77618	0.583149	-0.79609	-0.31164	0.761003	0.891626	-6.57811	-0.92943	-0.83291	0.340476	0.10004	4	3	0.541773	0.248514	x	FALSE	Low - Null
B2HSE9	lpqN		-0.09648	-0.97575	0.782799	3.67634	-0.23492	0.817609	0.919364	-6.67667	3.69151	3.78799	0.464397	0.902222	4	4	0.738959	1.43564	x	FALSE	Low - Null
B2HKT9	MMAR_1911		-0.09624	-0.98667	0.79419	3.71264	-0.2314	0.820287	0.919364	-6.67753	3.81278	3.90902	0.336308	0.820052	4	4	0.535141	1.30489	x	FALSE	Low - Null
B2HLR6	MMAR_0348		-0.09437	-0.97646	0.787729	0.593999	-0.23478	0.818592	0.919364	-6.42596	0.579744	0.674111	0.168995	0.077916	3	2	0.419808	0.700051	x	FALSE	Low - Null
B2HJY5	MMAR_3508		-0.08796	-0.82566	0.649736	4.47836	-0.25529	0.802144	0.913096	-6.67143	4.52162	4.60958	0.302218	0.692123	4	4	0.480897	1.10132	x	FALSE	Low - Null
B2HRV6	MMAR_2537		-0.08768	-0.88512	0.709767	-0.05825	-0.2354	0.817243	0.919364	-6.67655	-0.07708	0.010601	0.766644	0.517542	4	4	1.2199	0.823525	x	FALSE	Low - Null
B2HT68	MMAR_4382		-0.08663	-0.78113	0.607858	-0.06163	-0.26708	0.79323	0.909468	-6.6682	-0.00277	0.083862	0.27859	0.590862	4	4	0.443299	0.940193	x	FALSE	Low - Null
B2HGE6	nuoC		-0.08565	-0.68135	0.510039	-0.81205	-0.30785	0.762641	0.891626	-6.65591	-0.88461	-0.79895	0.296312	0.411196	4	4	0.471499	0.654304	x	FALSE	Low - Null
B2HH12	phoS3		-0.08552	-0.69404	0.522989	-0.41344	-0.30091	0.767823	0.896656	-6.65812	-0.44033	-0.3548	0.159643	0.477903	4	4	0.254028	0.76045	x	FALSE	Low - Null
B2HN29	fadA2		-0.08383	-0.98111	0.813443	-0.67062	-0.20143	0.843416	0.928867	-6.60844	-0.74734	-0.66351	0.511651	0.678814	4	3	0.814151	1.68627	x	FALSE	Low - Null
B2HF83	pdxH		-0.08363	-1.49888	1.33163	-1.4997	-0.12968	0.899108	0.956051	-6.24963	-1.44456	-1.36093	NA	0.737358	1	4	NA	1.1733	x	FALSE	Low - Null
B2HR06	MMAR_2442		-0.08276	-1.23428	1.06875	-0.71465	-0.15495	0.879191	0.951343	-6.61718	-0.69584	-0.61308	0.340853	1.52884	4	3	0.542373	3.79785	x	FALSE	Low - Null
B2HRY8	MMAR_2572		-0.08101	-0.85085	0.688826	-1.29948	-0.22873	0.82285	0.919364	-6.60211	-1.38487	-1.30386	0.252979	0.545939	4	3	0.402546	1.35619	x	FALSE	Low - Null
B2HHS9	MMAR_3351		-0.08087	-0.68981	0.528058	-0.44719	-0.28435	0.780224	0.904018	-6.6632	-0.44382	-0.36295	0.196465	0.44166	4	4	0.31262	0.70278	x	FALSE	Low - Null
B2HN24	lpqI		-0.08036	-0.88108	0.720367	-0.0015	-0.21486	0.832917	0.922335	-6.68141	0.000349	0.080705	0.151297	0.852756	4	4	0.240747	1.35692	x	FALSE	Low - Null
B2HKY4	MMAR_1955		-0.07851	-0.82851	0.671487	0.370088	-0.22569	0.82488	0.919364	-6.60299	0.485694	0.564207	0.135835	0.780552	4	3	0.216144	1.939	x	FALSE	Low - Null
B2HD23	guaB3		-0.07797	-1.12118	0.965251	-2.0219	-0.17541	0.865546	0.941587	-6.34946	-2.05451	-1.97655	0.3066	0.014571	2	2	2.75469	0.130914	x	FALSE	Low - Null
B2HQ72	MMAR_2366		-0.07615	-0.81579	0.6635	-0.64971	-0.22042	0.828668	0.919364	-6.68014	-0.75455	-0.67841	0.50665	0.551151	4	4	0.806194	0.877004	x	FALSE	Low - Null
B2HSG5	rpmG2		-0.07492	-1.33162	1.18178	-0.38846	-0.12853	0.899655	0.956051	-6.62113	-0.63756	-0.56263	0.661047	0.836705	4	3	1.05187	2.07849	x	FALSE	Low - Null
B2HGE3	nuoF		-0.07314	-1.12592	0.979634	-1.44025	-0.14875	0.883834	0.953941	-6.69405	-1.41397	-1.34082	0.372295	1.3012	4	4	0.592404	2.0705	x	FALSE	Low - Null
B2HFI8	MMAR_1374		-0.07306	-0.90864	0.76252	-0.14517	-0.18721	0.854135	0.936326	-6.68725	-0.26214	-0.18907	0.358532	0.851951	4	4	0.570505	1.35564	x	FALSE	Low - Null
B2HIL9	mmpL7		-0.07221	-1.04777	0.90336	-0.187	-0.15957	0.875622	0.950022	-6.69223	-0.20064	-0.12843	0.580027	0.915049	4	4	0.922952	1.45605	x	FALSE	Low - Null
B2HMA9	ggtB		-0.07151	-0.74991	0.606894	0.795318	-0.22567	0.824657	0.919364	-6.67891	0.772386	0.843893	0.239021	0.552579	4	4	0.380336	0.879277	x	FALSE	Low - Null
B2HPS3	dnaJ		-0.06949	-0.77493	0.635955	-0.79946	-0.21236	0.835055	0.922512	-6.60606	-0.94178	-0.87229	0.415674	0.4189	4	3	0.661431	1.0406	x	FALSE	Low - Null
B2HPK2	MMAR_3946		-0.06914	-1.45353	1.31524	-0.9758	-0.11722	0.909856	0.962581	-6.1634	-0.98084	-0.91169	0.033298	NA	2	1	0.299169	NA	x	FALSE	Low - Null
B2HG47	MMAR_4755		-0.06825	-1.277	1.1405	-1.69888	-0.13252	0.898168	0.956051	-6.21778	-1.76187	-1.69362	NA	0.228171	1	3	NA	0.566807	x	FALSE	Low - Null
B2HL92	MMAR_3652		-0.06631	-0.69654	0.563926	2.18816	-0.22525	0.824979	0.919364	-6.67901	2.13806	2.20437	0.217589	0.502503	4	4	0.346233	0.799594	x	FALSE	Low - Null
B2HDJ2	MMAR_4469		-0.06628	-1.02972	0.897163	0.339743	-0.15097	0.882666	0.953654	-6.2465	0.422448	0.488726	0.248797	NA	4	1	0.395891	NA	x	FALSE	Low - Null
B2HEN2	fbiA		-0.06372	-0.87695	0.749512	-0.90224	-0.17396	0.865275	0.941587	-6.54805	-0.77963	-0.71592	0.452608	0.389366	3	3	1.12434	0.967239	x	FALSE	Low - Null
B2HLA4	MMAR_3664	PPE	-0.06244	-1.10216	0.977278	-0.94215	-0.12948	0.898923	0.956051	-6.621	-0.99465	-0.93221	0.469538	0.110606	4	3	0.74714	0.274762	x	FALSE	Low - Null
B2HEQ9	MMAR_1308		-0.0619	-0.96734	0.843545	-1.84138	-0.15178	0.882302	0.953654	-6.44284	-2.01905	-1.95715	0.099786	0.375613	2	3	0.896544	0.933073	x	FALSE	Low - Null
B2HS69	MMAR_4239		-0.06017	-1.32701	1.20668	-1.0247	-0.1089	0.915877	0.965365	-6.25205	-0.94507	-0.8849	0.475132	NA	4	1	0.756041	NA	x	FALSE	Low - Null
B2HSG8	MMAR_0970		-0.05964	-0.73619	0.616917	0.095617	-0.18873	0.852963	0.935762	-6.68695	0.155977	0.215616	0.617138	0.324051	4	4	0.982005	0.515638	x	FALSE	Low - Null
B2HPC2	trxB1		-0.05939	-0.73228	0.613497	-1.13629	-0.18898	0.85277	0.935762	-6.6869	-1.12842	-1.06903	0.309389	0.532924	4	4	0.492307	0.848001	x	FALSE	Low - Null
B2HS57	MMAR_4227		-0.05278	-0.7089	0.603352	-0.67476	-0.17341	0.864944	0.941587	-6.61398	-0.54737	-0.49459	0.312071	0.11257	4	3	0.496574	0.279639	x	FALSE	Low - Null
B2HNH0	rpiB		-0.05123	-1.03095	0.928477	1.02896	-0.11197	0.912411	0.963138	-6.6991	1.1617	1.21294	0.419557	1.04444	4	4	0.667609	1.66193	x	FALSE	Low - Null
B2HPZ3	ackA		-0.05093	-0.80155	0.699697	-0.37094	-0.14889	0.884271	0.953941	-6.618	-0.2637	-0.21277	0.088249	0.546627	3	4	0.219223	0.869806	x	FALSE	Low - Null
B2HI31	ltp2_1		-0.04984	-1.85666	1.75699	-1.43132	-0.06983	0.946903	0.981814	-6.03137	-1.45624	-1.4064	NA	NA	1	1	NA	NA	x	FALSE	Low - Null
B2HEK3	echA6		-0.04947	-1.19181	1.09286	-1.03992	-0.09337	0.927004	0.971342	-6.62525	-1.01556	-0.96609	0.815791	0.261186	4	3	1.29811	0.648821	x	FALSE	Low - Null
B2HLR9	MMAR_0351		-0.04678	-0.68327	0.58972	-0.00279	-0.15973	0.875692	0.950022	-6.55079	-0.03234	0.014434	0.097297	0.204665	3	3	0.2417	0.508416	x	FALSE	Low - Null
B2HLS8	MMAR_0360		-0.04672	-0.80105	0.707609	2.22053	-0.1326	0.896361	0.956051	-6.69644	2.20513	2.25185	0.576017	0.488594	4	4	0.916571	0.777462	x	FALSE	Low - Null
B2HPW4	purA		-0.04603	-0.67606	0.583989	-1.01448	-0.15644	0.87788	0.950823	-6.69282	-1.06823	-1.0222	0.247924	0.457836	4	4	0.394503	0.728519	x	FALSE	Low - Null
B2HT55	MMAR_4369		-0.04567	-0.73074	0.639398	0.437606	-0.14273	0.888496	0.954804	-6.69497	0.365205	0.410876	0.402793	0.544254	4	4	0.640934	0.866029	x	FALSE	Low - Null
B2HNK9	scoA		-0.04432	-1.04879	0.960149	-0.85227	-0.09447	0.926048	0.971055	-6.701	-0.77743	-0.73311	0.301532	0.893029	4	4	0.479804	1.42101	x	FALSE	Low - Null
B2HT86	MMAR_4400		-0.04388	-2.15305	2.06528	-0.07441	-0.05038	0.961383	0.987741	-6.16946	-0.86291	-0.81902	NA	1.35212	1	2	NA	12.1483	x	FALSE	Low - Null
B2HSU0	MMAR_2671	PPE	-0.04323	-1.28216	1.19569	0.222246	-0.07523	0.941152	0.980333	-6.62686	-0.3984	-0.35517	1.05321	0.784154	4	3	1.67589	1.94795	x	FALSE	Low - Null
B2HQI9	MMAR_4074		-0.04292	-0.79985	0.714002	0.291551	-0.12141	0.905059	0.96036	-6.69794	0.360599	0.403523	0.142429	0.821447	4	4	0.226636	1.30711	x	FALSE	Low - Null
B2HDJ6	MMAR_4474		-0.04189	-0.58663	0.502856	0.239006	-0.16463	0.871544	0.947388	-6.69143	0.096306	0.138194	0.321166	0.171677	4	4	0.511047	0.273177	x	FALSE	Low - Null
B2HKD0	ask		-0.04176	-0.66865	0.585133	0.526907	-0.14261	0.888591	0.954804	-6.69499	0.505947	0.547704	0.507263	0.172636	4	4	0.807168	0.274702	x	FALSE	Low - Null
B2HIX4	cysQ_1		-0.04145	-0.98309	0.900184	-1.59686	-0.09914	0.923137	0.96943	-6.44985	-1.573	-1.53155	0.318774	0.32108	3	2	0.791878	2.88479	x	FALSE	Low - Null
B2HLU2	fadE2		-0.03936	-1.09792	1.01919	-0.85473	-0.08017	0.937298	0.977095	-6.62646	-0.7436	-0.70423	0.252377	1.1192	3	4	0.626939	1.78089	x	FALSE	Low - Null
B2HHV7	MMAR_4953	PGRS	-0.03908	-1.3436	1.26544	5.15744	-0.06414	0.949749	0.981814	-6.70354	5.34467	5.38375	0.56991	1.44667	4	4	0.906854	2.30198	x	FALSE	Low - Null
B2HEQ2	lpqB		-0.03903	-0.60892	0.530861	-0.91142	-0.14662	0.885483	0.954525	-6.69438	-0.97426	-0.93523	0.227942	0.213619	4	4	0.362706	0.339915	x	FALSE	Low - Null
B2HT60	desA2		-0.03624	-0.75434	0.681867	-0.79969	-0.10879	0.914997	0.965152	-6.69944	-0.82606	-0.78983	0.615039	0.360655	4	4	0.978664	0.573882	x	FALSE	Low - Null
B2HEK1	MMAR_4623		-0.03312	-1.15058	1.08433	-1.98442	-0.06581	0.948789	0.981814	-6.45285	-1.98536	-1.95223	0.662876	0.111171	3	2	1.64667	0.998828	x	FALSE	Low - Null
B2HRF4	MMAR_4178		-0.03127	-2.22963	2.1671	-1.20887	-0.03262	0.974755	0.992884	-6.03355	-0.85444	-0.82317	NA	NA	1	1	NA	NA	x	FALSE	Low - Null
B2HGW6	mmpS3		-0.03043	-0.6876	0.626738	1.58623	-0.09915	0.9224	0.969371	-6.70053	1.588	1.61843	0.344333	0.490508	4	4	0.54791	0.780508	x	FALSE	Low - Null
B2HGR4	ftsQ		-0.02905	-0.76285	0.704756	-0.26541	-0.08534	0.933269	0.975595	-6.62601	-0.21657	-0.18752	0.147042	0.73375	4	3	0.233977	1.82273	x	FALSE	Low - Null
B2HNF9	porB		-0.02701	-0.7302	0.676178	-0.92153	-0.0835	0.934803	0.975595	-6.56061	-0.85852	-0.8315	0.316915	0.382916	3	3	0.78726	0.951215	x	FALSE	Low - Null
B2HPW8	purT		-0.02606	-0.77667	0.724551	-0.87432	-0.07433	0.941781	0.980333	-6.70279	-0.8964	-0.87034	0.332655	0.567786	4	4	0.529329	0.903474	x	FALSE	Low - Null
B2HQL7	thrC		-0.02493	-1.02844	0.978579	0.40255	-0.05319	0.95832	0.985305	-6.70422	0.421707	0.446637	0.354265	1.118	4	4	0.563715	1.779	x	FALSE	Low - Null
B2HNT3	parA		-0.0246	-1.22664	1.17743	-0.95856	-0.04545	0.964624	0.989643	-6.5632	-1.2723	-1.2477	0.968493	0.745206	3	3	2.40587	1.85119	x	FALSE	Low - Null
B2HGR8	murD		-0.02328	-0.79629	0.749728	-0.76432	-0.06493	0.949196	0.981814	-6.62763	-0.73894	-0.71566	0.55853	0.414834	4	3	0.888745	1.03051	x	FALSE	Low - Null
B2HDZ3	accA3		-0.02258	-0.86395	0.818781	0.858706	-0.05746	0.954972	0.983192	-6.70397	0.948114	0.970696	0.731311	0.608162	4	4	1.16368	0.967722	x	FALSE	Low - Null
B2HJK3	MMAR_1790		-0.01998	-0.77863	0.738672	-0.31485	-0.05677	0.955574	0.983192	-6.62815	-0.37024	-0.35027	0.430689	0.339953	4	3	0.685322	0.844489	x	FALSE	Low - Null
B2HQA6	priA		-0.01934	-0.66267	0.62398	0.525374	-0.06438	0.949562	0.981814	-6.70352	0.518189	0.537533	0.296196	0.480817	4	4	0.471314	0.765088	x	FALSE	Low - Null
B2HS21	MMAR_2605		-0.01704	-1.12118	1.0871	0.474492	-0.03355	0.973779	0.992884	-6.62926	0.321898	0.338939	0.47764	1.28927	4	3	0.760032	3.20274	x	FALSE	Low - Null
B2HQ09	lpqL_1		-0.01618	-0.81501	0.782655	-1.29286	-0.04402	0.965596	0.989927	-6.50561	-1.34666	-1.33048	0.419797	0.261025	4	2	0.667991	2.34522	x	FALSE	Low - Null
B2HJL1	MMAR_1798		-0.01556	-1.96519	1.93407	-2.29638	-0.01933	0.985182	0.994013	-6.17066	-2.30675	-2.29119	NA	1.16909	1	2	NA	10.5039	x	FALSE	Low - Null
B2HQB0	MMAR_2403		-0.01404	-1.08414	1.05606	0.481136	-0.02879	0.977536	0.993199	-6.45472	0.337132	0.351171	0.465315	0.125597	3	2	1.15591	1.12844	x	FALSE	Low - Null
B2HD59	ahpD		-0.01356	-0.74705	0.719938	0.126607	-0.03984	0.968811	0.991083	-6.62901	0.162176	0.175732	0.433528	0.516448	4	3	0.689839	1.28293	x	FALSE	Low - Null
B2HJQ1	ispG		-0.01323	-0.68272	0.65626	-0.38539	-0.0426	0.966655	0.989979	-6.62889	-0.29813	-0.2849	0.246529	0.368601	3	4	0.612413	0.586527	x	FALSE	Low - Null
B2HHQ9	ahpE		-0.01057	-0.92576	0.904632	-0.66328	-0.02509	0.980386	0.993199	-6.56397	-0.43694	-0.42638	0.428171	0.533864	3	3	1.06364	1.32619	x	FALSE	Low - Null
B2HFI4	MMAR_1370		-0.01036	-0.97254	0.951821	-0.46365	-0.02321	0.981828	0.993199	-6.62957	-0.50014	-0.48978	0.221891	1.10844	4	3	0.353079	2.75353	x	FALSE	Low - Null
B2HEN6	pmmA		-0.01029	-0.53401	0.513431	0.11393	-0.04206	0.967037	0.989979	-6.70477	0.155201	0.165488	0.207684	0.116381	4	4	0.330471	0.185188	x	FALSE	Low - Null
B2HI65	pstP		-0.00829	-0.75018	0.733598	-0.49749	-0.0241	0.981135	0.993199	-6.62955	-0.46153	-0.45323	0.253774	0.588153	4	3	0.403811	1.46105	x	FALSE	Low - Null
B2HP92	ppc		-0.00708	-0.95718	0.94301	-1.12442	-0.01679	0.98696	0.994644	-6.45501	-1.18384	-1.17676	0.648287	0.168843	2	3	5.82463	0.419429	x	FALSE	Low - Null
B2HK75	MMAR_5166		-0.00573	-0.89556	0.884109	0.386693	-0.01378	0.989197	0.994836	-6.70561	0.420132	0.425859	0.46022	0.890415	4	4	0.732313	1.41685	x	FALSE	Low - Null
B2HEF6	pstS2		-0.00485	-0.70313	0.693431	1.56121	-0.01487	0.988345	0.994836	-6.70559	1.62023	1.62508	0.332065	0.616594	4	4	0.52839	0.981139	x	FALSE	Low - Null
B2HRB5	oppA		-0.00136	-0.57335	0.570627	-0.42986	-0.0051	0.996	0.998112	-6.70569	-0.4107	-0.40933	0.252668	0.165601	4	4	0.402051	0.263507	x	FALSE	Low - Null
B2HI09	MMAR_5005		-0.00124	-0.9336	0.931107	-0.26176	-0.00288	0.997748	0.998474	-6.62985	-0.26116	-0.25991	0.186515	0.165725	4	3	0.296786	0.411683	x	FALSE	Low - Null
B2HKR9	rimP		0.000587	-0.64885	0.65002	-0.57136	0.001949	0.998474	0.998474	-6.62985	-0.56993	-0.57051	0.219829	0.217309	4	3	0.349796	0.539826	x	FALSE	Low - Null
B2HJB2	MMAR_0110		0.000924	-0.79806	0.799912	8.21652	0.002477	0.998058	0.998474	-6.7057	8.17424	8.17331	0.43603	0.753875	4	4	0.693821	1.19958	x	FALSE	Low - Null
B2HM21	MMAR_2036		0.001994	-0.84124	0.845223	-1.11499	0.005097	0.996009	0.998112	-6.62984	-1.23011	-1.23211	0.538924	0.339391	4	3	0.857549	0.843094	x	FALSE	Low - Null
B2HEL2	purE		0.002385	-0.61363	0.618396	-0.57271	0.008417	0.99342	0.997623	-6.62982	-0.44113	-0.44352	0.188957	0.17154	3	4	0.469395	0.272959	x	FALSE	Low - Null
B2HDK1	rpfB		0.00311	-0.96611	0.97233	-1.06311	0.006973	0.994548	0.998053	-6.50661	-0.96378	-0.96689	0.690188	0.092061	4	2	1.09824	0.827137	x	FALSE	Low - Null
B2HIF9	gatB		0.00483	-0.88499	0.894648	-0.78116	0.011797	0.990777	0.995672	-6.62978	-0.78932	-0.79415	0.937062	0.357117	3	4	2.32779	0.568253	x	FALSE	Low - Null
B2HD29	MMAR_1144		0.005575	-0.86469	0.875838	1.42501	0.013715	0.989248	0.994836	-6.70561	1.44459	1.43901	0.257314	0.858879	4	4	0.409444	1.36667	x	FALSE	Low - Null
B2HQM3	MMAR_0733		0.007142	-0.78441	0.798698	-1.88715	0.019453	0.984769	0.994013	-6.62965	-1.99594	-2.00308	0.219148	0.615763	4	3	0.348713	1.52964	x	FALSE	Low - Null
B2HIK2	MMAR_1747		0.00752	-0.67013	0.685175	0.338541	0.02376	0.981373	0.993199	-6.70541	0.275893	0.268373	0.205773	0.610183	4	4	0.32743	0.970938	x	FALSE	Low - Null
B2HEN7	MMAR_1286		0.007576	-0.6702	0.685356	-1.01221	0.024099	0.981132	0.993199	-6.62955	-1.02277	-1.03034	0.321392	0.378077	4	3	0.511407	0.939195	x	FALSE	Low - Null
B2HQT4	umaA		0.00895	-0.85507	0.872968	1.75421	0.022177	0.982614	0.993199	-6.70545	1.60335	1.5944	0.757188	0.623022	4	4	1.20486	0.991367	x	FALSE	Low - Null
B2HLE0	cyp164A3		0.009614	-0.9023	0.921525	-0.49905	0.02273	0.982204	0.993199	-6.62958	-0.41177	-0.42138	0.729721	0.33343	4	3	1.16115	0.828286	x	FALSE	Low - Null
B2HSX1	MMAR_2702		0.010587	-1.23362	1.2548	-1.82636	0.018345	0.985637	0.994013	-6.62968	-1.71692	-1.72751	0.537812	1.40276	4	3	0.855779	3.48465	x	FALSE	Low - Null
B2HNI6	gdh		0.010892	-0.59304	0.61482	-0.54004	0.038881	0.969564	0.991141	-6.62905	-0.51548	-0.52637	0.163675	0.312403	3	4	0.40659	0.497104	x	FALSE	Low - Null
B2HPM4	MMAR_3968		0.011651	-0.74837	0.771671	0.489425	0.032821	0.974272	0.992884	-6.70514	0.528098	0.516448	0.22993	0.769241	4	4	0.365871	1.22403	x	FALSE	Low - Null
B2HIY6	fadA6_1		0.011918	-1.03299	1.05682	-0.09227	0.026771	0.979363	0.993199	-6.36602	-0.17463	-0.18655	0.287099	0.12821	2	2	2.57948	1.15192	x	FALSE	Low - Null
B2HF28	MMAR_3008	PGRS	0.012108	-1.16508	1.1893	1.39821	0.02202	0.982737	0.993199	-6.70545	1.76633	1.75423	0.980882	0.624857	4	4	1.5608	0.994286	x	FALSE	Low - Null
B2HMJ9	pks13		0.014357	-0.62491	0.653629	-0.26113	0.048085	0.962315	0.987986	-6.70449	-0.18651	-0.20086	0.470511	0.412803	4	4	0.748688	0.656862	x	FALSE	Low - Null
B2HF46	rbpA		0.015011	-0.91317	0.943195	-0.97102	0.034866	0.972706	0.992884	-6.62921	-1.21327	-1.22828	0.683201	0.011945	4	3	1.08712	0.029673	x	FALSE	Low - Null
B2HL16	dapF		0.016748	-0.61474	0.648235	-0.95092	0.05718	0.955254	0.983192	-6.62813	-0.86301	-0.87976	0.180888	0.329039	4	3	0.287833	0.817377	x	FALSE	Low - Null
B2HFH6	lpqQ		0.017928	-0.52379	0.559649	-0.34343	0.070856	0.944496	0.981814	-6.70306	-0.2937	-0.31163	0.122173	0.332101	4	4	0.194404	0.528446	x	FALSE	Low - Null
B2HM01	MMAR_2015		0.017948	-1.03791	1.07381	0.476338	0.036394	0.971472	0.992379	-6.70501	0.49078	0.472831	0.518372	1.21879	4	4	0.824846	1.93937	x	FALSE	Low - Null
B2HS65	dapE		0.02089	-0.74048	0.782262	-0.73012	0.059636	0.953406	0.983192	-6.56242	-0.72832	-0.74921	0.499593	0.224031	3	3	1.24106	0.556524	x	FALSE	Low - Null
B2HRC8	lprA		0.021938	-0.66002	0.7039	-0.06403	0.068873	0.946047	0.981814	-6.70321	-0.08629	-0.10823	0.392421	0.579306	4	4	0.624429	0.921805	x	FALSE	Low - Null
B2HFM0	MMAR_1406		0.025453	-0.86611	0.917013	-1.61215	0.064298	0.950098	0.981814	-6.45293	-1.50901	-1.53446	0.407676	0.261493	3	2	1.01272	2.34942	x	FALSE	Low - Null
B2HJK0	amt		0.027321	-2.30233	2.35697	-1.97272	0.0284	0.978226	0.993199	-6.03367	-1.59799	-1.62531	NA	NA	1	1	NA	NA	x	FALSE	Low - Null
B2HJL6	lppW		0.027551	-0.6163	0.671401	1.97853	0.091616	0.928277	0.971961	-6.70128	2.03408	2.00653	0.402191	0.372366	4	4	0.639976	0.592517	x	FALSE	Low - Null
B2HL83	mez		0.029036	-1.1475	1.20558	-0.51566	0.057922	0.955371	0.983192	-6.36457	-0.50114	-0.53018	0.029596	0.695596	2	2	0.265911	6.24968	x	FALSE	Low - Null
B2HH07	MMAR_4858		0.02959	-0.58932	0.648495	0.49133	0.102361	0.919895	0.968168	-6.70019	0.445768	0.416178	0.374361	0.186937	4	4	0.595693	0.297459	x	FALSE	Low - Null
B2HEU6	MMAR_1344		0.030533	-0.92908	0.990148	-0.76212	0.069156	0.945979	0.981814	-6.62731	-0.82845	-0.85898	0.465251	0.433852	4	3	0.740319	1.07775	x	FALSE	Low - Null
B2HGS9	lppM		0.033972	-0.51773	0.585677	-0.8853	0.131836	0.896955	0.956051	-6.69655	-0.87503	-0.909	0.402649	0.119215	4	4	0.640705	0.189698	x	FALSE	Low - Null
B2HIA2	leuS		0.035734	-0.55296	0.624432	-0.95753	0.129961	0.898412	0.956051	-6.69681	-0.90625	-0.94199	0.243733	0.41669	4	4	0.387834	0.663047	x	FALSE	Low - Null
B2HFY5	MMAR_3114		0.037318	-0.55582	0.630456	-0.37552	0.135641	0.894141	0.956051	-6.62014	-0.43255	-0.46987	0.223314	0.188903	4	3	0.355342	0.469261	x	FALSE	Low - Null
B2HL26	MMAR_3586		0.037568	-1.14878	1.22392	-1.72409	0.071319	0.944659	0.981814	-6.22467	-1.77691	-1.81448	NA	0.393374	1	3	NA	0.977195	x	FALSE	Low - Null
B2HFV7	pup		0.038346	-0.6616	0.738292	-1.11466	0.117293	0.908263	0.962326	-6.69846	-1.07905	-1.1174	0.507947	0.555679	4	4	0.808257	0.88421	x	FALSE	Low - Null
B2HPZ6	glnH		0.039379	-0.57533	0.654088	-0.8343	0.138113	0.892225	0.956004	-6.61978	-0.83608	-0.87546	0.281813	0.311341	4	3	0.448427	0.773415	x	FALSE	Low - Null
B2HDW2	amiB1		0.040482	-0.83987	0.920838	-0.93091	0.102095	0.920647	0.968244	-6.44959	-0.79956	-0.84004	0.285586	0.043745	3	2	0.709434	0.393034	x	FALSE	Low - Null
B2HKY2	fadE34_1		0.042571	-1.65598	1.74112	-1.79198	0.060696	0.95349	0.983192	-6.16883	-1.7636	-1.80617	NA	0.845016	1	2	NA	7.59217	x	FALSE	Low - Null
B2HK47	MMAR_3573		0.045115	-0.64893	0.73916	-1.19986	0.139172	0.891259	0.955688	-6.6955	-1.11384	-1.15896	0.288859	0.141546	4	4	0.459639	0.225231	x	FALSE	Low - Null
B2HSL1	rpsG		0.046853	-0.845	0.938708	0.84845	0.112476	0.912013	0.963138	-6.69904	0.803948	0.757095	0.745351	0.542201	4	4	1.18602	0.862763	x	FALSE	Low - Null
B2HMG3	rplU		0.04832	-1.02614	1.12277	-0.6743	0.096283	0.924635	0.970287	-6.70082	-0.88651	-0.93483	0.873379	0.736423	4	4	1.38974	1.17181	x	FALSE	Low - Null
B2HI25	MMAR_5021		0.049425	-0.83411	0.932965	-1.14996	0.124201	0.903553	0.959478	-6.55601	-0.94297	-0.99239	0.29288	0.680337	3	3	0.727554	1.69005	x	FALSE	Low - Null
B2HL10	MMAR_1981		0.050676	-0.92477	1.02612	-1.86363	0.114013	0.911233	0.963138	-6.6229	-1.8966	-1.94727	0.641855	0.662582	4	3	1.02133	1.64595	x	FALSE	Low - Null
B2HDK2	tatD		0.051435	-1.38856	1.49143	-2.28306	0.086501	0.933765	0.975595	-6.16672	-2.47865	-2.53008	NA	0.368478	1	2	NA	3.31064	x	FALSE	Low - Null
B2HS44	htrA		0.0515	-0.64237	0.74537	2.07083	0.158908	0.875969	0.950022	-6.69241	2.11966	2.06816	0.381014	0.560288	4	4	0.606278	0.891544	x	FALSE	Low - Null
B2HFI1	MMAR_1367		0.052807	-0.74848	0.854089	-0.78654	0.141099	0.889765	0.954804	-6.69522	-0.78137	-0.83418	0.503826	0.620002	4	4	0.8017	0.986562	x	FALSE	Low - Null
B2HN36	sdhA_1		0.053455	-0.58305	0.689956	-0.42159	0.179806	0.859833	0.938959	-6.68868	-0.32724	-0.38069	0.180573	0.434646	4	4	0.287332	0.691618	x	FALSE	Low - Null
B2HK32	MMAR_3557		0.055464	-0.71394	0.824865	0.264345	0.156684	0.878042	0.950823	-6.61682	0.190664	0.135199	0.228035	0.527664	3	4	0.566469	0.839631	x	FALSE	Low - Null
B2HEM4	MMAR_1273		0.055512	-1.1603	1.27132	-0.93498	0.107162	0.917559	0.966423	-6.2211	-1.00136	-1.05688	0.246026	NA	3	1	0.611163	NA	x	FALSE	Low - Null
B2HLR1	MMAR_0343		0.058027	-1.50073	1.61678	-1.88745	0.085361	0.934005	0.975595	-6.22345	-1.37829	-1.43632	NA	0.600627	1	3	NA	1.49204	x	FALSE	Low - Null
B2HJQ3	MMAR_1840		0.060875	-1.74595	1.8677	-1.80944	0.085295	0.935174	0.975595	-6.03003	-2.01186	-2.07273	NA	NA	1	1	NA	NA	x	FALSE	Low - Null
B2HT01	MMAR_4316	PGRS	0.061749	-0.96679	1.09029	-1.63946	0.129433	0.898957	0.956051	-6.62101	-1.53096	-1.59271	0.419764	0.419595	4	3	0.667938	1.04233	x	FALSE	Low - Null
B2HP58	MMAR_2213		0.065702	-1.12235	1.25375	-1.02835	0.120201	0.90627	0.960929	-6.55665	-1.05808	-1.12378	0.373089	0.714778	3	3	0.926804	1.77561	x	FALSE	Low - Null
B2HDJ3	lpqT		0.066649	-0.5814	0.714702	0.870401	0.220192	0.828841	0.919364	-6.68019	0.918832	0.852183	0.233866	0.533728	4	4	0.372133	0.84928	x	FALSE	Low - Null
B2HKD3	leuA		0.071954	-0.78199	0.925901	-2.53505	0.183144	0.857677	0.938043	-6.54655	-2.36743	-2.43939	0.335119	0.401429	3	3	0.832481	0.997205	x	FALSE	Low - Null
B2HI40	MMAR_5036		0.073176	-0.56323	0.70958	-0.14477	0.24618	0.809049	0.917739	-6.67383	-0.17051	-0.24369	0.200164	0.589503	4	4	0.318506	0.938032	x	FALSE	Low - Null
B2HEJ5	MMAR_4617		0.074264	-1.24799	1.39652	-1.89105	0.131819	0.898703	0.956051	-6.16142	-1.75889	-1.83315	0.243784	NA	2	1	2.19032	NA	x	FALSE	Low - Null
B2HSW3	MMAR_2694		0.074499	-0.65046	0.799461	0.043025	0.220014	0.828977	0.919364	-6.68023	0.030397	-0.0441	0.619171	0.429262	4	4	0.98524	0.683051	x	FALSE	Low - Null
B2HD60	ahpC		0.074693	-0.7115	0.860887	-0.23334	0.203409	0.841688	0.928399	-6.68393	-0.16624	-0.24093	0.518177	0.689561	4	4	0.824535	1.09725	x	FALSE	Low - Null
B2HJL2	rpsP		0.075391	-1.04504	1.19582	0.434763	0.144063	0.887466	0.954804	-6.69477	0.246861	0.17147	0.824391	0.883165	4	4	1.31179	1.40531	x	FALSE	Low - Null
B2HMC0	lepA		0.075918	-1.36558	1.51741	-1.97826	0.116933	0.909169	0.96257	-6.44785	-1.88912	-1.96504	0.918517	1.18735	3	2	2.28172	10.6679	x	FALSE	Low - Null
B2HLZ5	MMAR_2009		0.076717	-0.61877	0.772201	0.250542	0.236169	0.816658	0.919364	-6.67636	0.304843	0.228126	0.140745	0.713421	4	4	0.223957	1.13521	x	FALSE	Low - Null
B2HQ28	MMAR_2322		0.077401	-0.79415	0.948951	-1.38932	0.193029	0.850095	0.934055	-6.54458	-1.24776	-1.32516	0.521598	0.70107	3	3	1.29572	1.74155	x	FALSE	Low - Null
B2HFB9	fadA		0.07805	-0.56877	0.724868	-0.21869	0.258348	0.799828	0.913036	-6.6706	-0.09502	-0.17307	0.565627	0.271667	4	4	0.900039	0.432283	x	FALSE	Low - Null
B2HE50	MMAR_2890		0.078452	-0.8699	1.0268	0.515514	0.177112	0.86191	0.940505	-6.68919	0.763129	0.684678	0.634746	0.538895	4	4	1.01002	0.857502	x	FALSE	Low - Null
B2HMM1	serS		0.08031	-1.20025	1.36087	-0.93767	0.136312	0.893786	0.956051	-6.61999	-0.90687	-0.98718	1.1378	0.826937	4	3	1.81049	2.05423	x	FALSE	Low - Null
B2HRL7	MMAR_0872		0.082846	-0.42179	0.587483	-0.30156	0.351488	0.730359	0.878257	-6.64086	-0.3062	-0.38904	0.26475	0.104282	4	4	0.421276	0.165936	x	FALSE	Low - Null
B2HHK9	ilvB1_2		0.085474	-0.96759	1.13853	-1.32349	0.182805	0.858888	0.938646	-6.54619	-1.28254	-1.36802	0.12002	0.913472	3	3	0.298147	2.26919	x	FALSE	Low - Null
B2HEQ6	secA		0.086172	-0.51126	0.683605	0.606488	0.30881	0.761929	0.891626	-6.6556	0.454069	0.367898	0.351088	0.250377	4	4	0.55866	0.398406	x	FALSE	Low - Null
B2HIA3	MMAR_0058		0.086994	-0.70485	0.878835	-1.95049	0.235218	0.817382	0.919364	-6.6766	-1.85341	-1.94041	0.503792	0.357407	4	4	0.801646	0.568714	x	FALSE	Low - Null
B2HJ28	MMAR_5087		0.091271	-0.79019	0.972732	3.91239	0.221691	0.827696	0.919364	-6.67984	3.98251	3.89124	0.506875	0.835974	4	4	0.806552	1.33022	x	FALSE	Low - Null
B2HHV8	amiC_2		0.092537	-0.81812	1.0032	-1.30033	0.220865	0.828831	0.919364	-6.53849	-1.36375	-1.45629	0.552062	0.513758	3	3	1.3714	1.27625	x	FALSE	Low - Null
B2HQH1	mce3F_1		0.09409	-0.76892	0.957097	0.988685	0.239268	0.815194	0.919364	-6.47623	1.02981	0.935721	0.547495	0.0448	4	2	0.871187	0.40251	x	FALSE	Low - Null
B2HIB9	rpsR1		0.098003	-1.40305	1.59906	1.22523	0.141908	0.889456	0.954804	-6.55364	1.23632	1.13831	0.748264	0.467051	3	3	1.85879	1.16022	x	FALSE	Low - Null
B2HK64	acs		0.098212	-0.64943	0.845854	-0.90525	0.285522	0.780008	0.904018	-6.52123	-0.64584	-0.74405	0.536157	0.266594	3	3	1.33189	0.662256	x	FALSE	Low - Null
B2HMK1	MMAR_5366		0.099317	-0.72564	0.924278	-0.89611	0.271142	0.792224	0.909046	-6.41559	-0.91999	-1.01931	0.035788	0.258683	2	3	0.321543	0.642605	x	FALSE	Low - Null
B2HPS2	grpE		0.100545	-0.82777	1.02886	0.517196	0.23189	0.819916	0.919364	-6.67741	0.428173	0.327627	0.653978	0.573371	4	4	1.04062	0.912362	x	FALSE	Low - Null
B2HI56	ppiA		0.102465	-0.77886	0.98379	3.6085	0.24892	0.80697	0.916368	-6.67311	3.60264	3.50018	0.382729	0.931302	4	4	0.609007	1.48191	x	FALSE	Low - Null
B2HSS0	MMAR_2648		0.10278	-0.73214	0.937696	-1.43073	0.265399	0.794781	0.910513	-6.59273	-1.39454	-1.49732	0.328801	0.442926	4	3	0.523195	1.10029	x	FALSE	Low - Null
B2HCW2	fadE9		0.103678	-1.13764	1.345	-0.69262	0.185442	0.856494	0.937788	-6.54584	-0.5836	-0.68728	0.200281	0.224203	3	3	0.497525	0.556952	x	FALSE	Low - Null
B2HKK9	echA8_7		0.104732	-0.94771	1.15718	-1.40447	0.233558	0.82177	0.919364	-6.33641	-1.33958	-1.44431	0.338126	0.073523	2	2	3.03794	0.660582	x	FALSE	Low - Null
B2HN54	MMAR_2102	PGRS	0.106364	-0.57402	0.786752	-1.65845	0.337032	0.741364	0.88308	-6.57008	-1.43121	-1.53757	0.264476	0.505498	4	3	0.42084	1.25573	x	FALSE	Low - Null
B2HRZ1	MMAR_2575	PGRS	0.108418	-0.48658	0.703419	2.44358	0.390122	0.702208	0.869644	-6.6259	2.62195	2.51353	0.267928	0.245402	4	4	0.426333	0.390489	x	FALSE	Low - Null
B2HMS9	espG1		0.109462	-0.50333	0.722249	0.73963	0.382446	0.707767	0.873363	-6.629	0.76271	0.653249	0.334815	0.326638	4	4	0.532766	0.519753	x	FALSE	Low - Null
B2HH29	purM		0.111924	-0.45568	0.679528	0.153643	0.425119	0.677564	0.854872	-6.535	0.223265	0.111341	0.166956	0.182108	4	3	0.265664	0.45238	x	FALSE	Low - Null
B2HDL6	MMAR_4494		0.112185	-0.65774	0.882112	-0.58231	0.311963	0.759581	0.891626	-6.65458	-0.51372	-0.62591	0.367324	0.782336	4	4	0.584495	1.24487	x	FALSE	Low - Null
B2HH90	MMAR_1570		0.112286	-0.54397	0.768541	1.29879	0.366329	0.719495	0.875123	-6.6353	1.27474	1.16246	0.408537	0.483537	4	4	0.650074	0.769416	x	FALSE	Low - Null
B2HHG8	fecB		0.116153	-0.52644	0.758743	0.007501	0.387003	0.704464	0.870796	-6.62717	0.084882	-0.03127	0.278819	0.469505	4	4	0.443664	0.747087	x	FALSE	Low - Null
B2HNX2	mycP3		0.116998	-0.43964	0.673635	0.242206	0.450011	0.659464	0.845253	-6.59971	0.328181	0.211183	0.295628	0.255226	4	4	0.47041	0.406121	x	FALSE	Low - Null
B2HSD0	cobB		0.119826	-0.88692	1.12657	-1.45122	0.272922	0.791606	0.909046	-6.41462	-1.56025	-1.68007	0.239143	0.675615	3	2	0.594064	6.07016	x	FALSE	Low - Null
B2HSN7	rpsC		0.119986	-0.81502	1.05499	1.27847	0.274748	0.787448	0.907222	-6.66602	1.19175	1.07177	0.779685	0.402213	4	4	1.24065	0.64001	x	FALSE	Low - Null
B2HT12	MMAR_4326		0.12163	-0.62069	0.863947	0.389849	0.353252	0.729448	0.878257	-6.56422	0.653588	0.531958	0.288356	0.460758	4	3	0.458839	1.14459	x	FALSE	Low - Null
B2HSI8	rplJ		0.123379	-0.81334	1.0601	0.644269	0.281998	0.781994	0.905253	-6.6639	0.720463	0.597084	1.02485	0.512537	4	4	1.63077	0.81556	x	FALSE	Low - Null
B2HSN0	rpsJ		0.12771	-0.93262	1.18804	0.742016	0.25787	0.800189	0.913036	-6.67073	0.694078	0.566369	0.82647	0.676727	4	4	1.3151	1.07682	x	FALSE	Low - Null
B2HF86	MMAR_4645		0.127791	-0.62862	0.8842	0.420798	0.364231	0.721424	0.875556	-6.5601	0.662831	0.53504	0.433142	0.538046	4	3	0.689226	1.33658	x	FALSE	Low - Null
B2HQV0	MMAR_0810		0.128635	-1.02127	1.27854	-1.91661	0.26255	0.800184	0.913036	-6.32853	-1.57011	-1.69874	0.196998	0.60346	2	2	1.76995	5.42187	x	FALSE	Low - Null
B2HQF8	MMAR_4043		0.129097	-0.79868	1.05687	-0.61062	0.299991	0.768832	0.896656	-6.58246	-0.61433	-0.74343	0.185932	0.687925	3	4	0.46188	1.09464	x	FALSE	Low - Null
B2HHR8	accD6		0.130544	-1.40897	1.67006	0.27853	0.184305	0.856786	0.937788	-6.54632	0.261093	0.130549	0.890087	0.685616	3	3	2.2111	1.70317	x	FALSE	Low - Null
B2HEP6	ahcY		0.131216	-0.71309	0.975521	0.811434	0.33274	0.744169	0.88308	-6.64757	0.970027	0.838811	0.755574	0.628658	4	4	1.20229	1.00033	x	FALSE	Low - Null
B2HLG6	MMAR_5294	PGRS	0.134875	-0.8389	1.10865	-0.71097	0.298611	0.769862	0.897122	-6.58289	-0.77527	-0.91015	0.415247	0.997476	4	3	0.66075	2.47787	x	FALSE	Low - Null
B2HDT4	dacC		0.137213	-0.54614	0.82057	2.94287	0.429896	0.673693	0.854264	-6.60891	3.06834	2.93112	0.410058	0.218529	4	4	0.652494	0.347728	x	FALSE	Low - Null
B2HE04	MMAR_2844		0.13871	-0.51339	0.790812	-0.8436	0.455419	0.655661	0.842655	-6.59716	-0.76524	-0.90395	0.306682	0.509939	4	4	0.488	0.811426	x	FALSE	Low - Null
B2HLN6	oxcA		0.139208	-0.93468	1.21309	-1.17796	0.297246	0.77361	0.899368	-6.3186	-1.18573	-1.32494	0.499718	0.058136	2	2	4.48979	0.522331	x	FALSE	Low - Null
B2HT95	MMAR_4409		0.139616	-0.72765	1.00689	-1.10126	0.362568	0.725058	0.876649	-6.38462	-1.18828	-1.3279	0.116239	0.238944	3	2	0.288753	2.14683	x	FALSE	Low - Null
B2HRP3	MMAR_0898		0.140405	-1.24009	1.5209	-1.17114	0.223204	0.827372	0.919364	-6.48016	-0.96669	-1.1071	0.231441	1.21237	2	4	2.07941	1.92915	x	FALSE	Low - Null
B2HQU0	hbhA		0.140489	-1.03787	1.31884	1.25517	0.25526	0.802165	0.913096	-6.67144	1.23026	1.08977	1.28231	0.619531	4	4	2.04043	0.985812	x	FALSE	Low - Null
B2HMC8	MMAR_3732		0.140953	-1.30344	1.58535	-1.3972	0.214162	0.834247	0.922335	-6.53988	-1.47	-1.61095	1.08446	0.766694	3	3	2.69394	1.90457	x	FALSE	Low - Null
B2HKV6	ald		0.141327	-0.77099	1.05364	-0.17631	0.333976	0.743618	0.88308	-6.57116	-0.09442	-0.23575	0.436964	0.501937	4	3	0.695308	1.24688	x	FALSE	Low - Null
B2HM26	MMAR_2041		0.142031	-0.69603	0.980094	0.729604	0.371931	0.716844	0.874709	-6.38214	1.1368	0.99477	0.167302	0.120694	3	2	0.415601	1.08439	x	FALSE	Low - Null
B2HEU3	MMAR_1341		0.142448	-0.47213	0.757023	-0.5434	0.496247	0.627277	0.829342	-6.57701	-0.53192	-0.67436	0.318518	0.296721	4	4	0.506834	0.472149	x	FALSE	Low - Null
B2HT21	MMAR_4335		0.142629	-1.28146	1.56672	-1.27271	0.225567	0.826434	0.919364	-6.33913	-0.92722	-1.06985	0.500731	0.312055	2	2	4.49889	2.8037	x	FALSE	Low - Null
B2HF13	MMAR_2993		0.143132	-0.74192	1.02819	-0.07706	0.351507	0.731171	0.878257	-6.49913	0.215221	0.072088	0.564846	0.442485	3	3	1.40315	1.09919	x	FALSE	Low - Null
B2HPL8	fas		0.144541	-0.53185	0.82093	-0.26272	0.457521	0.654186	0.841863	-6.59617	-0.16915	-0.31369	0.597898	0.358515	4	4	0.951389	0.570477	x	FALSE	Low - Null
B2HLV8	MMAR_0390		0.146349	-0.72996	1.02266	-0.08369	0.376131	0.715285	0.874305	-6.37929	-0.08608	-0.23243	0.535634	0.033016	2	3	4.81248	0.082016	x	FALSE	Low - Null
B2HDI2	MMAR_4459		0.153988	-0.47058	0.778561	-1.31469	0.527864	0.605706	0.807608	-6.56025	-1.23702	-1.39101	0.188622	0.463273	4	4	0.30014	0.73717	x	FALSE	Low - Null
B2HMG2	rpmA		0.154029	-0.79817	1.10623	-0.65736	0.346331	0.734148	0.879249	-6.64274	-0.64895	-0.80298	0.732885	0.525153	4	4	1.16618	0.835636	x	FALSE	Low - Null
B2HDQ3	MMAR_1161	PGRS	0.154409	-1.15625	1.46506	2.59727	0.252233	0.804458	0.914975	-6.67224	2.91832	2.76391	0.775615	1.3816	4	4	1.23418	2.19843	x	FALSE	Low - Null
B2HLV2	MMAR_0384	PE	0.155279	-0.79719	1.10775	3.39244	0.349041	0.732155	0.878257	-6.64176	3.74365	3.58837	0.304346	0.859457	4	4	0.484283	1.36759	x	FALSE	Low - Null
B2HJ33	lpqF		0.157052	-0.43189	0.745991	-0.76631	0.574918	0.574966	0.790301	-6.45735	-0.82159	-0.97864	0.309327	0.149414	4	3	0.492208	0.371165	x	FALSE	Low - Null
B2HSM6	MMAR_1027	PPE	0.157697	-1.40355	1.71894	-1.32862	0.24461	0.81457	0.919364	-6.13783	-1.24304	-1.40073	NA	0.628565	1	2	NA	5.64743	x	FALSE	Low - Null
B2HH05	desA1		0.159123	-0.55289	0.871137	0.143959	0.478477	0.63956	0.834005	-6.58599	0.274741	0.115619	0.449443	0.527787	4	4	0.715165	0.839827	x	FALSE	Low - Null
B2HFD3	echA8_2		0.159969	-1.04611	1.36604	-1.78328	0.304138	0.768536	0.896656	-6.31637	-1.77773	-1.93769	0.213133	0.646983	2	2	1.91492	5.81291	x	FALSE	Low - Null
B2HSL3	tuf		0.16104	-0.86634	1.18842	3.18322	0.3356	0.742056	0.88308	-6.64657	3.08869	2.92765	0.935923	0.526824	4	4	1.48926	0.838295	x	FALSE	Low - Null
B2HI49	MMAR_0004		0.162736	-0.5749	0.900369	1.10507	0.475641	0.642066	0.834217	-6.51131	1.06094	0.898205	0.423965	0.233835	4	3	0.674623	0.580878	x	FALSE	Low - Null
B2HHD6	cueO		0.163956	-0.55105	0.878959	0.670756	0.490948	0.630928	0.829586	-6.57972	0.723887	0.559932	0.451114	0.618318	4	4	0.717824	0.983883	x	FALSE	Low - Null
B2HJ97	mmpS5_3		0.165054	-1.64177	1.97188	-3.11452	0.231266	0.825823	0.919364	-6.00424	-3.45183	-3.61689	NA	NA	1	1	NA	NA	x	FALSE	Low - Null
B2HJ21	cysS		0.16533	-0.8973	1.22796	-1.18626	0.356763	0.730202	0.878257	-6.3861	-0.86939	-1.03472	0.11053	0.623233	2	3	0.993072	1.5482	x	FALSE	Low - Null
B2HK44	MMAR_3570	PGRS	0.167025	-0.98204	1.31609	6.04963	0.311211	0.76014	0.891626	-6.65482	6.12378	5.95676	0.607797	1.29767	4	4	0.96714	2.06488	x	FALSE	Low - Null
B2HH18	sseC2		0.168488	-0.88066	1.21763	0.854921	0.343836	0.735984	0.880176	-6.64364	0.912479	0.743991	0.305422	1.28982	4	4	0.485995	2.05239	x	FALSE	Low - Null
B2HQN6	MMAR_0746		0.168804	-0.4632	0.800803	4.14994	0.571852	0.576321	0.790582	-6.53528	4.17103	4.00222	0.352549	0.396182	4	4	0.560984	0.630415	x	FALSE	Low - Null
B2HCX1	rpsM		0.168976	-0.9359	1.27385	1.54993	0.327437	0.748092	0.885522	-6.6494	1.44648	1.2775	0.804095	0.639442	4	4	1.2795	1.0175	x	FALSE	Low - Null
B2HIR9	MMAR_3400	PGRS	0.169343	-0.69246	1.03115	-0.20031	0.420701	0.680241	0.856466	-6.61298	0.1082	-0.06114	0.474586	0.691566	4	4	0.755173	1.10044	x	FALSE	Low - Null
B2HKZ4	MMAR_1965		0.17127	-0.53359	0.876127	-0.98724	0.528138	0.606825	0.807859	-6.55878	-0.81891	-0.99018	0.266719	0.285814	4	4	0.424409	0.454794	x	FALSE	Low - Null
B2HSH7	mmaA5_1		0.172067	-0.79915	1.14328	1.08767	0.379314	0.71004	0.873722	-6.63024	1.0981	0.926037	0.644845	0.993652	4	4	1.02609	1.58112	x	FALSE	Low - Null
B2HMT7	fadD5		0.173388	-0.73031	1.07709	-1.67906	0.432116	0.675536	0.854872	-6.40649	-1.56347	-1.73685	0.088478	0.461902	2	4	0.794943	0.73499	x	FALSE	Low - Null
B2HIJ9	MMAR_1744		0.174817	-0.45725	0.806886	2.44725	0.592156	0.563012	0.784106	-6.52312	2.45729	2.28247	0.330526	0.500199	4	4	0.52594	0.795928	x	FALSE	Low - Null
B2HK28	MMAR_3553		0.175393	-0.50255	0.853335	-0.02778	0.557768	0.586291	0.795286	-6.46737	0.162098	-0.01329	0.350378	0.016555	4	3	0.55753	0.041125	x	FALSE	Low - Null
B2HKC4	MMAR_5216		0.175578	-0.70929	1.06045	3.1581	0.424825	0.677301	0.854872	-6.61117	3.25966	3.08408	0.511181	0.738462	4	4	0.813404	1.17506	x	FALSE	Low - Null
B2HFZ3	MMAR_3122		0.176062	-0.46481	0.816931	0.965693	0.588184	0.565603	0.785008	-6.52553	1.10289	0.926825	0.215057	0.558133	4	4	0.342204	0.888114	x	FALSE	Low - Null
B2HS29	MMAR_2613		0.177629	-1.46575	1.82101	-1.7988	0.261755	0.8019	0.913096	-5.99684	-1.94805	-2.12568	NA	NA	1	1	NA	NA	x	FALSE	Low - Null
B2HP80	MMAR_2235	PGRS	0.178726	-0.53601	0.893465	4.55773	0.535376	0.600636	0.806131	-6.55612	4.70798	4.52926	0.267254	0.677354	4	4	0.425261	1.07782	x	FALSE	Low - Null
B2HMK0	fadD32		0.179445	-0.64963	1.00852	0.461645	0.463397	0.650069	0.840017	-6.59336	0.49716	0.317715	0.74424	0.454387	4	4	1.18425	0.723032	x	FALSE	Low - Null
B2HQ94	MMAR_5574		0.179615	-1.01743	1.37666	-2.33782	0.33794	0.742937	0.88308	-6.16692	-2.35093	-2.53055	0.379281	NA	3	1	0.942185	NA	x	FALSE	Low - Null
B2HJN2	rpsB		0.180014	-0.60094	0.96097	0.7036	0.493511	0.629161	0.829561	-6.57841	0.659999	0.479985	0.572153	0.392641	4	4	0.910423	0.62478	x	FALSE	Low - Null
B2HLA1	MMAR_3661	PPE	0.180547	-0.8167	1.1778	3.0547	0.387617	0.70402	0.870796	-6.62692	2.78791	2.60736	0.86689	0.632247	4	4	1.37942	1.00605	x	FALSE	Low - Null
B2HSL0	rpsL		0.184566	-0.92968	1.29881	0.284726	0.357114	0.726622	0.876649	-6.56278	0.494009	0.309442	0.64491	0.522303	3	4	1.60204	0.831101	x	FALSE	Low - Null
B2HKY3	fadE18_1		0.184658	-0.94969	1.319	-1.09855	0.373278	0.71833	0.875123	-6.37961	-0.977	-1.16166	0.218222	0.720687	2	3	1.96065	1.79028	x	FALSE	Low - Null
B2HNK5	fadE19		0.185258	-0.79924	1.16976	-0.93332	0.417797	0.684697	0.860555	-6.53652	-0.77393	-0.95919	0.846223	0.478585	3	4	2.10213	0.761535	x	FALSE	Low - Null
B2HSH1	rplK		0.18696	-0.89209	1.26601	-0.20206	0.373546	0.714643	0.874305	-6.5565	-0.33987	-0.52683	0.766228	0.373154	4	3	1.21924	0.926965	x	FALSE	Low - Null
B2HIN0	ppsB		0.187357	-0.37221	0.746923	0.094343	0.716863	0.485028	0.733206	-6.43962	0.325826	0.138469	0.179426	0.360893	4	4	0.285507	0.574261	x	FALSE	Low - Null
B2HHS4	MMAR_3346		0.188917	-0.79526	1.17309	1.60825	0.410977	0.687195	0.861414	-6.61719	1.7141	1.52518	0.310962	1.17678	4	4	0.49481	1.87252	x	FALSE	Low - Null
B2HK15	MMAR_3540		0.189494	-0.63555	1.01454	2.71579	0.491739	0.630382	0.829586	-6.57931	2.78107	2.59158	0.298362	0.890746	4	4	0.47476	1.41738	x	FALSE	Low - Null
B2HLH0	MMAR_5298		0.190105	-1.23802	1.61823	-1.61597	0.322365	0.757657	0.891626	-6.11369	-1.48924	-1.67934	NA	0.333948	1	2	NA	3.00041	x	FALSE	Low - Null
B2HJ79	topA		0.194621	-0.42756	0.816797	-0.45361	0.66972	0.513729	0.752624	-6.47294	-0.43898	-0.6336	0.218515	0.381487	4	4	0.347706	0.607031	x	FALSE	Low - Null
B2HSJ4	rpoC		0.196133	-0.57691	0.969175	0.512769	0.543206	0.595373	0.801333	-6.55176	0.533866	0.337733	0.594933	0.63826	4	4	0.946672	1.01561	x	FALSE	Low - Null
B2HSQ2	MMAR_2630		0.199825	-0.84547	1.24512	-2.18371	0.448668	0.666742	0.850753	-6.25679	-2.0838	-2.28363	0.113799	0.294953	2	2	1.02244	2.65004	x	FALSE	Low - Null
B2HD20	MMAR_1135		0.204161	-0.54814	0.956463	0.439917	0.581027	0.570286	0.786958	-6.52984	0.573317	0.369156	0.382081	0.684582	4	4	0.607976	1.08932	x	FALSE	Low - Null
B2HK65	MMAR_5156		0.205625	-0.70505	1.1163	5.68246	0.483425	0.636128	0.833835	-6.58352	5.74088	5.53526	0.672156	0.802108	4	4	1.06955	1.27633	x	FALSE	Low - Null
B2HK68	MMAR_5159		0.205998	-0.5959	1.00789	0.989664	0.550001	0.590825	0.797474	-6.54792	1.10991	0.903911	0.257484	0.837394	4	4	0.409715	1.33248	x	FALSE	Low - Null
B2HD10	groEL1		0.207237	-0.52642	0.940893	0.30119	0.604771	0.554827	0.779166	-6.51535	0.371559	0.164323	0.574996	0.342946	4	4	0.914947	0.545704	x	FALSE	Low - Null
B2HDS1	MMAR_1179		0.209141	-0.48533	0.903611	8.04033	0.644767	0.529309	0.765214	-6.48972	8.09179	7.88265	0.274295	0.619528	4	4	0.436464	0.985807	x	FALSE	Low - Null
B2HGW2	qcrC		0.210237	-0.59146	1.01193	-0.67536	0.561459	0.583196	0.792434	-6.54135	-0.58357	-0.79381	0.456229	0.622585	4	4	0.725962	0.990672	x	FALSE	Low - Null
B2HSB7	typA		0.214877	-0.56558	0.995335	-0.88118	0.598421	0.560445	0.783478	-6.3772	-0.80673	-1.02161	0.140615	0.565025	3	3	0.349307	1.4036	x	FALSE	Low - Null
B2HQL6	thrB		0.217019	-0.47262	0.906656	-0.58854	0.678439	0.509153	0.75027	-6.39079	-0.61209	-0.82911	0.250947	0.549682	4	3	0.399313	1.36549	x	FALSE	Low - Null
B2HQQ1	PPE10	PPE	0.217895	-0.4572	0.892994	5.96006	0.69103	0.500635	0.740295	-6.45814	6.03803	5.82014	0.347595	0.599382	4	4	0.553102	0.953751	x	FALSE	Low - Null
B2HG62	MMAR_4770		0.21815	-0.83476	1.27106	-0.41546	0.443588	0.663993	0.849529	-6.60269	-0.25069	-0.46884	0.453734	1.19921	4	4	0.721992	1.90821	x	FALSE	Low - Null
B2HQJ1	gloA_1		0.218198	-1.11516	1.55155	-0.19323	0.368562	0.720732	0.875556	-6.2939	0.297067	0.078869	0.539185	0.168531	2	2	4.84438	1.51419	x	FALSE	Low - Null
B2HIF7	gatA		0.218254	-0.51799	0.954501	-0.84316	0.63468	0.535682	0.766805	-6.49633	-0.76788	-0.98613	0.37313	0.714265	4	4	0.593732	1.13655	x	FALSE	Low - Null
B2HI11	ltp4		0.219773	-0.798	1.23755	-0.07042	0.495143	0.633388	0.832053	-6.23499	-0.1609	-0.38067	0.449017	0.292483	2	2	4.03426	2.62785	x	FALSE	Low - Null
B2HH97	MMAR_1577		0.2209	-0.46335	0.905154	-1.26148	0.696008	0.498435	0.738627	-6.37848	-1.18906	-1.40996	0.535454	0.074248	4	3	0.852026	0.184441	x	FALSE	Low - Null
B2HR32	argG		0.222805	-0.63328	1.07889	-1.62241	0.571164	0.579102	0.790582	-6.45782	-1.57489	-1.79769	0.304676	0.683491	3	4	0.756858	1.08759	x	FALSE	Low - Null
B2HN77	ppiB		0.223687	-0.49745	0.944826	1.71189	0.66411	0.517209	0.754508	-6.47677	1.81829	1.5946	0.395256	0.578485	4	4	0.62894	0.920498	x	FALSE	Low - Null
B2HDV9	upp		0.224108	-0.37771	0.825928	-1.08114	0.802834	0.436216	0.695726	-6.29737	-0.93284	-1.15694	0.339048	0.163171	4	3	0.539501	0.405339	x	FALSE	Low - Null
B2HHR1	MMAR_3333		0.226405	-0.46041	0.913219	3.82625	0.70577	0.491694	0.736487	-6.44765	3.92729	3.70088	0.176783	0.652886	4	4	0.281301	1.03889	x	FALSE	Low - Null
B2HDP8	otsB		0.227447	-0.44753	0.902426	0.772584	0.721452	0.482287	0.731633	-6.43627	0.928663	0.701216	0.085581	0.682345	4	4	0.136178	1.08576	x	FALSE	Low - Null
B2HST0	MMAR_2661		0.228786	-0.76294	1.22051	-0.69514	0.501422	0.62495	0.827841	-6.37502	-0.61018	-0.83896	0.353908	0.688671	2	4	3.17974	1.09583	x	FALSE	Low - Null
B2HSN5	rpsS		0.229142	-1.07911	1.53739	0.871546	0.374999	0.713176	0.873979	-6.63194	0.70573	0.476589	0.892519	0.787608	4	4	1.4202	1.25326	x	FALSE	Low - Null
B2HGL3	MMAR_1547	PGRS	0.232855	-0.38958	0.855292	3.84958	0.800952	0.436294	0.695726	-6.375	4.05599	3.82314	0.207441	0.383965	4	4	0.330084	0.610973	x	FALSE	Low - Null
B2HPD4	fabG1		0.232925	-0.82666	1.29251	-0.21245	0.473932	0.643252	0.834236	-6.51216	-0.17454	-0.40747	0.712741	0.473782	4	3	1.13413	1.17694	x	FALSE	Low - Null
B2HNS5	MMAR_5474		0.232938	-0.52079	0.986667	0.99361	0.661673	0.518724	0.754508	-6.47842	1.13505	0.902107	0.439157	0.690996	4	4	0.698797	1.09953	x	FALSE	Low - Null
B2HLE7	fadD15_1		0.235097	-0.42053	0.890726	-0.66297	0.767725	0.455168	0.709923	-6.40132	-0.58634	-0.82143	0.391769	0.35953	4	4	0.623391	0.572093	x	FALSE	Low - Null
B2HQR2	mmpS4_2		0.236263	-0.58781	1.06034	-0.88232	0.613829	0.54899	0.776037	-6.50969	-0.74951	-0.98578	0.365255	0.626067	4	4	0.581202	0.996213	x	FALSE	Low - Null
B2HH87	MMAR_4938		0.236759	-0.57024	1.04376	1.57095	0.628133	0.539841	0.766805	-6.50057	1.52993	1.29317	0.520672	0.71988	4	4	0.828505	1.14549	x	FALSE	Low - Null
B2HE33	mce3R		0.236857	-1.47544	1.94915	-1.16717	0.317186	0.758964	0.891626	-6.11724	-1.00012	-1.23698	NA	0.352414	1	2	NA	3.16632	x	FALSE	Low - Null
B2HJQ6	MMAR_1843		0.237263	-0.45419	0.92872	-1.04705	0.739774	0.472324	0.722437	-6.34653	-1.03097	-1.26823	0.244921	0.366858	4	3	0.389724	0.911325	x	FALSE	Low - Null
B2HQQ4	MMAR_0764		0.238199	-0.57476	1.05116	-0.22417	0.627315	0.540362	0.766805	-6.5011	-0.25115	-0.48935	0.685655	0.586078	4	4	1.09103	0.932581	x	FALSE	Low - Null
B2HE60	MMAR_2900		0.238882	-0.43983	0.91759	0.206293	0.753558	0.463368	0.714109	-6.41223	0.263701	0.024819	0.245635	0.587027	4	4	0.39086	0.934091	x	FALSE	Low - Null
B2HQI7	glgB		0.239994	-1.14253	1.62252	-1.36068	0.420387	0.688234	0.861957	-6.07421	-1.20069	-1.44068	NA	0.142097	1	2	NA	1.27669	x	FALSE	Low - Null
B2HSE8	lppF		0.240054	-0.4438	0.923903	-0.73332	0.756802	0.462396	0.714109	-6.40873	-0.55359	-0.79365	0.578515	0.278013	4	4	0.920547	0.44238	x	FALSE	Low - Null
B2HEM3	MMAR_1272		0.244315	-0.66167	1.1503	-0.66052	0.586129	0.568416	0.785849	-6.3847	-0.60179	-0.8461	0.858978	0.339426	3	3	2.13382	0.843182	x	FALSE	Low - Null
B2HFA2	cspB		0.24499	-0.82561	1.31559	0.601844	0.497378	0.627717	0.829342	-6.43447	0.536992	0.292002	0.511542	0.351681	3	3	1.27074	0.873623	x	FALSE	Low - Null
B2HST5	cyp143A4		0.24507	-0.58769	1.07783	-0.74246	0.645837	0.531317	0.76656	-6.28864	-0.62133	-0.8664	0.006733	0.359995	2	4	0.060492	0.572832	x	FALSE	Low - Null
B2HSN4	rplB		0.245354	-0.98459	1.4753	-0.05112	0.427095	0.675685	0.854872	-6.61016	-0.24892	-0.49428	1.09701	0.511919	4	4	1.74558	0.814577	x	FALSE	Low - Null
B2HFW7	MMAR_3096		0.246389	-0.7777	1.27047	-0.26546	0.534181	0.604587	0.807608	-6.10964	-0.22443	-0.47082	0.198216	NA	4	1	0.315405	NA	x	FALSE	Low - Null
B2HIH0	serA1		0.246925	-0.42857	0.922424	-0.46761	0.788086	0.444498	0.700223	-6.30919	-0.27353	-0.52046	0.383085	0.363178	3	4	0.951637	0.577897	x	FALSE	Low - Null
B2HEC3	purH		0.247057	-0.50012	0.994235	-0.30296	0.744699	0.474912	0.724838	-6.27192	-0.29066	-0.53772	0.277282	0.131465	3	3	0.688806	0.326577	x	FALSE	Low - Null
B2HSZ1	ureB		0.248265	-0.66375	1.16028	-1.99799	0.624195	0.54933	0.776037	-6.24707	-1.84903	-2.09729	0.27047	0.278088	2	3	2.43007	0.690808	x	FALSE	Low - Null
B2HQ70	lprL		0.248819	-0.5494	1.04704	2.64826	0.667386	0.515175	0.753596	-6.47454	2.74114	2.49232	0.386846	0.725063	4	4	0.615558	1.15374	x	FALSE	Low - Null
B2HPL4	MMAR_3958		0.249881	-0.6357	1.13546	-1.05906	0.647014	0.535168	0.766805	-6.23196	-0.9591	-1.20898	0.116475	0.333169	3	2	0.28934	2.99341	x	FALSE	Low - Null
B2HNV0	fadD2		0.251378	-0.40695	0.909704	-0.23563	0.817529	0.427067	0.685325	-6.36148	-0.21368	-0.46506	0.331125	0.292527	4	4	0.526894	0.465476	x	FALSE	Low - Null
B2HDY2	pcd		0.253773	-1.26026	1.76781	-1.77835	0.384341	0.710422	0.873722	-6.28676	-1.48467	-1.73845	1.01231	0.013995	2	2	9.0952	0.125738	x	FALSE	Low - Null
B2HMF9	MMAR_3763	PGRS	0.254257	-1.07326	1.58177	-2.79655	0.425243	0.679433	0.856206	-6.46788	-2.59502	-2.84927	1.33324	0.540626	3	3	3.31196	1.34299	x	FALSE	Low - Null
B2HCX3	rpsD		0.254259	-0.82066	1.32918	0.718848	0.506428	0.620291	0.822434	-6.57172	0.767527	0.513268	0.874767	0.735811	4	4	1.39195	1.17084	x	FALSE	Low - Null
B2HSH5	mmaA4		0.255231	-0.78383	1.29429	1.64402	0.525909	0.607029	0.807859	-6.56131	1.57188	1.31665	0.666916	1.07134	4	4	1.06121	1.70474	x	FALSE	Low - Null
B2HLY6	sthA		0.258701	-1.07246	1.58986	-0.6943	0.426505	0.677774	0.854872	-6.468	-0.73169	-0.9904	0.649669	0.210095	3	3	1.61387	0.521904	x	FALSE	Low - Null
B2HEE5	MMAR_4564		0.25893	-0.45621	0.97407	8.98698	0.775192	0.450883	0.705557	-6.39549	9.12655	8.86762	0.576363	0.376294	4	4	0.917122	0.598768	x	FALSE	Low - Null
B2HPS7	MMAR_0643		0.259885	-1.49746	2.01723	-0.95624	0.339105	0.742983	0.88308	-5.97373	-0.79295	-1.05284	NA	NA	1	1	NA	NA	x	FALSE	Low - Null
B2HKR4	cysG		0.261443	-1.27241	1.7953	-1.28921	0.412775	0.69352	0.864957	-6.07763	-1.11491	-1.37636	NA	0.578527	1	2	NA	5.19785	x	FALSE	Low - Null
B2HHY6	mce4F		0.264016	-0.73959	1.26762	-2.75394	0.592479	0.567701	0.785623	-6.26901	-2.81879	-3.08281	0.519978	0.493368	3	2	1.2917	4.43274	x	FALSE	Low - Null
B2HPZ9	thiE		0.264554	-0.60695	1.13606	0.736301	0.654457	0.524	0.759457	-6.40713	0.985108	0.720554	0.295039	0.827383	3	4	0.732919	1.31655	x	FALSE	Low - Null
B2HLH6	fadE36		0.268372	-1.07077	1.60751	-1.88074	0.435589	0.6707	0.852747	-6.46449	-1.87527	-2.14364	0.533517	1.49009	3	3	1.32533	3.70158	x	FALSE	Low - Null
B2HRP1	MMAR_0896		0.269506	-0.40533	0.944341	5.46657	0.855044	0.406655	0.669692	-6.32997	5.59391	5.3244	0.320223	0.439722	4	4	0.509547	0.699695	x	FALSE	Low - Null
B2HT48	MMAR_4362	PGRS	0.270038	-0.38569	0.925766	0.52119	0.881697	0.392552	0.656096	-6.30681	0.735826	0.465788	0.178054	0.421046	4	4	0.283324	0.669978	x	FALSE	Low - Null
B2HR42	MMAR_2478		0.27049	-0.57151	1.11249	-1.31326	0.705009	0.495119	0.737499	-6.19694	-1.13415	-1.40464	0.292366	0.11716	3	2	0.726278	1.05264	x	FALSE	Low - Null
B2HIY0	MMAR_3467	PE	0.270584	-0.53419	1.07536	0.791758	0.719858	0.483238	0.731633	-6.43744	0.959618	0.689034	0.530629	0.690851	4	4	0.844349	1.0993	x	FALSE	Low - Null
B2HD16	MMAR_1131		0.273238	-0.95427	1.50075	-1.5458	0.501329	0.62783	0.829342	-6.23308	-1.07809	-1.35133	0.861955	0.19646	2	2	7.74435	1.76512	x	FALSE	Low - Null
B2HRW8	MMAR_2551	PGRS	0.277142	-0.63931	1.19359	1.22213	0.647458	0.527616	0.763542	-6.48794	1.43435	1.15721	0.480659	0.943827	4	4	0.764835	1.50184	x	FALSE	Low - Null
B2HL00	MMAR_1971		0.279334	-0.34304	0.901708	-1.57883	0.967625	0.350539	0.622403	-6.15199	-1.48404	-1.76338	0.340363	0.138651	4	3	0.541593	0.344427	x	FALSE	Low - Null
B2HIJ5	rpmB2_1		0.279937	-0.75705	1.31692	-1.55204	0.582	0.570324	0.786958	-6.45312	-1.44208	-1.72201	0.298308	0.865147	3	4	0.741039	1.37664	x	FALSE	Low - Null
B2HN20	MMAR_0495		0.280113	-2.12387	2.6841	-0.42425	0.262427	0.798732	0.913036	-6.32952	-0.02774	-0.30785	0.203636	1.83936	2	2	1.8296	16.526	x	FALSE	Low - Null
B2HIZ8	dsbF		0.282042	-0.5276	1.09169	4.74209	0.745826	0.467883	0.716414	-6.41811	4.91799	4.63595	0.394004	0.785351	4	4	0.626948	1.24967	x	FALSE	Low - Null
B2HRF9	MMAR_4183		0.283657	-0.66116	1.22847	0.210454	0.676166	0.515451	0.753596	-6.32202	0.33045	0.046793	0.475275	0.571461	3	3	1.18065	1.41959	x	FALSE	Low - Null
B2HCT7	rplR		0.285404	-0.53365	1.10445	0.886574	0.746047	0.467753	0.716414	-6.41794	0.843097	0.557693	0.525316	0.455525	4	4	0.835895	0.724841	x	FALSE	Low - Null
B2HCU0	rplO		0.287996	-0.65951	1.23551	0.460037	0.655296	0.523476	0.759457	-6.40657	0.41062	0.122624	0.521994	0.544152	4	3	0.830608	1.35175	x	FALSE	Low - Null
B2HE05	ahpC_1		0.289094	-1.64884	2.22703	0.067627	0.33121	0.747146	0.885522	-6.16981	-0.00729	-0.29638	0.324347	NA	3	1	0.805722	NA	x	FALSE	Low - Null
B2HQU9	lprQ		0.292378	-0.64197	1.22673	-0.01225	0.669964	0.513578	0.752624	-6.47278	0.15904	-0.13334	0.238224	1.12251	4	4	0.379068	1.78616	x	FALSE	Low - Null
B2HP65	lprG		0.294668	-0.4083	0.997639	3.49589	0.897454	0.38437	0.648194	-6.29282	3.57302	3.27835	0.367058	0.634078	4	4	0.584071	1.00896	x	FALSE	Low - Null
B2HR24	MMAR_2460	PGRS	0.29854	-0.71245	1.30953	1.73966	0.632225	0.537239	0.766805	-6.49793	1.8616	1.56306	0.315944	1.10891	4	4	0.502738	1.76452	x	FALSE	Low - Null
B2HDK9	MMAR_4487		0.299824	-0.55153	1.15118	3.83004	0.754004	0.463109	0.714109	-6.41189	4.0929	3.79307	0.513637	0.608155	4	4	0.817311	0.96771	x	FALSE	Low - Null
B2HGJ5	ftsE		0.300327	-0.68563	1.28628	-0.3463	0.686032	0.509488	0.75027	-6.11965	-0.38091	-0.68124	0.083693	0.080593	2	2	0.751955	0.724102	x	FALSE	Low - Null
B2HT53	glpX		0.301041	-0.35115	0.953236	0.495414	0.995138	0.337471	0.610765	-6.12541	0.674833	0.373792	0.284216	0.264919	3	4	0.706033	0.421546	x	FALSE	Low - Null
B2HDK7	MMAR_4485		0.302039	-0.30234	0.906419	-1.41566	1.06997	0.3024	0.573393	-6.1255	-1.22988	-1.53192	0.253992	0.275374	4	4	0.404158	0.438181	x	FALSE	Low - Null
B2HII2	leuD		0.303611	-0.44136	1.04858	-1.63865	0.894402	0.38981	0.653047	-6.15207	-1.38378	-1.68739	0.222209	0.241194	3	3	0.551998	0.59916	x	FALSE	Low - Null
B2HF74	prrA		0.304242	-0.40485	1.01334	0.43302	0.918612	0.373567	0.638166	-6.27369	0.448768	0.144526	0.203959	0.680554	4	4	0.324545	1.08291	x	FALSE	Low - Null
B2HF78	ompA		0.308511	-0.34191	0.958927	0.08164	1.01554	0.326761	0.597314	-6.18104	0.247684	-0.06083	0.28783	0.436616	4	4	0.458001	0.694753	x	FALSE	Low - Null
B2HK90	MMAR_5182		0.309345	-0.64998	1.26867	-1.19065	0.707671	0.493526	0.737441	-6.30288	-1.02412	-1.33347	0.216925	0.927647	3	3	0.538871	2.3044	x	FALSE	Low - Null
B2HEK5	MMAR_1254		0.310415	-0.4976	1.11843	-0.86877	0.835005	0.419678	0.678344	-6.20494	-0.73997	-1.05039	0.483629	0.574227	3	3	1.2014	1.42646	x	FALSE	Low - Null
B2HJM1	MMAR_1808		0.312438	-0.42765	1.05252	0.408561	0.910158	0.378976	0.642162	-6.2054	0.500473	0.188034	0.211336	0.203021	4	3	0.336283	0.504331	x	FALSE	Low - Null
B2HI18	MMAR_5014		0.313162	-0.64681	1.27314	-0.15026	0.698435	0.496132	0.738236	-6.4529	0.073306	-0.23986	0.522788	1.06186	4	4	0.831872	1.68966	x	FALSE	Low - Null
B2HFU8	MMAR_3077		0.315382	-0.57428	1.20504	-0.10749	0.75898	0.46022	0.713383	-6.40808	0.050601	-0.26478	0.407988	0.928012	4	4	0.6492	1.47667	x	FALSE	Low - Null
B2HN27	MMAR_0502		0.316118	-1.27987	1.91211	-0.67694	0.446093	0.665769	0.850274	-6.12252	-0.45833	-0.77444	NA	0.219128	1	3	NA	0.544344	x	FALSE	Low - Null
[truncated: 459 more rows]
